# Supplementary material for: Comparative Transcriptome Analysis Reveals Epithelial Growth Factor Receptor (EGFR) Pathway and Secreted C-Type Lectins as Essential Drivers of Leg Regeneration in Periplaneta americana
Source: Insects. 2025 Sep 5;16(9):934. doi: 10.3390/insects16090934 (PMC12470663; doi:10.3390/insects16090934)
Supplement: Supplementary file 1 [file insects-16-00934-s001.zip › Supplementary Table S1.xlsx]

## Sheet: Summary statistics of samples
Supplementary Table S1 Summary statistics of samples
Sample_ID	Clean_reads	Error%	Q20%	Q30%	Total_mapped	Multiple_mapped	Unique_mapped
0 dpa_1	47422572	0.0119	98.78	96.34	39840237(84.01%)	1270393(2.68%)	38569844(81.33%)
0 dpa_2	45404360	0.0117	98.87	96.59	38472825(84.73%)	1179162(2.6%)	37293663(82.14%)
0 dpa_3	43671214	0.0116	99.01	96.8	39011315(89.33%)	1172279(2.68%)	37839036(86.65%)
7 dpa_1	43310336	0.0116	99.02	96.83	38325291(88.49%)	1128048(2.6%)	37197243(85.89%)
7 dpa_2	44552836	0.0116	99.01	96.77	39739658(89.2%)	1307706(2.94%)	38431952(86.26%)
7 dpa_3	44751402	0.0117	98.96	96.63	40054059(89.5%)	1315665(2.94%)	38738394(86.56%)
14 dpa_1	42374266	0.0117	98.9	96.62	36995262(87.31%)	1201699(2.84%)	35793563(84.47%)
14 dpa_2	45284580	0.0117	98.86	96.54	39336309(86.86%)	1288803(2.85%)	38047506(84.02%)
14 dpa_3	49974954	0.0116	98.92	96.7	44234561(88.51%)	1370863(2.74%)	42863698(85.77%)
