# Supplementary material for: Comparative Transcriptome Analysis Reveals Epithelial Growth Factor Receptor (EGFR) Pathway and Secreted C-Type Lectins as Essential Drivers of Leg Regeneration in Periplaneta americana
Source: Insects. 2025 Sep 5;16(9):934. doi: 10.3390/insects16090934 (PMC12470663; doi:10.3390/insects16090934)
Supplement: Supplementary file 1 [file insects-16-00934-s001.zip › Supplementary Table S2.xlsx]

## Sheet: Functional annotation
Supplementary Table S2 Functional annotation of all transcripts
	Expre_Gene number（percent）	Expre_Transcript number（percent）	All_Gene number（percent）	All_Transcript number（percent）
GO	12121(0.3506)	19751(0.4228)	14107(0.3187)	22825(0.3905)
KEGG	10284(0.2974)	17219(0.3686)	11592(0.2619)	19516(0.3339)
EggNOG	21106(0.6104)	30440(0.6517)	24791(0.5601)	35530(0.6079)
NR	31205(0.9025)	42208(0.9036)	40781(0.9213)	53814(0.9207)
Swiss-Prot	14046(0.4062)	22396(0.4795)	15241(0.3443)	24635(0.4215)
Pfam	16602(0.4802)	25651(0.5491)	18723(0.423)	28956(0.4954)
Total_anno	31303(0.9053)	42359(0.9068)	40881(0.9236)	53967(0.9233)
Total	34576(1.0)	46711(1.0)	44263(1)	58448(1)
