# Supplementary material for: Comparative Transcriptome Analysis Reveals Epithelial Growth Factor Receptor (EGFR) Pathway and Secreted C-Type Lectins as Essential Drivers of Leg Regeneration in Periplaneta americana
Source: Insects. 2025 Sep 5;16(9):934. doi: 10.3390/insects16090934 (PMC12470663; doi:10.3390/insects16090934)
Supplement: Supplementary file 1 [file insects-16-00934-s001.zip › Supplementary Table S3.xlsx]

## Sheet: 7 dpa vs 0 dpa
Gene ID	0 dpa_1	0 dpa_2	0 dpa_3	7 dpa_1	7 dpa_2	7 dpa_3	FC	Log2FC	Pvalue	Padjust	Significant	Regulate
MSTRG.10027	5.69	2.96	3.77	2	1.29	1.6	0.427766	-1.2251	1.11e-05	0.000305526	yes	down
MSTRG.1003	0.96	0.77	0.85	0.22	0.04	0.17	0.167962	-2.57379	8.51e-07	3.48e-05	yes	down
MSTRG.10089	41.55	24.83	36.47	235.79	133.34	95.94	4.72142	2.23922	3.6e-12	6.56e-10	yes	up
MSTRG.10110	5.99	4.82	8.83	14.62	14.57	12.39	2.29855	1.20073	0.00253339	0.0225914	yes	up
MSTRG.10147	25.76	16.93	32.96	13.31	2.75	8.76	0.318231	-1.65186	0.000168439	0.00275399	yes	down
MSTRG.10160	2.29	0.45	0.26	16.68	13.81	1.23	13.1829	3.72059	2.45e-06	8.55e-05	yes	up
MSTRG.10161	0.22	0.18	0.38	0.07	0.03	0.07	0.221851	-2.17234	0.00650755	0.0450843	yes	down
MSTRG.10182	28.08	20.06	39.23	66.79	50.38	53.84	2.06341	1.04503	0.0022856	0.0209437	yes	up
MSTRG.10209	256.7	253.06	406.82	103.46	66.29	87.23	0.296525	-1.75378	7.96e-06	0.0002298	yes	down
MSTRG.10210	285.3	255.73	237.75	67.67	71.91	127.35	0.384271	-1.3798	0.000672848	0.00831177	yes	down
MSTRG.10222	116.26	56.8	15.13	26.05	14.56	18.83	0.372724	-1.42382	0.00580522	0.0415084	yes	down
MSTRG.10449	1.8	5.34	4.26	51.34	33.81	14.9	9.04504	3.17713	0.000128353	0.00218112	yes	up
MSTRG.10544	6.01	3.27	2.31	1.97	1.08	1.61	0.436004	-1.19759	0.000647704	0.00804717	yes	down
MSTRG.10570	6.91	6.32	9.57	2	1.7	3.48	0.338437	-1.56304	0.00053372	0.00691435	yes	down
MSTRG.10600	4.07	2.42	2.06	8.38	4.52	3.66	2.04202	1.02999	0.0044202	0.034384	yes	up
MSTRG.1064	1.41	2.13	2.13	0.4	0.38	0.65	0.262928	-1.92726	8.74e-05	0.00161479	yes	down
MSTRG.10640	1.01	0.88	0.33	0.04	0.1	0.1	0.123189	-3.02105	0.00104437	0.0116594	yes	down
MSTRG.10643	0.56	0.49	1	1.6	1.58	3.46	3.54696	1.82658	0.00111688	0.0121855	yes	up
MSTRG.10662	11.83	21.63	17.21	4.95	5.98	5.37	0.339102	-1.56021	0.00133877	0.0140053	yes	down
MSTRG.10670	2.58	1.41	5.18	0.56	0.23	1.24	0.23492	-2.08976	0.000933002	0.0106665	yes	down
MSTRG.10676	2.47	1.49	1.51	1.16	0.42	0.75	0.438122	-1.19059	0.000385668	0.00526886	yes	down
MSTRG.10681	0.33	0.16	0.19	0.57	0.74	1.47	4.91296	2.29659	0.0045312	0.0348667	yes	up
MSTRG.10689	0.65	0.43	0.32	0.16	0.13	0.12	0.324569	-1.6234	0.00161834	0.0161947	yes	down
MSTRG.1072	3.62	2.43	1.43	0.64	0.66	0.63	0.289413	-1.7888	1.04e-05	0.000290243	yes	down
MSTRG.10737	0	2.56	2.96	28.64	17.7	5.59	9.0513	3.17812	0.00337289	0.0282414	yes	up
MSTRG.10740	3.73	1.96	1.9	11.16	8.73	8.39	4.09895	2.03525	4.17e-09	3.45e-07	yes	up
MSTRG.10757	10.38	0	1.22	47.83	42.01	28.34	17.9639	4.16703	8.1e-05	0.00151766	yes	up
MSTRG.10774	32.52	28.52	35.84	94.47	35.82	68.83	2.14901	1.10367	0.00358764	0.029526	yes	up
MSTRG.10780	6.81	4.54	6.44	1.77	0.75	3.05	0.332628	-1.58802	0.000621017	0.00777148	yes	down
MSTRG.10781	4.06	4.73	5.27	0	0	0.56	0.0257162	-5.28118	0.00104678	0.0116788	yes	down
MSTRG.10784	54.44	23.64	23.43	9.14	5.62	8.1	0.254789	-1.97262	1.95e-09	1.79e-07	yes	down
MSTRG.10806	8.08	2.94	9.22	0.8	0.33	1.14	0.121218	-3.04432	2.75e-09	2.39e-07	yes	down
MSTRG.10828	2.9	2.11	0.69	0.64	0.44	0.5	0.299295	-1.74036	0.000394778	0.00536786	yes	down
MSTRG.10832	10.16	7.23	6.06	1.04	0.14	1.09	0.0998348	-3.32431	1.25e-09	1.22e-07	yes	down
MSTRG.10839	10.87	6.85	4.08	4	2.23	2.99	0.452402	-1.14432	0.00119339	0.0128055	yes	down
MSTRG.10887	23.01	15.04	38.63	15.05	6.2	9.92	0.403236	-1.3103	0.00103882	0.0116124	yes	down
MSTRG.10946	2.25	0.87	0.91	0.49	0.23	0.62	0.373034	-1.42262	0.00157236	0.0157986	yes	down
MSTRG.10949	6.65	28.02	57.58	0	0	6.37	0.0677918	-3.88275	0.00240651	0.021729	yes	down
MSTRG.10951	0.25	1.69	1.38	0.04	0.11	0.02	0.0491988	-4.34523	2.11e-06	7.5e-05	yes	down
MSTRG.10965	8.2	3.25	1.2	1.35	0.03	0.56	0.139636	-2.84026	3.87e-05	0.000844748	yes	down
MSTRG.10969	221.97	224.51	303.06	2486.99	616.96	1023.06	5.47984	2.45413	3.8e-08	2.5e-06	yes	up
MSTRG.10999	43.52	16.21	4.22	2.67	1.01	2.15	0.13154	-2.92643	0.00667679	0.0460264	yes	down
MSTRG.11015	6.31	3.57	3.3	28.08	16.48	8.13	3.97099	1.9895	1.11e-07	6.23e-06	yes	up
MSTRG.11022	159.92	141.17	166.5	15.36	32.59	23.11	0.18097	-2.46618	1.76e-07	9.25e-06	yes	down
MSTRG.11023	22.71	2.16	14.73	0	0.48	0.25	0.0254297	-5.29734	2.38e-06	8.32e-05	yes	down
MSTRG.11035	9.3	6.38	12.52	20.25	18.48	15.96	2.10457	1.07353	0.00374698	0.0304587	yes	up
MSTRG.11046	22.93	13.15	19.9	60.09	30.81	28.64	2.23173	1.15816	0.000112801	0.0019751	yes	up
MSTRG.11150	16.15	21.06	27.68	4.32	4.44	10.73	0.321104	-1.63889	0.00140244	0.0144974	yes	down
MSTRG.11157	7.12	4.12	7.96	2.52	2.94	2.73	0.447648	-1.15956	0.00134636	0.0140665	yes	down
MSTRG.11169	7.86	7.8	10.44	18.22	21.3	14.74	2.28536	1.19242	0.00558467	0.0402983	yes	up
MSTRG.1117	1.11	0.56	1.34	0.54	0.17	0.31	0.339953	-1.55659	0.00072875	0.0088505	yes	down
MSTRG.11178	30.84	44.26	23.41	0	1.11	3.27	0.0525436	-4.25034	0.00149673	0.0151799	yes	down
MSTRG.11259	3.01	2.81	4.63	0.79	0.44	1.77	0.329436	-1.60193	0.00218875	0.0202711	yes	down
MSTRG.11260	1.75	1.09	2.6	0.59	0.49	0.75	0.364614	-1.45556	0.00563463	0.0405723	yes	down
MSTRG.11269	14.92	9.17	6.09	1.88	0.7	2.27	0.170921	-2.5486	2.55e-09	2.24e-07	yes	down
MSTRG.11279	5.98	4.43	2.46	2.52	1.32	2	0.47767	-1.06591	0.00413323	0.0326614	yes	down
MSTRG.11290	0.98	1.4	1.92	0.84	0.17	0.43	0.306134	-1.70776	0.00364323	0.0298495	yes	down
MSTRG.113	8.28	4.05	6.85	1.09	1.07	0	0.123704	-3.01504	0.0040827	0.0323191	yes	down
MSTRG.11320	5.57	5.45	6.01	1.18	1.05	2.17	0.272844	-1.87385	2.87e-05	0.000666394	yes	down
MSTRG.11386	2.74	1.22	0.65	0.25	0.08	0.25	0.134451	-2.89484	6.71e-07	2.86e-05	yes	down
MSTRG.11388	18.19	14.07	13.66	4.42	2.8	7.66	0.352401	-1.50471	0.000249699	0.0037073	yes	down
MSTRG.11389	20.49	6.96	2.05	2.17	0.91	1.93	0.196233	-2.34936	7.37e-05	0.00140217	yes	down
MSTRG.11416	72.95	167.27	54.26	1.36	0.48	0.17	0.00634636	-7.29986	2.12e-24	1.93e-21	yes	down
MSTRG.11422	2.99	2.12	1.83	6.33	4.23	3.47	2.14092	1.09823	0.000562001	0.00718371	yes	up
MSTRG.11533	35.58	17.24	13.44	46.31	27.95	83.13	2.72774	1.44771	0.00116285	0.0125523	yes	up
MSTRG.11538	2.72	2.05	1.39	0.76	0.5	0.8	0.357117	-1.48553	0.000103539	0.00185042	yes	down
MSTRG.11574	5.37	2.44	3.17	0.53	0.07	0.15	0.0652965	-3.93685	5.57e-15	1.75e-12	yes	down
MSTRG.11589	32.72	18.02	24.93	7.48	3.93	5.44	0.239091	-2.06437	7.9e-12	1.28e-09	yes	down
MSTRG.11602	6.33	4.12	0.54	0.16	0.47	0.62	0.142504	-2.81092	0.00100726	0.0113109	yes	down
MSTRG.11613	10.65	3.02	6.81	2.63	0.82	2.36	0.306603	-1.70555	6.26e-05	0.00123869	yes	down
MSTRG.11614	0.94	0.61	0.38	0.08	0.03	0.1	0.123224	-3.02065	2.61e-05	0.000618916	yes	down
MSTRG.11618	43.77	29.16	63.75	7.24	2.5	6.69	0.121433	-3.04177	1.97e-13	4.55e-11	yes	down
MSTRG.11620	14.63	10.77	8.58	5.75	2.28	2.98	0.354875	-1.49462	7.9e-07	3.25e-05	yes	down
MSTRG.11629	9.2	10.15	15.34	1.64	2.18	2.02	0.18401	-2.44214	3.88e-06	0.000126147	yes	down
MSTRG.11673	1.66	0.84	0.64	0.8	0.27	0.29	0.438987	-1.18775	0.00380379	0.0308503	yes	down
MSTRG.11681	3.48	1.86	0.91	0.93	0.28	0.44	0.271487	-1.88104	8.16e-05	0.00152581	yes	down
MSTRG.11773	3.52	1.76	1.52	1.32	0.52	0.71	0.392826	-1.34804	0.000222436	0.00340793	yes	down
MSTRG.11785	3.65	5.4	3.74	1.36	0.76	0.97	0.237415	-2.07452	1.55e-07	8.22e-06	yes	down
MSTRG.11806	2.07	1.19	0.65	0.71	0.31	0.47	0.403109	-1.31076	0.00148906	0.0151287	yes	down
MSTRG.11809	84.4	54.24	97.89	45.08	10.56	21.41	0.319947	-1.64409	6.25e-05	0.00123869	yes	down
MSTRG.11814	1.51	1.07	1.11	0.54	0.42	0.59	0.45587	-1.13331	0.00505469	0.0376915	yes	down
MSTRG.11815	2.84	1.4	0.75	0.15	0.25	0.72	0.271367	-1.88168	0.00451395	0.0348124	yes	down
MSTRG.11816	1.31	3.77	1	0	0.17	0.18	0.0632019	-3.98389	0.00575937	0.0412691	yes	down
MSTRG.11820	4.06	3.71	6.97	9.3	8.44	54.7	5.42026	2.43836	0.000943703	0.0107509	yes	up
MSTRG.11862	2.42	2.18	0.82	1.05	0.62	0.58	0.428069	-1.22408	0.00721983	0.0489706	yes	down
MSTRG.11927	2.08	1.06	2.2	0.64	0.26	0.46	0.266228	-1.90927	6.56e-06	0.000196452	yes	down
MSTRG.11935	18.87	8.94	5.67	5.32	2.5	2.82	0.336294	-1.5722	0.000139899	0.00234277	yes	down
MSTRG.11945	2.98	1.91	2.23	0.89	0.42	0.89	0.326536	-1.61469	1.02e-05	0.000287203	yes	down
MSTRG.11949	14.76	8.55	18.02	5.25	1.77	4.76	0.291609	-1.77789	1.49e-05	0.000391112	yes	down
MSTRG.11951	38.45	53.84	83.65	31.86	8.51	26.56	0.36535	-1.45265	0.003937	0.0315731	yes	down
MSTRG.11952	583.78	342.3	625.02	257.87	68.35	160.52	0.312279	-1.67909	6.9e-06	0.000204742	yes	down
MSTRG.11953	54.32	26.38	60.45	16.23	6.55	12.25	0.257794	-1.95571	1.13e-07	6.32e-06	yes	down
MSTRG.11990	2.46	1.6	1.04	1.04	0.49	0.5	0.41319	-1.27512	0.00091601	0.0105576	yes	down
MSTRG.11995	9.29	7.36	5.04	4.67	2.8	2.4	0.477366	-1.06683	0.00504278	0.0376617	yes	down
MSTRG.1201	26.33	14.09	20.75	70.18	41.11	37	2.57933	1.367	1.32e-06	5e-05	yes	up
MSTRG.1202	41.33	17.96	20.57	83.88	40.32	35.08	2.40321	1.26496	0.00132214	0.0138817	yes	up
MSTRG.12040	761.77	614.5	1239.41	148.12	274.35	317.86	0.33719	-1.56836	0.00308391	0.0262672	yes	down
MSTRG.12054	2.98	2.13	1.3	0.45	0.27	0.5	0.203423	-2.29744	3.09e-07	1.51e-05	yes	down
MSTRG.12066	6.48	3.27	3.46	2.74	0.6	1.6	0.37605	-1.41101	0.00032913	0.00460288	yes	down
MSTRG.12080	16.38	11.11	10.87	1.54	1.13	2.36	0.144064	-2.79521	3.04e-13	6.82e-11	yes	down
MSTRG.12081	2.67	0.86	0.79	0.45	0.11	0.22	0.190917	-2.38898	0.000138079	0.00231902	yes	down
MSTRG.12082	5.01	3.82	5.18	1.76	0.67	2.04	0.329158	-1.60315	0.000155401	0.00256508	yes	down
MSTRG.12095	0.96	0.51	0.29	0.28	0.03	0.14	0.255769	-1.96709	0.0046358	0.0353712	yes	down
MSTRG.12097	5.19	1.93	2.12	1.3	0.26	0.6	0.240291	-2.05714	1.05e-05	0.000294202	yes	down
MSTRG.1217	7.5	0.98	0.25	0	0	0.02	0.00312214	-8.32325	9.35e-06	0.000264972	yes	down
MSTRG.12188	1.78	0.71	0.59	3.14	1.4	1.38	2.06547	1.04647	0.00608764	0.042854	yes	up
MSTRG.1219	8.06	5.95	4.66	2.44	0.96	1.81	0.285098	-1.81047	6.09e-08	3.68e-06	yes	down
MSTRG.12224	9.55	5.61	5.17	17.67	12	9.85	2.09195	1.06485	0.00078201	0.00933335	yes	up
MSTRG.12241	1.2	1.01	1.79	0.53	0.26	0.56	0.346544	-1.52889	0.00621619	0.0435108	yes	down
MSTRG.12243	123.51	89.53	86.82	30	7.52	14.8	0.183749	-2.44419	2.9e-12	5.38e-10	yes	down
MSTRG.12245	12.62	6.24	13.44	6.02	2.53	4.18	0.408918	-1.29012	0.000211292	0.00326322	yes	down
MSTRG.12253	3.59	1.47	1.87	1.33	0.63	1.08	0.478553	-1.06325	0.00187038	0.0180278	yes	down
MSTRG.12267	3.21	1.03	3.96	0.71	0.06	0.44	0.145922	-2.77673	2.51e-05	0.000602389	yes	down
MSTRG.12274	47.86	38.98	63.55	18.63	6.87	15.31	0.273483	-1.87048	8.68e-07	3.53e-05	yes	down
MSTRG.12275	59.57	16.51	36.06	9.05	1.21	5.45	0.143315	-2.80274	3.37e-08	2.25e-06	yes	down
MSTRG.12291	53.43	36.32	40.71	600.46	53.3	63.43	4.6959	2.2314	0.000257433	0.00379928	yes	up
MSTRG.12321	0.24	0.3	0.59	2.27	1.13	2.11	4.94845	2.30698	4.97e-05	0.00103311	yes	up
MSTRG.12333	1.44	0.98	0.54	3.4	1.3	1.59	2.14912	1.10374	0.0063465	0.0442259	yes	up
MSTRG.12342	6.62	3.88	5.41	2.22	1.75	2.87	0.475874	-1.07135	0.00556854	0.0402204	yes	down
MSTRG.12355	5.39	1.08	1.46	17.38	6.51	8.82	4.6413	2.21453	1.06e-06	4.19e-05	yes	up
MSTRG.12366	2.96	1.7	0.63	0.48	0.3	0.35	0.234761	-2.09074	2.09e-05	0.000515623	yes	down
MSTRG.12454	2.8	0.99	1.19	4.82	1.83	3.65	2.25272	1.17167	0.00320508	0.0270989	yes	up
MSTRG.12484	0.12	0.05	0.12	1.39	1.26	0.55	12.3566	3.62721	0.00029764	0.00424147	yes	up
MSTRG.12485	0.11	0.09	0.09	1.9	1.38	0.36	13.2018	3.72266	4.38e-07	2.03e-05	yes	up
MSTRG.12498	13.59	2.75	2.76	25.14	12.74	18.26	3.82432	1.9352	0.000664261	0.00822922	yes	up
MSTRG.1250	70.64	41.55	54.4	307.58	284.45	221.07	5.43799	2.44307	7.4e-15	2.24e-12	yes	up
MSTRG.12526	3.91	1.45	1.55	0.72	0.73	0.72	0.372249	-1.42566	0.000691111	0.00849264	yes	down
MSTRG.12590	1.83	0.7	0.58	0.09	0.11	0.33	0.206811	-2.27362	0.000804927	0.00957381	yes	down
MSTRG.12596	5.47	3.75	7.01	13.13	10.33	8.21	2.08892	1.06276	0.00451698	0.0348171	yes	up
MSTRG.12601	1.31	0.48	0.61	4.49	1.6	2.28	3.92581	1.97299	0.00555685	0.0401982	yes	up
MSTRG.12610	4.56	2.58	2.09	0.55	0.36	0.93	0.221029	-2.1777	1.08e-05	0.00029911	yes	down
MSTRG.1262	2891.43	3225.61	8241.21	11176.9	14269.8	14232.7	3.04284	1.60542	0.00382418	0.0309698	yes	up
MSTRG.12626	3.25	1.82	1.31	1.4	0.44	0.81	0.432259	-1.21003	0.00552103	0.0400061	yes	down
MSTRG.12638	6.16	2.59	4.75	7.09	6.8	13.85	2.39778	1.2617	0.00729878	0.049234	yes	up
MSTRG.12672	24.94	20.38	38.06	52.94	81.73	61.02	2.68189	1.42325	0.00203538	0.0192531	yes	up
MSTRG.12757	6.2	2.23	2.34	24.84	12.39	5.23	4.4576	2.15627	0.000110801	0.00195194	yes	up
MSTRG.12787	10.38	6.28	8.96	27.3	14.56	12.16	2.19312	1.13299	0.000283598	0.00409452	yes	up
MSTRG.1280	270.52	304.6	303.28	460.44	808.03	685.85	2.8353	1.5035	0.00407924	0.0323086	yes	up
MSTRG.1283	48.02	83.49	39.56	8.72	8.82	12.49	0.219519	-2.18758	0.00254788	0.0226855	yes	down
MSTRG.12833	2.03	1.52	0.97	0.46	0.22	0.17	0.188722	-2.40567	0.000979645	0.0110583	yes	down
MSTRG.12852	7.82	6.78	5.34	34.44	14.61	18.56	3.4831	1.80037	2.42e-07	1.23e-05	yes	up
MSTRG.12865	61.76	46.33	52.97	159.32	168.65	147.72	3.77231	1.91545	0.000203433	0.00318742	yes	up
MSTRG.12939	23.5	12.59	9.36	7.54	4.7	5.64	0.437216	-1.19358	0.000728716	0.0088505	yes	down
MSTRG.1295	0.68	0.66	0.38	0.21	0.17	0.23	0.372332	-1.42534	0.00133275	0.0139676	yes	down
MSTRG.1301	1.58	0.74	0.88	0.79	0.29	0.41	0.483855	-1.04735	0.00160149	0.0160539	yes	down
MSTRG.13014	84.88	11.8	52	1.57	1.83	2.36	0.0480797	-4.37843	1.1e-16	4.54e-14	yes	down
MSTRG.13049	58.77	62.24	42.64	0	0.72	2.29	0.0271825	-5.20118	4.34e-07	2.01e-05	yes	down
MSTRG.13089	9.67	6.78	8.73	26.91	28.01	15.93	3.11599	1.63969	1.26e-05	0.000338538	yes	up
MSTRG.1310	3.02	0.5	0.86	0	0	0.25	0.059785	-4.06407	0.00481424	0.0363635	yes	down
MSTRG.13122	0	0	12.66	89.71	56.82	53.67	14.0658	3.81412	0.000856366	0.0100542	yes	up
MSTRG.13221	1.98	0.82	0.2	0.4	0.08	0.05	0.178717	-2.48425	0.00131031	0.013791	yes	down
MSTRG.13222	38.62	53.03	29.78	9.43	2.82	7.73	0.168177	-2.57195	6.39e-07	2.77e-05	yes	down
MSTRG.13223	41.76	66.92	41.13	16.02	2.19	6.72	0.170074	-2.55577	0.00027929	0.00404924	yes	down
MSTRG.13232	23.17	10.61	28.51	7.29	1.71	4.6	0.219694	-2.18643	6.03e-06	0.000183283	yes	down
MSTRG.13263	9.03	3.91	4.12	18.34	8.91	8.85	2.31631	1.21183	0.00122174	0.0130071	yes	up
MSTRG.13283	21.74	21.64	25.57	63.08	38.77	33.42	2.01063	1.00765	0.00330949	0.0277988	yes	up
MSTRG.13291	6.55	3.81	4.39	13.78	8.22	5.86	2.02721	1.0195	0.00669666	0.0461288	yes	up
MSTRG.1333	9.66	5.88	7.63	5.28	0.73	2.05	0.333434	-1.58453	0.00150748	0.0152799	yes	down
MSTRG.13348	12.69	12.66	23.16	37.73	40.47	43.34	2.8324	1.50203	0.00557813	0.0402679	yes	up
MSTRG.13414	6.55	4.01	10.53	2.36	1.08	3.58	0.347848	-1.52347	0.0017161	0.0168994	yes	down
MSTRG.13424	0.43	1.28	2.51	0.27	0.07	0.56	0.203294	-2.29836	0.00434885	0.0338894	yes	down
MSTRG.1343	50.9	24.01	55.42	24.49	17.27	27.16	0.45036	-1.15085	0.00142266	0.0146373	yes	down
MSTRG.13431	12.98	33.49	31.65	1.65	3.87	8.06	0.184875	-2.43538	0.000195015	0.00308349	yes	down
MSTRG.1351	3.98	2.65	1.87	0.99	0.49	1.14	0.332498	-1.58858	0.000110141	0.00194231	yes	down
MSTRG.13512	1.02	0.84	0.36	0.09	0.19	0.15	0.221842	-2.1724	0.00361859	0.0297085	yes	down
MSTRG.13516	23.38	10.85	9.97	46.4	33.55	44.47	4.20476	2.07202	0.00533618	0.0391094	yes	up
MSTRG.13539	1.75	0.97	1.53	0.46	0.27	0.56	0.327635	-1.60984	2.95e-05	0.000681362	yes	down
MSTRG.13546	0.73	0.64	0.7	2.32	2.16	0.95	2.83023	1.50092	0.00443606	0.0344868	yes	up
MSTRG.13547	9.05	2.65	4.27	1.67	0.63	2.76	0.360997	-1.46994	0.00358408	0.0295234	yes	down
MSTRG.1358	26.99	21.77	10.79	6.43	4.59	6.52	0.317389	-1.65568	1.87e-05	0.000472999	yes	down
MSTRG.13619	1.53	0.9	0.86	0.32	0.22	0	0.168253	-2.5713	0.000495372	0.00649054	yes	down
MSTRG.13632	0.9	0.2	0.28	0	0	0.06	0.0563376	-4.14976	0.000585466	0.00741247	yes	down
MSTRG.1365	4.72	2.44	2.34	1.57	0.54	1.38	0.390716	-1.35581	0.00142987	0.0146741	yes	down
MSTRG.13675	0.96	0.72	0.58	0.23	0.26	0.28	0.383057	-1.38437	0.00257826	0.0228359	yes	down
MSTRG.1368	12.54	3.25	6.31	2.27	0.31	1.41	0.186264	-2.42458	4.38e-06	0.000140903	yes	down
MSTRG.13715	28.08	148.68	85.44	0	0	0.7	0.00302153	-8.3705	1.39e-09	1.31e-07	yes	down
MSTRG.1374	36.08	39.08	27.03	10.06	4.66	20.01	0.352337	-1.50497	0.00263238	0.0231752	yes	down
MSTRG.1375	3.87	7.84	6.44	0.76	0.58	1.53	0.160591	-2.63854	1e-06	3.99e-05	yes	down
MSTRG.13750	1.2	0.86	1.36	2.35	3.15	2.37	2.59233	1.37425	0.00110577	0.0120948	yes	up
MSTRG.13754	1.18	1.31	1.49	0.06	0.07	0.23	0.098555	-3.34293	1.52e-06	5.61e-05	yes	down
MSTRG.13766	4.28	2.13	1.68	1.6	0.71	1.23	0.47606	-1.07078	0.00210368	0.0197051	yes	down
MSTRG.13798	31.82	10.39	1.78	1.97	0.5	1.12	0.100427	-3.31578	0.000152957	0.00253685	yes	down
MSTRG.13825	5.57	3.27	3.68	27.27	4.64	7.09	2.89273	1.53243	0.000626361	0.00781572	yes	up
MSTRG.13838	8.02	5.22	5.3	1.49	0.64	1.44	0.202601	-2.30329	4.46e-10	4.67e-08	yes	down
MSTRG.1386	18.45	5.41	13.16	4.13	1.14	4.81	0.296242	-1.75515	0.000333369	0.00464619	yes	down
MSTRG.13890	0.31	0.33	0.51	1.59	1.37	0.66	3.3846	1.75898	0.00568438	0.0408472	yes	up
MSTRG.13901	2.55	4.75	4.65	28.31	168	32.04	23.9458	4.5817	2.06e-09	1.86e-07	yes	up
MSTRG.1392	11.42	7.46	9.58	2.09	1.51	4.79	0.32522	-1.62051	0.000445554	0.00592769	yes	down
MSTRG.1396	5.14	1.93	3.81	1.68	0.6	1.09	0.332474	-1.58869	9.08e-05	0.00166181	yes	down
MSTRG.13990	307.26	196.79	320.79	1277.41	757.78	748.86	3.53983	1.82368	4.59e-10	4.78e-08	yes	up
MSTRG.14019	878.53	1980.3	848.21	9.73	25.33	162.99	0.0549894	-4.1847	0.000773664	0.00927748	yes	down
MSTRG.14057	8.34	10.5	5.42	4.22	2.54	1.17	0.326446	-1.61508	0.00246807	0.0221115	yes	down
MSTRG.14097	2.03	1.79	2.03	0.95	0.81	0.92	0.487682	-1.03599	0.0022296	0.0205175	yes	down
MSTRG.14147	12.23	8.73	9.8	24.67	17.11	15.83	2.00772	1.00556	0.000877078	0.0102347	yes	up
MSTRG.14156	17.56	5.15	8.44	30.15	12.29	21.64	2.27535	1.18609	0.00108955	0.0119805	yes	up
MSTRG.14158	7.58	3.71	6.87	20	9.42	9.48	2.00518	1.00373	0.00179109	0.0174681	yes	up
MSTRG.14160	9.14	7.23	9.96	19.9	16.72	20.55	2.33576	1.22389	0.000412576	0.0055835	yes	up
MSTRG.14163	15.14	9.27	9.76	37.23	17.41	14.35	2.08464	1.0598	0.00106056	0.0117491	yes	up
MSTRG.14214	12.28	6.74	3.89	1.2	1.07	1.39	0.183295	-2.44776	6.76e-09	5.28e-07	yes	down
MSTRG.14258	4.28	2.04	2.16	9.02	4.95	3.57	2.19419	1.13369	0.00138451	0.0143534	yes	up
MSTRG.14278	0.64	0.27	0.94	2.38	1.35	1.33	2.89818	1.53514	0.00252693	0.0225453	yes	up
MSTRG.14320	3.34	2.75	1.95	0.8	0.82	1.34	0.407908	-1.29368	0.00269008	0.023575	yes	down
MSTRG.14322	31.41	20.28	26.77	116.65	80.22	69.71	3.64103	1.86435	6.75e-11	8.71e-09	yes	up
MSTRG.14327	7.72	5.18	15.07	28.28	39.06	26.82	3.78057	1.9186	8.18e-05	0.00152693	yes	up
MSTRG.14331	1.27	1.26	3.23	14.75	5.64	20.45	8.09525	3.01707	0.00397367	0.0317411	yes	up
MSTRG.14391	1.21	0.65	4.25	17.72	7.48	55.53	13.9449	3.80166	0.000414743	0.0055989	yes	up
MSTRG.14392	1.52	0.42	0.31	11.65	2.91	13.38	14.0637	3.8139	4.87e-12	8.59e-10	yes	up
MSTRG.14393	3.09	1.48	0.07	0	0	0	0.0105574	-6.5656	6.68e-05	0.00129371	yes	down
MSTRG.14405	6.15	2.32	17.49	116.45	67.02	18.69	7.66772	2.9388	0.00364006	0.0298422	yes	up
MSTRG.14456	11.92	5.52	9.88	24.89	15.66	13.22	2.10017	1.07051	0.00103471	0.011574	yes	up
MSTRG.14510	529.57	212.19	536.79	3301.37	1907.93	4342	8.23056	3.04099	4.43e-14	1.23e-11	yes	up
MSTRG.14511	1.9	0.27	0.52	4.64	1.92	5.09	5.11545	2.35486	2.77e-05	0.000646825	yes	up
MSTRG.14521	6.1	2.86	5.64	2.13	1.5	2.57	0.468673	-1.09335	0.00337247	0.0282414	yes	down
MSTRG.14551	104.38	103.73	301.71	407.25	481.25	396.99	2.78733	1.47888	0.00363767	0.0298369	yes	up
MSTRG.14568	3.69	2	5.81	12.19	9.73	11.84	3.17651	1.66744	6.03e-05	0.00120993	yes	up
MSTRG.14585	125.68	36.22	63.93	49.77	18.25	32.76	0.484985	-1.04399	0.00371886	0.0302872	yes	down
MSTRG.14591	4.8	12	5.81	0.12	0.14	0.37	0.028256	-5.1453	1.36e-15	4.7e-13	yes	down
MSTRG.14601	7.63	3.16	4.52	2.19	1.19	1.94	0.392067	-1.35083	2.85e-05	0.000665422	yes	down
MSTRG.14661	73.2	70.69	83.64	39.31	16.22	39.84	0.427348	-1.22652	0.00117221	0.0126248	yes	down
MSTRG.14667	85.24	93.12	6.19	0	0	0	0.012325	-6.34227	6.92e-05	0.00132739	yes	down
MSTRG.14668	60.47	39.02	9.71	2.61	2.49	3.82	0.115179	-3.11805	2.29e-09	2.04e-07	yes	down
MSTRG.14669	76.53	30.98	33.75	13.09	9.99	12.02	0.24745	-2.01479	1.18e-09	1.15e-07	yes	down
MSTRG.14671	190.44	288.64	131.6	1.49	0.52	6.09	0.0138927	-6.16953	6.86e-20	4.74e-17	yes	down
MSTRG.14676	3.46	2.7	2.81	1.84	0.81	1.16	0.432233	-1.21012	0.000249662	0.0037073	yes	down
MSTRG.14709	5.6	2.69	2.08	2.11	1	1.35	0.491199	-1.02562	0.00165008	0.0164172	yes	down
MSTRG.1476	83.01	10.37	1.79	5.15	2.25	1.12	0.131084	-2.93144	0.00272766	0.0238078	yes	down
MSTRG.14858	22.62	18.42	12.06	6.27	2.77	4.59	0.304243	-1.71671	0.00239656	0.0216504	yes	down
MSTRG.14918	10.91	9.68	11.76	6.33	1.42	4.57	0.370941	-1.43074	0.00105971	0.0117472	yes	down
MSTRG.14986	1.88	0.85	0.57	0.24	0.2	0.48	0.323043	-1.6302	0.00662958	0.045774	yes	down
MSTRG.14994	2.95	3.26	3.36	1.07	0.34	0.85	0.233772	-2.09683	6.43e-05	0.00126058	yes	down
MSTRG.15001	1.75	0.92	0.29	0.15	0.12	0.27	0.208958	-2.25871	0.00238889	0.0216151	yes	down
MSTRG.1501	7.27	4.77	2.45	1.88	0.88	1.84	0.340584	-1.55392	0.000622992	0.00778493	yes	down
MSTRG.15024	0.59	0.19	0.95	5.64	4.45	1.9	7.65197	2.93583	9.19e-05	0.00167962	yes	up
MSTRG.15027	16.79	9.01	11.42	6.28	3.91	2.49	0.362832	-1.46262	1.29e-05	0.000342191	yes	down
MSTRG.15056	305.92	152.9	308.75	437.2	399.51	643.53	2.18361	1.12672	0.00319634	0.0270686	yes	up
MSTRG.15074	1.65	1.18	0.26	4.62	2.26	1.86	2.93692	1.5543	0.00421222	0.0330899	yes	up
MSTRG.15081	4.76	2.06	3.59	8.38	6.12	6.73	2.27017	1.1828	0.000380041	0.00520021	yes	up
MSTRG.1513	18.5	12.18	16.47	3.32	3.54	6.91	0.332234	-1.58973	0.000423853	0.0057093	yes	down
MSTRG.1514	3.02	1.63	0.89	0.24	0.1	0.1	0.0877893	-3.50981	0.0009601	0.0108946	yes	down
MSTRG.15170	9.43	5.93	18.09	39.31	21.44	21.24	2.52465	1.33608	0.0040105	0.0319398	yes	up
MSTRG.15177	10.64	5.59	5.89	21.51	13.2	12.3	2.31047	1.20818	5.49e-05	0.00111829	yes	up
MSTRG.15189	1.14	1.64	2.31	0.54	0.22	0.34	0.202506	-2.30396	0.00353338	0.0292293	yes	down
MSTRG.15190	1.5	1.31	1.03	1.04	0.21	0.16	0.33083	-1.59584	0.00466659	0.0355278	yes	down
MSTRG.15191	15.91	8.88	8.1	3.37	2.15	4.74	0.345425	-1.53355	3.16e-05	0.000719076	yes	down
MSTRG.15193	2.49	1.83	1.2	1.38	0.39	0.67	0.436721	-1.19522	0.00618912	0.0434092	yes	down
MSTRG.1522	5.37	3.06	1.86	1.33	0.6	0.51	0.254519	-1.97415	0.00237285	0.0215376	yes	down
MSTRG.15223	5.8	3.21	2.24	2.15	0.91	1.47	0.425351	-1.23328	0.00142747	0.0146581	yes	down
MSTRG.15245	14.59	512.39	513.48	0.55	1.04	4.24	0.00567882	-7.46019	9.67e-07	3.87e-05	yes	down
MSTRG.15248	804.5	1393.17	1295.45	334.52	270.9	337.79	0.281792	-1.82729	2.04e-05	0.000508907	yes	down
MSTRG.15252	11.09	9.58	10.94	37	24.04	18.62	2.61036	1.38425	2.36e-05	0.00056947	yes	up
MSTRG.15256	32.39	11.1	22.15	77.07	70.61	51.09	3.49467	1.80516	7.86e-07	3.25e-05	yes	up
MSTRG.1527	8.42	5.25	8.88	3.97	3.11	2.74	0.47796	-1.06504	0.00193627	0.0184774	yes	down
MSTRG.15283	6.98	23.28	8.82	0	0.53	0	0.0168577	-5.89045	6.37e-05	0.0012523	yes	down
MSTRG.15314	13.38	8.11	12.18	26.85	25.06	18.05	2.31214	1.20923	0.000572702	0.00728288	yes	up
MSTRG.15318	6.92	5.12	10.5	15.27	18.22	15.18	2.39588	1.26055	0.0028969	0.02512	yes	up
MSTRG.15344	22.4	12.28	16.61	54.22	35.57	40.48	2.7535	1.46126	1.95e-08	1.37e-06	yes	up
MSTRG.15353	2.49	3.93	8.93	0.97	1.7	1.55	0.288422	-1.79375	0.00490191	0.036837	yes	down
MSTRG.15378	8.51	5.18	8.18	20.93	11.52	13.45	2.2152	1.14744	4.99e-05	0.00103527	yes	up
MSTRG.15385	5.57	3.87	8.22	11.62	11.03	13.01	2.20942	1.14367	0.00553482	0.0400603	yes	up
MSTRG.15404	4.03	4.16	0.63	155.85	121.78	121.02	48.6125	5.60326	3.18e-25	3.43e-22	yes	up
MSTRG.1543	7.33	4.24	9.71	18.22	15.83	15.21	2.53189	1.34022	0.000464293	0.00614388	yes	up
MSTRG.1544	12.67	7.09	5.26	3.92	2.86	3.78	0.46828	-1.09456	0.00131329	0.0138114	yes	down
MSTRG.15458	15.87	18.57	20.07	2.71	0.28	3.23	0.111131	-3.16967	9.45e-08	5.41e-06	yes	down
MSTRG.15464	6.91	4.03	3.55	32.94	11.4	8.24	3.79745	1.92503	0.000221273	0.00339612	yes	up
MSTRG.15465	55.24	22.11	18.03	363.36	76.7	72.43	4.31309	2.10872	6.31e-05	0.00124689	yes	up
MSTRG.15477	2.5	1.13	0.71	0.93	0.28	0.44	0.396592	-1.33427	0.00327352	0.0275428	yes	down
MSTRG.15488	6.13	0.93	1.45	9.48	16.62	18.19	7.76042	2.95613	0.00180205	0.017501	yes	up
MSTRG.15543	1.48	0.99	0.69	0.56	0.14	0.37	0.338835	-1.56135	0.0003907	0.00532919	yes	down
MSTRG.15613	2.95	1.13	2.09	1.48	0.25	0.66	0.383824	-1.38148	0.00512394	0.0381032	yes	down
MSTRG.15614	2.4	1.55	3.46	1.7	0.29	0.69	0.340979	-1.55224	0.00591474	0.0419617	yes	down
MSTRG.15737	0.45	0.1	0.67	1.92	1.05	1	3.48464	1.80101	0.00192202	0.0183989	yes	up
MSTRG.15742	0.43	0.24	0.2	0.09	0.08	0.08	0.314053	-1.67092	0.00712452	0.0484557	yes	down
MSTRG.15756	8.84	3.4	3.42	19.93	7.24	5.78	2.18594	1.12826	0.00516743	0.0383064	yes	up
MSTRG.1581	8.57	2.92	2.67	2.79	1.18	1.86	0.456794	-1.13038	0.00723976	0.0490272	yes	down
MSTRG.15823	4.12	3.32	0.74	0.97	0.61	0.78	0.308136	-1.69836	0.00188978	0.0181743	yes	down
MSTRG.15921	1	0.51	0.43	0.19	0.12	0.03	0.187719	-2.41336	0.00401437	0.0319559	yes	down
MSTRG.15925	8.05	2.87	3.25	1.39	0.63	1.46	0.274691	-1.86412	5.72e-06	0.000176739	yes	down
MSTRG.15932	3244.34	2544.43	2243.83	1239.15	1186.7	1034.05	0.487273	-1.0372	0.00133735	0.0140053	yes	down
MSTRG.16019	2.11	4.67	3.18	0.34	0.91	0.66	0.205115	-2.28549	0.00138178	0.0143337	yes	down
MSTRG.16036	3.11	1.98	1.38	0.5	0.41	0.35	0.217903	-2.19824	0.000230582	0.00349253	yes	down
MSTRG.16037	4.84	2.95	2.83	1.21	0.6	1.1	0.290321	-1.78428	2.23e-07	1.15e-05	yes	down
MSTRG.16139	4	1.78	1.89	1.79	0.63	0.92	0.454897	-1.13639	0.00271277	0.0237137	yes	down
MSTRG.16188	2.38	1.2	1.1	0.81	0.38	0.28	0.328566	-1.60575	6.27e-05	0.00124045	yes	down
MSTRG.16204	3.25	1.56	1.27	1.1	0.71	0.53	0.42129	-1.24712	0.000650333	0.00807404	yes	down
MSTRG.16225	0.14	0	0.21	1.1	1.67	0.28	10.7601	3.42762	0.00344969	0.0287314	yes	up
MSTRG.16281	2.79	4.4	2.3	1.33	0.49	0.31	0.207118	-2.27148	0.00171614	0.0168994	yes	down
MSTRG.16301	51.56	33.91	33.07	10.82	4.32	14.44	0.266825	-1.90603	2.55e-06	8.83e-05	yes	down
MSTRG.16327	2.51	1.45	1.28	0.89	0.74	0.66	0.484666	-1.04494	0.00536949	0.0392869	yes	down
MSTRG.16404	12.05	7.36	9.18	26.43	15.58	14.05	2.07557	1.05351	0.000134012	0.00225951	yes	up
MSTRG.16430	3.16	1.92	1.09	1.22	0.54	0.91	0.454576	-1.13741	0.00252205	0.0225135	yes	down
MSTRG.16445	1.38	0.69	0.7	0.4	0.25	0.41	0.422609	-1.2426	0.00112561	0.0122344	yes	down
MSTRG.16473	11.64	18.81	27.53	4.25	6.64	8.08	0.353642	-1.49964	0.00433053	0.0338032	yes	down
MSTRG.16522	170.18	257.19	41.74	34.19	39.17	38.82	0.317175	-1.65665	0.00699126	0.0477561	yes	down
MSTRG.16537	12.28	3.85	8.47	6.29	1.5	2.22	0.403637	-1.30887	0.00272623	0.0238073	yes	down
MSTRG.16553	6.44	3.88	8.56	1.42	0.52	0.66	0.14357	-2.80018	0.00518539	0.0383621	yes	down
MSTRG.16555	3.93	1.43	1	0.67	0.45	0.83	0.356578	-1.48771	0.00256832	0.0228095	yes	down
MSTRG.16643	0.89	0.67	0.86	5.36	2.6	3.4	4.8915	2.29028	7.45e-06	0.000218635	yes	up
MSTRG.16711	0.45	1.55	1.07	0.16	0.03	0.2	0.117311	-3.09159	0.000384011	0.00525037	yes	down
MSTRG.16716	9.37	11.64	17.91	7.61	5.37	6.19	0.269468	-1.89181	9.02e-06	0.000256898	yes	down
MSTRG.16718	5.36	7.21	4.44	0.62	0.47	1.51	0.16005	-2.64341	7.83e-07	3.24e-05	yes	down
MSTRG.16719	4.22	2.9	5.3	1.24	0.92	1.25	0.281584	-1.82837	8.85e-05	0.00162866	yes	down
MSTRG.16720	2.54	3.27	3.82	0.18	0.34	0.19	0.0690981	-3.85521	5.12e-09	4.08e-07	yes	down
MSTRG.16721	0.66	0.92	0.53	0	0.02	0	0.0128755	-6.27923	4.4e-06	0.000141105	yes	down
MSTRG.16722	2.79	1.49	2.11	0.11	0.06	0.28	0.0780612	-3.67925	9.23e-11	1.13e-08	yes	down
MSTRG.16757	1.29	0.59	0.37	0.14	0.09	0.15	0.186283	-2.42443	7.48e-05	0.00142081	yes	down
MSTRG.16769	101157	130264	32155.4	12308.6	30186.8	18565.8	0.365978	-1.45017	0.00722815	0.048987	yes	down
MSTRG.16808	1.34	0.5	0.71	2.12	1.31	1.22	2.02656	1.01903	0.00269741	0.0236153	yes	up
MSTRG.16853	6.43	2.12	2.36	1.02	0.63	1.31	0.313648	-1.67278	0.00010119	0.00181407	yes	down
MSTRG.16866	2.14	2.22	0.58	0.83	0.4	0.63	0.379148	-1.39917	0.00517786	0.0383392	yes	down
MSTRG.16884	57.29	36.06	89.68	20.02	5.1	8.49	0.179083	-2.4813	1.4e-07	7.54e-06	yes	down
MSTRG.16889	28.21	13.09	8.56	53.36	26.97	34.72	3.15706	1.65858	0.00219673	0.0203124	yes	up
MSTRG.16963	0.57	0.46	1.65	3.66	3.36	2.16	3.64875	1.8674	0.000995805	0.0112041	yes	up
MSTRG.16987	0.87	0.56	0.53	2.78	1.29	1.12	2.71936	1.44327	0.000367043	0.0050584	yes	up
MSTRG.17015	6.21	31.92	68.88	2.35	8.41	6.29	0.175672	-2.50905	0.00145057	0.014816	yes	down
MSTRG.17046	10	5.86	5.11	22.83	12.54	8.97	2.23666	1.16135	0.000897505	0.0104029	yes	up
MSTRG.1706	1.11	0.81	1.01	3.56	2.93	2.57	3.38085	1.75739	0.000661951	0.00821237	yes	up
MSTRG.1707	1.99	0.92	1.12	3.45	2.6	1.78	2.1501	1.1044	0.00238819	0.0216151	yes	up
MSTRG.1714	13.95	8.62	8.84	50.19	36.4	16.2	3.50393	1.80897	4.27e-06	0.000137854	yes	up
MSTRG.1715	53.3	25.76	30.23	217.57	181.36	71.74	4.80516	2.26459	5.04e-08	3.17e-06	yes	up
MSTRG.17169	28.57	5.12	49.95	1.37	2.43	1.79	0.0797919	-3.64761	4.2e-08	2.73e-06	yes	down
MSTRG.17222	26.19	14.37	8.18	3.27	3.65	3.78	0.272009	-1.87828	0.000312342	0.00442088	yes	down
MSTRG.17229	8.98	4.1	4.95	42.83	16.48	13.32	4.16914	2.05975	4.36e-08	2.81e-06	yes	up
MSTRG.17231	8.79	1.5	4.01	1.17	0.82	2.32	0.358693	-1.47918	0.00445499	0.0345798	yes	down
MSTRG.17240	23.82	5.32	17.55	2.25	1.05	5.96	0.231663	-2.1099	0.000477975	0.00630562	yes	down
MSTRG.17241	0.32	0	0.26	0.99	10.12	3.97	38.3758	5.26213	0.00024848	0.00369873	yes	up
MSTRG.17243	6.87	4.44	7.44	2.87	1.25	3.01	0.39536	-1.33876	0.000341645	0.00475005	yes	down
MSTRG.17244	15.3	7.76	4.86	4.03	4.22	3.73	0.403743	-1.30849	0.00305713	0.0261292	yes	down
MSTRG.17258	6.75	4.4	69.66	0	1.65	7.41	0.10877	-3.20065	0.00425541	0.0333071	yes	down
MSTRG.17288	276.91	217.13	126.46	114.59	55.58	117.41	0.485541	-1.04234	0.00488609	0.0367776	yes	down
MSTRG.17321	0.3	0.19	0.29	1.17	0.57	0.5	2.9708	1.57085	0.00457164	0.0350519	yes	up
MSTRG.17333	26.3	18.31	11.6	8.01	5.32	5.29	0.354921	-1.49443	7.53e-06	0.000219785	yes	down
MSTRG.17426	2.36	1.33	1.12	1.17	0.43	0.61	0.473132	-1.07968	0.00152859	0.0154555	yes	down
MSTRG.17432	0.76	0.39	0.94	1.43	1.31	1.72	2.38437	1.25361	0.00596679	0.0422442	yes	up
MSTRG.17460	1.3	0.52	0.3	2.72	1.29	0.95	2.53411	1.34148	0.00660938	0.0456528	yes	up
MSTRG.17500	9.62	6.35	9.7	23.16	11.15	17.87	2.14733	1.10254	0.00175041	0.0171527	yes	up
MSTRG.17521	0.28	0.33	0.19	0.88	1.76	0.71	4.80106	2.26335	0.00105586	0.0117121	yes	up
MSTRG.1755	1.34	0.53	2.4	0.11	0.09	0	0.0473646	-4.40005	0.00129183	0.0136213	yes	down
MSTRG.17551	1.03	0.63	0.54	0.13	0.08	0.13	0.168796	-2.56665	1.6e-08	1.16e-06	yes	down
MSTRG.1756	3.13	3.72	4.45	0.83	0.58	0.69	0.191263	-2.38637	3.54e-06	0.000117319	yes	down
MSTRG.17608	0	0	10.25	83.34	31.97	25.08	11.4031	3.51135	0.00102263	0.0114463	yes	up
MSTRG.17609	44.88	32.48	56.26	249.73	261.66	187.73	5.76022	2.52612	2.11e-11	3.14e-09	yes	up
MSTRG.1764	1.17	1.03	0.59	0.33	0.24	0.28	0.322248	-1.63376	0.00141223	0.0145848	yes	down
MSTRG.17673	17.16	7.24	9.23	56.29	31.97	17.01	2.80867	1.48989	9.71e-05	0.00174537	yes	up
MSTRG.17721	6.12	2.39	4.67	11.17	6.53	6.82	2.03236	1.02316	0.00296637	0.0256196	yes	up
MSTRG.17767	52.5	43.96	36.69	10.27	5.74	14.26	0.241141	-2.05205	7.12e-08	4.23e-06	yes	down
MSTRG.1780	28.64	12.4	16.99	5.33	4.07	8.27	0.360005	-1.47391	0.00135968	0.0141639	yes	down
MSTRG.17841	5.8	3.78	0.77	1.4	0.67	0.42	0.252254	-1.98705	0.00147622	0.015016	yes	down
MSTRG.17875	2.69	1.75	6.08	1	0.07	0.38	0.127271	-2.97402	0.000138503	0.00232389	yes	down
MSTRG.17933	9.52	6.3	16.09	2.97	0.38	5.41	0.264094	-1.92088	0.000556485	0.00712911	yes	down
MSTRG.17934	1.73	1.02	1.72	0.57	0.16	0.47	0.284662	-1.81268	0.00132551	0.0139085	yes	down
MSTRG.17937	40.24	23.39	31.39	19.08	7.5	12.53	0.422966	-1.24139	8.89e-06	0.000253894	yes	down
MSTRG.17938	2.96	1.22	2.44	0.42	0.15	0.65	0.187764	-2.413	2.4e-07	1.23e-05	yes	down
MSTRG.1799	2.05	0.88	1.32	0.59	0.31	0.37	0.321238	-1.63828	7.59e-06	0.000220669	yes	down
MSTRG.18001	4.84	2.57	1.47	1.42	0.87	1.11	0.420524	-1.24974	0.00174175	0.0170962	yes	down
MSTRG.18034	4.25	1.8	2.57	0.26	0.06	0.32	0.0805175	-3.63455	1.63e-10	1.89e-08	yes	down
MSTRG.18048	2.06	0.92	0.63	6.52	4.95	2.22	4.25704	2.08985	7.04e-06	0.000208455	yes	up
MSTRG.18059	11.52	4.27	4.48	21.53	12.09	10.18	2.51702	1.33172	0.00203304	0.0192415	yes	up
MSTRG.18065	10.48	10.95	2.61	2.12	1.39	1.03	0.193782	-2.36749	5.54e-06	0.000172491	yes	down
MSTRG.18111	3.63	1.27	1.23	1.02	0.6	0.65	0.415927	-1.2656	0.00278908	0.0242825	yes	down
MSTRG.18112	1.18	0.57	1.72	0.44	0.2	0.21	0.252349	-1.98651	0.000195408	0.00308472	yes	down
MSTRG.1812	9.15	4.94	7.85	2.81	1.48	4.52	0.436494	-1.19597	0.0044698	0.0346244	yes	down
MSTRG.18120	0.59	0.52	0.56	0.12	0.1	0.1	0.201252	-2.31293	1.63e-06	6.01e-05	yes	down
MSTRG.1814	4.99	3.71	2.56	0.89	0.5	1.03	0.228201	-2.13163	2.99e-08	2.02e-06	yes	down
MSTRG.18184	8.86	3.22	1.88	2.09	1.35	1.41	0.398542	-1.3272	0.002396	0.0216504	yes	down
MSTRG.18272	108.82	57.44	80.27	41.1	15.11	39.36	0.411355	-1.28154	0.000225084	0.00343632	yes	down
MSTRG.18332	1.42	0.62	0.21	0.15	0.15	0.19	0.256957	-1.9604	0.00430867	0.0336478	yes	down
MSTRG.18363	459.23	203.27	48.7	16.09	15.75	6.75	0.0997931	-3.32492	0.000168693	0.00275553	yes	down
MSTRG.1837	24.62	8.81	9.47	44.08	16.02	26.42	2.1766	1.12208	0.00146072	0.0148933	yes	up
MSTRG.18406	11.3	7.37	6.91	1.3	0.87	3.35	0.247106	-2.0168	4.76e-05	0.00100001	yes	down
MSTRG.18408	6.75	7.47	7.2	2.2	2.27	2.36	0.342295	-1.54669	0.00021388	0.0032973	yes	down
MSTRG.18418	44.71	36.33	39.12	8.81	3.94	9.3	0.190212	-2.39432	5.95e-11	7.85e-09	yes	down
MSTRG.18425	1.07	0.66	1.02	0.3	0.16	0.3	0.295179	-1.76034	0.000123807	0.00211845	yes	down
MSTRG.18427	16.34	12.21	20.21	3.7	3.16	5.93	0.285656	-1.80765	1.06e-05	0.000295197	yes	down
MSTRG.18429	0.18	0.15	0.08	1.32	1.15	1.75	11.3878	3.50941	8.58e-11	1.07e-08	yes	up
MSTRG.18453	12.71	3.37	4.32	1.54	1.27	2.76	0.336392	-1.57178	0.00434232	0.0338799	yes	down
MSTRG.18520	0.46	0.28	0.81	1.72	1.43	1.75	3.42102	1.77443	0.000319394	0.00449492	yes	up
MSTRG.1859	0	0.13	0.15	5.94	0	2.99	26.5695	4.7317	0.00234841	0.0213606	yes	up
MSTRG.18646	3.67	2.43	2.31	1.25	0.45	0.94	0.32082	-1.64017	6.46e-07	2.79e-05	yes	down
MSTRG.18711	35.52	4.37	0.52	0.75	0	0	0.0225132	-5.47308	0.000278498	0.00404259	yes	down
MSTRG.18714	1.13	0.78	0.08	4.44	2.62	1	4.26405	2.09223	0.00417585	0.0328787	yes	up
MSTRG.18742	6.59	2.42	4.86	1.77	0.26	0.79	0.204291	-2.2913	2.43e-05	0.000583605	yes	down
MSTRG.18764	1.65	0.8	0.42	0.2	0.18	0.2	0.231505	-2.11089	0.000267606	0.00392262	yes	down
MSTRG.18782	3.58	2.43	3.04	7.49	5.7	7.27	2.48757	1.31474	0.000946923	0.0107663	yes	up
MSTRG.18806	2.37	0.99	1.22	0.9	0.26	0.77	0.44639	-1.16362	0.0038536	0.0311388	yes	down
MSTRG.18822	134.4	100.34	293.59	8.67	5.02	28.77	0.0861719	-3.53664	1.22e-08	9.07e-07	yes	down
MSTRG.18844	1.44	0.72	1.81	4.5	2.92	3.2	2.83149	1.50156	0.00371693	0.0302872	yes	up
MSTRG.18851	34.25	8.3	26.39	84.54	62.08	48	3.5623	1.83281	0.000595177	0.00751611	yes	up
MSTRG.18883	8.18	4.88	10.48	18.03	19.59	15.53	2.38952	1.25672	0.00116823	0.0125947	yes	up
MSTRG.18895	0.31	0.7	0.44	5.52	1.17	0.69	4.29915	2.10405	0.00243979	0.0219378	yes	up
MSTRG.18903	108.53	101.26	161.68	286.43	370.78	265.94	2.75163	1.46029	0.000518182	0.00674848	yes	up
MSTRG.18911	35.22	32.68	44.71	10.3	4.67	16.29	0.289788	-1.78693	0.000104661	0.00186662	yes	down
MSTRG.18914	19.77	10.9	12.36	3.23	1.4	6.03	0.275248	-1.86119	0.000148769	0.00247452	yes	down
MSTRG.18920	10.58	3.09	3.01	0.53	0.48	1.21	0.163566	-2.61205	5.42e-06	0.000169112	yes	down
MSTRG.18924	2.19	3.05	1.28	0	0	0	0.0141118	-6.14695	5.33e-05	0.00109456	yes	down
MSTRG.18925	3.89	3.2	3.06	1.35	0.65	0.47	0.252643	-1.98483	0.000528663	0.00685912	yes	down
MSTRG.18928	126.18	57.61	75.27	32.01	18.97	39.78	0.398171	-1.32854	0.000117973	0.0020429	yes	down
MSTRG.18932	11.16	29.98	7.04	0.3	0.12	0	0.00786665	-6.99003	1.77e-15	5.99e-13	yes	down
MSTRG.18959	13.01	8.56	5.44	4.89	3.69	3.58	0.472501	-1.08161	0.00111573	0.0121855	yes	down
MSTRG.18988	29.07	30.41	47.29	8.47	13.49	12.79	0.363838	-1.45863	0.00179787	0.0174751	yes	down
MSTRG.19002	3.65	7.5	16.35	48.64	72.87	42.78	6.49135	2.69852	0.00215141	0.0200219	yes	up
MSTRG.19004	78.87	70.78	94.43	198.58	267.1	165.07	2.92972	1.55076	0.000220673	0.00338993	yes	up
MSTRG.1901	1.45	0.9	1.08	0.72	0.22	0.24	0.3368	-1.57003	0.000541806	0.00698768	yes	down
MSTRG.19065	10.87	5.1	10.5	17.89	16.69	16.25	2.20236	1.13905	0.00623123	0.0435455	yes	up
MSTRG.19075	0.26	0.05	0.08	0.82	0.57	0.21	4.6606	2.22052	0.00453826	0.0348925	yes	up
MSTRG.19135	11.11	5.37	4.82	24.09	21.05	9.53	3.20138	1.67869	0.00201276	0.0191019	yes	up
MSTRG.19152	4.86	1.72	1.93	1.29	0.71	1.14	0.416168	-1.26476	0.000915279	0.0105576	yes	down
MSTRG.19158	0.37	0.28	0.37	0.74	0.57	2.17	3.76454	1.91247	0.00698171	0.0477138	yes	up
MSTRG.1916	8.08	2.71	0.86	1.21	0.97	0.84	0.331588	-1.59253	0.00718594	0.0487966	yes	down
MSTRG.19161	30.74	14.5	13.44	82.93	37.65	42.57	2.95928	1.56525	3.45e-07	1.65e-05	yes	up
MSTRG.19205	1.64	1.28	2.15	0.1	0.17	0.51	0.173979	-2.52301	0.0048261	0.0364372	yes	down
MSTRG.19206	5.56	3.23	9.3	0.67	1.01	1.73	0.2139	-2.22499	0.000119633	0.00206199	yes	down
MSTRG.1923	2.74	0.6	3.4	15.68	10.75	3.05	4.97584	2.31494	0.00452913	0.0348667	yes	up
MSTRG.19231	6.03	6.43	9.4	0.24	0.74	0.66	0.0851811	-3.55332	1.26e-09	1.22e-07	yes	down
MSTRG.19249	3.79	3.48	7.36	0	0	0.16	0.0102449	-6.60895	1.14e-06	4.45e-05	yes	down
MSTRG.19263	129.17	69.18	88.74	232.94	176.4	144.18	2.12678	1.08867	0.000167377	0.0027418	yes	up
MSTRG.1928	3.2	8.32	16.82	168.76	141.21	183.26	17.5447	4.13296	3.95e-13	8.75e-11	yes	up
MSTRG.19282	14.69	6.71	1.23	0.7	0	0	0.0313416	-4.99578	0.00152496	0.015439	yes	down
MSTRG.1933	0.47	3.33	2.03	0.79	0.32	0.1	0.176571	-2.50168	0.00142559	0.0146475	yes	down
MSTRG.19344	1.16	1.66	1.45	2.89	2.51	7.68	3.2301	1.69158	0.00192235	0.0183989	yes	up
MSTRG.19347	17.68	16.62	35.68	2.77	3.06	2.99	0.136263	-2.87554	3.07e-09	2.62e-07	yes	down
MSTRG.19348	13.66	13.26	11.58	1.09	1.26	1.6	0.113751	-3.13605	1.98e-12	3.76e-10	yes	down
MSTRG.19375	2.12	1.42	0.74	0.35	0.36	0.56	0.336601	-1.57089	0.00233667	0.0212763	yes	down
MSTRG.19384	99.6	63.19	59.94	186.37	135.83	88.4	2.04731	1.03373	0.001809	0.0175439	yes	up
MSTRG.19391	1.07	0.32	0.82	2.23	1.77	1.58	2.89504	1.53358	0.00529997	0.038877	yes	up
MSTRG.19396	44.29	24.69	15.47	17.76	6.14	7.73	0.383784	-1.38163	0.000229202	0.00348553	yes	down
MSTRG.19426	7.98	4.16	2.21	3.96	0.85	1.23	0.420937	-1.24832	0.00245769	0.022071	yes	down
MSTRG.19434	14.72	13.54	24.04	4.49	4.09	6.56	0.310547	-1.68712	7.72e-05	0.00145692	yes	down
MSTRG.19435	3.58	3.07	3.44	0.99	0.88	1.12	0.350107	-1.51413	1.76e-05	0.000450296	yes	down
MSTRG.19440	5.14	2.88	2.26	1.23	1.04	1.09	0.367179	-1.44544	0.000498804	0.00653056	yes	down
MSTRG.19445	300.82	183.57	190.76	51.91	35.36	33.11	0.196492	-2.34745	5.9e-18	3e-15	yes	down
MSTRG.19446	4.29	2.25	2.88	1.14	0.75	0.29	0.251518	-1.99127	0.00221925	0.0204526	yes	down
MSTRG.19452	2.95	9.09	12.67	2.3	0.38	0.52	0.110875	-3.173	4.24e-05	0.000910333	yes	down
MSTRG.19455	41.72	41.67	40.76	9.41	8.54	17.59	0.308294	-1.69762	4.54e-05	0.000964307	yes	down
MSTRG.19456	1.55	1.3	0.53	0.44	0.35	0.42	0.389421	-1.3606	0.00529873	0.038877	yes	down
MSTRG.19460	165.24	99.07	123.16	448.09	208.53	185.08	2.22603	1.15447	8.08e-05	0.00151544	yes	up
MSTRG.19472	95.36	92.54	58.1	5.23	4.71	6.35	0.0719696	-3.79647	2.9e-23	2.51e-20	yes	down
MSTRG.19473	108.2	109.59	99.82	9.23	12.98	14.17	0.129569	-2.9482	1.83e-12	3.68e-10	yes	down
MSTRG.19474	2.88	2.29	2.43	0.29	0.39	0.38	0.154475	-2.69455	4.54e-09	3.7e-07	yes	down
MSTRG.19488	3.28	0.78	0.5	0.1	0.17	0.09	0.100658	-3.31246	0.00366014	0.0299359	yes	down
MSTRG.19489	82.94	44.5	63.16	25.14	15.29	15.63	0.306534	-1.70588	4.06e-10	4.31e-08	yes	down
MSTRG.19542	205.44	94.55	307.7	66.31	21.68	80.6	0.29389	-1.76665	0.000610419	0.00767219	yes	down
MSTRG.19543	9.23	2.63	9.92	3.48	0.71	2.06	0.290471	-1.78353	0.000484308	0.00636971	yes	down
MSTRG.19544	274.3	73.44	429.82	41.37	8.53	86.61	0.188908	-2.40424	0.000428578	0.00574869	yes	down
MSTRG.19546	28.45	14.25	11.97	4.21	0.43	5.29	0.196048	-2.35072	6.87e-05	0.00131968	yes	down
MSTRG.19578	0.31	0.19	0.06	1.42	0.93	0.48	5.5236	2.46561	2.7e-05	0.000637219	yes	up
MSTRG.19580	7.12	7.73	9.99	36.98	25.21	25.6	3.63631	1.86247	1.93e-07	1e-05	yes	up
MSTRG.19670	0.34	0.52	0.14	0.03	0.01	0.01	0.0425889	-4.55338	1.86e-06	6.74e-05	yes	down
MSTRG.19700	9.03	1.73	0.91	26.7	7.14	11.14	4.92769	2.30091	0.000977993	0.0110468	yes	up
MSTRG.19701	1.47	1.01	0.41	0.34	0.31	0.19	0.321002	-1.63935	0.0018892	0.0181743	yes	down
MSTRG.19740	1.43	1.42	0.48	0.44	0.05	0.14	0.177095	-2.49741	0.000759935	0.00917764	yes	down
MSTRG.19750	4.91	2.89	2.16	11.83	6.25	6.05	2.56195	1.35724	3.42e-05	0.000769456	yes	up
MSTRG.19772	17.24	3.68	2.28	34.29	21.8	12.51	3.5698	1.83585	0.000975706	0.011045	yes	up
MSTRG.1978	1.34	0.68	1.33	2.76	1.87	1.76	2.05221	1.03718	0.00256868	0.0228095	yes	up
MSTRG.19847	109.35	60.15	63.4	268.32	171.84	124.07	2.66164	1.41232	5.41e-06	0.000168955	yes	up
MSTRG.19883	4.2	1.75	1.64	1.51	0.7	0.97	0.454328	-1.13819	0.00105487	0.0117121	yes	down
MSTRG.19936	14.31	7.85	13.5	34.85	23.04	19.64	2.34605	1.23023	0.000174181	0.00282222	yes	up
MSTRG.19988	18.73	12.71	2.09	1.6	0.19	1	0.0858638	-3.54181	1.26e-05	0.000338538	yes	down
MSTRG.20011	2.85	2.36	3.73	19.17	9.03	6.56	4.2417	2.08464	0.00306873	0.0262024	yes	up
MSTRG.20024	15.53	12.66	8.87	30.75	24.08	17.14	2.10847	1.0762	0.0032621	0.0274602	yes	up
MSTRG.20026	5.63	6.01	2.11	0.91	0.61	1.05	0.203941	-2.29378	4.13e-07	1.94e-05	yes	down
MSTRG.2003	88.23	48.63	34.6	5.75	2.17	5.73	0.08476	-3.56047	2.97e-20	2.23e-17	yes	down
MSTRG.20034	10.24	3.32	7.51	4.7	0.88	2.23	0.371371	-1.42907	0.00122714	0.0130424	yes	down
MSTRG.20039	1.48	2.63	2.11	0.31	0.28	0.27	0.140064	-2.83584	5.38e-09	4.25e-07	yes	down
MSTRG.2004	191.16	129.57	290.17	99	24.35	70.05	0.307895	-1.69949	8.07e-05	0.00151544	yes	down
MSTRG.2005	71.57	50.07	64.22	26.54	6.34	15.02	0.247143	-2.01658	3.46e-08	2.3e-06	yes	down
MSTRG.2007	196.98	235.98	159.94	39.72	30.63	55.92	0.222796	-2.1662	6.53e-08	3.9e-06	yes	down
MSTRG.20077	71.9	48.22	75.5	129.6	144.85	100.44	2.24286	1.16534	0.00399348	0.0318336	yes	up
MSTRG.20120	12.35	7.36	6.74	30.81	19.95	14.69	2.64826	1.40504	8.52e-06	0.000244648	yes	up
MSTRG.2015	5.36	3.28	7.75	14.6	8.98	14.3	2.45971	1.29849	0.000775718	0.00927748	yes	up
MSTRG.20171	1.49	0.27	0.84	3.26	4	3.71	5.23787	2.38898	2.69e-05	0.000635948	yes	up
MSTRG.20175	34.12	14.49	19.07	13.87	4.56	10.57	0.451709	-1.14654	0.000777072	0.00928724	yes	down
MSTRG.20199	0.22	0.02	0.67	6.99	3.13	2.56	15.3212	3.93746	3.58e-06	0.000118207	yes	up
MSTRG.20227	41.4	13.48	0.61	0	0	0	0.00614498	-7.34638	2.52e-06	8.74e-05	yes	down
MSTRG.20267	4.33	1.39	2.24	10.7	5.2	4.43	2.76936	1.46955	5.04e-05	0.00104398	yes	up
MSTRG.20313	3.64	1.71	0.63	0.68	0.27	0.35	0.218669	-2.19318	2.31e-05	0.000561	yes	down
MSTRG.20314	1.91	0.68	0.77	0.19	0.07	0.37	0.214132	-2.22343	0.000777653	0.00928776	yes	down
MSTRG.20402	8.09	3.9	9.54	15.33	15.47	15.88	2.45561	1.29608	0.00183577	0.0177636	yes	up
MSTRG.20412	13.33	6.93	14.78	3.55	2.58	4.09	0.319569	-1.6458	2.05e-05	0.000510185	yes	down
MSTRG.20484	14.63	3.69	11.51	0.39	0.84	0.59	0.066718	-3.90578	1.03e-05	0.000288752	yes	down
MSTRG.20515	2.56	1.31	2.57	0.93	0.1	0.78	0.276117	-1.85665	0.00092921	0.010656	yes	down
MSTRG.20547	0.42	0.27	0.21	1.52	1.24	0.34	3.71953	1.89512	0.00058279	0.007384	yes	up
MSTRG.20562	0.93	0.16	0.58	1.53	1.11	1.45	2.87882	1.52548	0.00442086	0.034384	yes	up
MSTRG.20616	6.73	5.97	15.83	3.51	2.59	3.93	0.368746	-1.4393	0.00620867	0.0434758	yes	down
MSTRG.20632	24	34.93	25.1	5.11	3.07	15.56	0.296767	-1.7526	0.00220313	0.0203389	yes	down
MSTRG.20658	362.25	519.25	1072.84	587.34	4571.96	2064.37	4.5165	2.1752	0.00262757	0.0231446	yes	up
MSTRG.20675	1.44	0.98	0.42	0.33	0.13	0.19	0.230178	-2.11918	4.5e-05	0.000957834	yes	down
MSTRG.20720	0.89	0.65	1.53	1.91	2.9	3.97	3.13959	1.65058	0.00278469	0.0242566	yes	up
MSTRG.20827	0	0.67	2.02	17.96	17.36	9.73	13.7	3.7761	0.000638238	0.0079467	yes	up
MSTRG.20862	2.63	0.74	0.72	0.31	0.15	0.14	0.166712	-2.58457	8.12e-06	0.000233929	yes	down
MSTRG.20880	40.6	52.5	39.64	13.22	3.49	10.04	0.202563	-2.30356	1.12e-06	4.36e-05	yes	down
MSTRG.20883	142.97	132.86	255.37	889.71	527.05	734.59	4.34945	2.12083	4.96e-06	0.000156027	yes	up
MSTRG.20895	9.76	10.2	5.08	25.31	14.1	10.55	2.13457	1.09395	0.00615341	0.0432642	yes	up
MSTRG.2090	0.7	0.31	1.48	0.22	0.07	0.26	0.232754	-2.10312	0.00166127	0.0165033	yes	down
MSTRG.20909	6.71	5.3	6.55	2.82	2.36	2.62	0.453654	-1.14034	0.00228247	0.0209261	yes	down
MSTRG.20919	22.04	12.49	21.95	48.62	38.63	42.33	2.52293	1.3351	3.15e-05	0.000718781	yes	up
MSTRG.20944	3.77	2.07	2.47	1.18	0.3	1.11	0.32063	-1.64102	0.000107396	0.00190165	yes	down
MSTRG.20955	0.29	0.9	0.15	0.07	0.01	0.03	0.0764405	-3.70952	0.000208142	0.00323482	yes	down
MSTRG.2098	1.67	2.1	1.01	0.72	0.42	0.72	0.394423	-1.34219	0.00351066	0.0290989	yes	down
MSTRG.20981	1.25	0.97	1.14	0.67	0.38	0.34	0.423222	-1.24051	0.00342462	0.0285776	yes	down
MSTRG.210	0	0.18	1.18	9.44	6.1	0.59	11.6947	3.54778	0.0020892	0.0195906	yes	up
MSTRG.2100	9.36	7.8	16.47	37.28	24.83	27.4	2.78793	1.4792	0.000362109	0.00499439	yes	up
MSTRG.21072	46.74	40.59	41.79	124.73	93.99	62.7	2.32917	1.21981	0.000430608	0.00576435	yes	up
MSTRG.21129	2.49	1.2	2.41	0.31	0.14	0.44	0.188126	-2.41023	1.04e-07	5.93e-06	yes	down
MSTRG.21132	0.3	0.14	0.2	0.95	0.34	1.24	4.2534	2.08862	0.000317583	0.00447673	yes	up
MSTRG.21245	0.95	0.48	0.58	0.26	0.05	0.28	0.300536	-1.73439	0.000903801	0.0104688	yes	down
MSTRG.21315	1.08	1.26	0.72	0.31	0.14	0.16	0.198349	-2.33389	6.15e-05	0.00122714	yes	down
MSTRG.21340	0.11	0.1	1.61	4.5	5.48	0.86	6.2832	2.6515	0.0064339	0.0446692	yes	up
MSTRG.21369	1.13	0.8	0.32	0.31	0.11	0.09	0.223664	-2.16059	0.00119827	0.0128305	yes	down
MSTRG.21387	1.8	3.31	2.6	0.49	0	0.73	0.152219	-2.71578	0.00257719	0.0228359	yes	down
MSTRG.21396	0.44	0.97	0.1	0.09	0.02	0.03	0.082721	-3.5956	0.00157196	0.0157986	yes	down
MSTRG.21404	25.88	10.06	11.17	0.43	0	0	0.0111752	-6.48355	9.68e-07	3.87e-05	yes	down
MSTRG.21406	1.87	0.63	0.9	0.17	0.25	0.23	0.230812	-2.11521	0.000940028	0.0107229	yes	down
MSTRG.2141	3.43	2.49	0	0.2	0.27	0.15	0.119656	-3.06304	0.00470252	0.03566	yes	down
MSTRG.21436	11.93	7.22	6.33	4.19	1.86	2.55	0.352302	-1.50511	7.93e-07	3.25e-05	yes	down
MSTRG.21441	1.21	1.32	0.63	0.16	0.11	0.27	0.18208	-2.45735	2.65e-06	9.13e-05	yes	down
MSTRG.21442	29.36	21.03	10.74	6.15	4.36	5.44	0.283205	-1.82008	1.33e-06	5.04e-05	yes	down
MSTRG.2146	5.74	7.07	6.1	19.55	12.06	14.99	2.55016	1.35059	0.0035791	0.0294964	yes	up
MSTRG.21473	0	0.03	0.18	0.33	0.35	0.69	6.84843	2.77577	0.00359954	0.0295802	yes	up
MSTRG.21515	20.97	11.94	14.79	1.32	1.3	4.29	0.166162	-2.58934	3.91e-07	1.85e-05	yes	down
MSTRG.21570	12.18	7	5.85	1.03	0.84	3.01	0.223426	-2.16213	3.48e-05	0.00077948	yes	down
MSTRG.21584	12.98	6.45	16.76	37.36	16.16	19.23	2.04925	1.0351	0.00548832	0.0398861	yes	up
MSTRG.21615	11.31	5.36	4.72	17.95	12.21	11.9	2.22385	1.15306	0.00100636	0.0113109	yes	up
MSTRG.21672	21.05	23.4	19.27	4.72	2.69	10.87	0.31658	-1.65936	0.00399003	0.0318208	yes	down
MSTRG.21673	9.82	10.24	5.57	3.32	1.44	3.97	0.348744	-1.51976	0.000691913	0.00849264	yes	down
MSTRG.21674	2.35	1.71	2.78	0.7	0.14	0.81	0.24758	-2.01403	0.00365899	0.0299359	yes	down
MSTRG.21711	4.05	2.34	2.92	1.75	0.79	1.25	0.423809	-1.23851	4.06e-05	0.000874241	yes	down
MSTRG.21735	3.42	3.77	2.77	1.06	0.59	1.21	0.296867	-1.75211	6.16e-05	0.00122714	yes	down
MSTRG.21773	5.01	2.18	0.65	1.59	0.34	0.41	0.283831	-1.8169	0.00381806	0.0309347	yes	down
MSTRG.21777	0.95	1.67	0.62	0.04	0.06	0.15	0.0802247	-3.63981	2.83e-07	1.4e-05	yes	down
MSTRG.21797	3.43	2.08	1.18	1.5	0.68	0.92	0.486232	-1.04028	0.00484094	0.0364855	yes	down
MSTRG.21800	4.56	2.25	1.46	1.5	0.47	0.69	0.33167	-1.59218	0.000116465	0.00202237	yes	down
MSTRG.2184	20.22	12.01	14.96	43.03	36.4	24.83	2.44271	1.28848	9.33e-05	0.00170027	yes	up
MSTRG.21872	0	0	1.68	24.35	3.65	23.8	27.9567	4.80512	0.000495297	0.00649054	yes	up
MSTRG.21923	77.23	72.53	74.19	17.76	9.86	10.58	0.178387	-2.48692	1.74e-13	4.12e-11	yes	down
MSTRG.21964	1.61	0.66	1.1	11.24	2.52	0.45	0.368552	-1.44006	0.00510059	0.0379622	yes	down
MSTRG.21978	10.82	2.69	4.02	23.43	12.44	10.41	3.5447	1.82566	0.00727557	0.0491134	yes	up
MSTRG.21986	1.06	0.98	0.82	0.48	0.24	0.47	0.427824	-1.22491	0.00644113	0.0446692	yes	down
MSTRG.22094	4.64	3.78	3.73	10.06	12.64	8.52	2.96449	1.56779	0.00116479	0.0125655	yes	up
MSTRG.22149	1.87	2.13	1.51	8.38	3.78	2.72	2.63812	1.39951	0.00246467	0.0221041	yes	up
MSTRG.22268	12.89	7.86	2.73	3.56	1.58	1.95	0.316998	-1.65745	0.000311362	0.00441424	yes	down
MSTRG.22313	3.77	2.97	20.55	73.07	38.04	75.03	6.72549	2.74964	0.000431171	0.00576741	yes	up
MSTRG.22329	1644.15	2111.39	10.29	7.02	60.19	9.17	0.0319928	-4.96611	0.00388501	0.0312573	yes	down
MSTRG.22357	2.97	2.21	0.5	0.15	0.13	0.26	0.110396	-3.17924	0.00605453	0.0426731	yes	down
MSTRG.22359	9.35	7.01	6.52	2.09	0.98	1.89	0.23257	-2.10426	2.46e-05	0.000589865	yes	down
MSTRG.22360	1.45	0.75	0.26	0.18	0.15	0.04	0.16747	-2.57803	0.00523446	0.0385716	yes	down
MSTRG.22368	71.94	70.05	60.43	22.41	7.44	21.72	0.264053	-1.9211	2.36e-06	8.28e-05	yes	down
MSTRG.224	5.16	4.13	4.27	1.45	0.19	0.58	0.16053	-2.63908	5.3e-05	0.00109087	yes	down
MSTRG.22441	122.43	47.77	147.26	35.37	42.55	27.86	0.393428	-1.34583	0.00449039	0.0347216	yes	down
MSTRG.2247	90.91	21.04	5.46	0	0.91	0.63	0.0188456	-5.72963	3.3e-07	1.59e-05	yes	down
MSTRG.22504	1.45	1.5	5.02	0.45	0.48	0.38	0.174298	-2.52037	0.000187057	0.00299604	yes	down
MSTRG.22505	23.97	13.51	15.15	45.15	28.11	25.33	2.00703	1.00506	0.000204221	0.00319687	yes	up
MSTRG.2251	128.14	103.31	50.48	30.31	19.34	10.75	0.2288	-2.12784	6.05e-07	2.67e-05	yes	down
MSTRG.22511	6.76	5.57	6.77	1.62	1.03	3.08	0.321205	-1.63843	0.000316583	0.00446629	yes	down
MSTRG.22518	103.9	78.88	62.08	10.79	16.54	36.12	0.265683	-1.91222	0.000243491	0.003637	yes	down
MSTRG.22531	1.84	6.1	6.02	0.23	0.49	0.39	0.083625	-3.57992	6.48e-08	3.89e-06	yes	down
MSTRG.2254	7.44	5.93	3.33	1.14	1.52	1.69	0.295166	-1.7604	6.22e-05	0.00123795	yes	down
MSTRG.22541	6.76	4.75	11.31	2.85	2.61	2.44	0.253902	-1.97766	3.37e-05	0.00075828	yes	down
MSTRG.22559	25.58	25.46	25.62	7.85	5.17	6.44	0.262054	-1.93206	6.61e-10	6.84e-08	yes	down
MSTRG.2256	1.38	1.53	2.87	0.07	0.08	0.03	0.0318692	-4.97169	1.22e-13	3e-11	yes	down
MSTRG.2258	2.41	3.55	6.2	0	0.05	0	0.00563919	-7.4703	2e-08	1.4e-06	yes	down
MSTRG.22600	13.28	7.2	2.95	3.71	2.21	1.71	0.367555	-1.44397	0.00625778	0.043707	yes	down
MSTRG.22609	265.71	433.22	322.88	4.09	6.11	16.3	0.0282849	-5.14382	1.38e-19	8.25e-17	yes	down
MSTRG.22611	19.15	53.67	46.05	0.14	0.46	1.28	0.01677	-5.89797	2.18e-16	8.39e-14	yes	down
MSTRG.22643	2	1.48	1.23	4.92	3.49	2.4	2.43513	1.284	0.00057891	0.00735101	yes	up
MSTRG.2265	2.63	1.64	2.04	8.56	6.59	4.92	2.27431	1.18543	0.000336556	0.00468683	yes	up
MSTRG.22666	3.31	1.53	3.39	15.38	4.68	4.54	2.9334	1.55257	0.000189378	0.003022	yes	up
MSTRG.22706	2.31	1.49	1.55	0.9	0.35	0.91	0.420743	-1.24899	0.00092682	0.0106357	yes	down
MSTRG.2271	3.45	2.69	2.44	10.59	6.4	4.15	2.53312	1.34092	0.000112597	0.00197484	yes	up
MSTRG.22753	8.96	2.59	10.71	25.39	22.05	18.46	3.48126	1.79961	0.00170867	0.016845	yes	up
MSTRG.22771	4.84	5.5	2.13	1.79	1.17	1.56	0.371459	-1.42873	0.00104857	0.0116789	yes	down
MSTRG.22773	19.63	3.64	6.87	2.73	0.18	1.34	0.14715	-2.76464	1.42e-05	0.000372359	yes	down
MSTRG.22804	15.04	6.41	12.88	3.86	1.62	5.21	0.337079	-1.56884	0.000202757	0.00317971	yes	down
MSTRG.22807	8.85	12.84	21.17	2.71	2.49	2.48	0.185163	-2.43313	2.29e-07	1.17e-05	yes	down
MSTRG.22851	2.24	1.51	1.27	1.14	0.52	0.48	0.432606	-1.20887	0.000283556	0.00409452	yes	down
MSTRG.22865	4.61	3.1	3.23	1.56	1.18	1.64	0.436692	-1.19531	0.000544072	0.00701168	yes	down
MSTRG.22917	5.87	3.28	6.33	2.95	1.23	1.77	0.353569	-1.49993	1.04e-06	4.13e-05	yes	down
MSTRG.22949	1.71	1.81	2.19	0.79	0.51	0.88	0.39433	-1.34252	0.00122836	0.0130424	yes	down
MSTRG.22955	8.69	6.27	6.29	2.14	1.76	1.68	0.28544	-1.80874	5.18e-07	2.34e-05	yes	down
MSTRG.22961	7.95	10.18	13.87	1.61	0.89	1.67	0.133624	-2.90375	9.23e-07	3.73e-05	yes	down
MSTRG.22962	28.33	21.66	25.89	6.67	4.81	2.24	0.198715	-2.33123	1.87e-06	6.75e-05	yes	down
MSTRG.22971	22.58	9.81	18.69	6.55	4.44	7.69	0.41388	-1.27271	0.00121171	0.0129433	yes	down
MSTRG.22972	86.34	65.36	132.66	32.77	18.8	44.87	0.363432	-1.46024	0.00115787	0.0125221	yes	down
MSTRG.22975	3.17	4.31	4.94	0.89	1.15	1.07	0.270003	-1.88895	0.00300221	0.0258633	yes	down
MSTRG.22977	32.6	27.69	39.75	8.37	15.04	11.77	0.410287	-1.2853	0.00713321	0.0484766	yes	down
MSTRG.22978	25.74	30.56	32	3.42	8.89	13.16	0.330366	-1.59786	0.00423759	0.0332127	yes	down
MSTRG.22984	900.65	918.55	1555.81	203.96	135.13	269.12	0.191611	-2.38375	1.92e-08	1.35e-06	yes	down
MSTRG.23017	42.23	42.22	166.56	19.32	3.28	16.68	0.144115	-2.79471	6.83e-06	0.000203152	yes	down
MSTRG.23019	21.69	20.23	37.93	5.04	2.89	2.82	0.13618	-2.87641	1.37e-13	3.34e-11	yes	down
MSTRG.23020	16.69	6.94	7.93	3.78	3.7	4.32	0.43853	-1.18925	0.00146691	0.0149476	yes	down
MSTRG.23021	0	0	0.1	2.65	1.27	0.55	45.7695	5.51631	4.2e-07	1.96e-05	yes	up
MSTRG.23022	0.05	0.09	0.08	1.46	0.75	0.51	11.4658	3.51927	1.19e-08	8.93e-07	yes	up
MSTRG.23032	6.14	7.68	12.88	5.02	1.72	3.84	0.380723	-1.39319	0.00198902	0.0188974	yes	down
MSTRG.23033	25.86	6.86	25.56	9.45	2.51	6.7	0.334827	-1.57851	0.00112374	0.0122218	yes	down
MSTRG.23040	1.75	1.01	0.78	0.42	0.18	0.23	0.239301	-2.0631	2.01e-06	7.23e-05	yes	down
MSTRG.23075	1.96	0.78	0.91	0.62	0.22	0.53	0.405072	-1.30375	0.00406812	0.0322649	yes	down
MSTRG.23076	2.52	0.71	1.08	0.59	0.14	0.44	0.294534	-1.76349	0.00189589	0.0182125	yes	down
MSTRG.23080	1.53	0.87	0.93	0.14	0.07	0.15	0.118359	-3.07876	4.9e-05	0.0010231	yes	down
MSTRG.23082	5.22	1.58	1.11	0.85	0.37	0.4	0.228198	-2.13164	6.8e-05	0.00131019	yes	down
MSTRG.23098	2.61	1.97	0.69	0.22	0.18	0.17	0.118104	-3.08187	2.46e-09	2.18e-07	yes	down
MSTRG.23117	7.05	4.48	9.81	2.8	2.32	3.48	0.438432	-1.18958	0.00412319	0.0325969	yes	down
MSTRG.23157	1.05	0.57	0.68	2.49	1.78	1.35	2.66224	1.41264	0.00578542	0.0414182	yes	up
MSTRG.23170	0.39	0.18	0.07	0.88	0.68	0.49	3.63568	1.86223	0.000160861	0.0026451	yes	up
MSTRG.23188	2.9	1.86	1.15	0.97	0.42	0.78	0.385349	-1.37576	0.00019545	0.00308472	yes	down
MSTRG.23202	10.09	4.48	3.93	1.36	0.3	1.42	0.177942	-2.49052	2.65e-07	1.32e-05	yes	down
MSTRG.23204	3.5	2.36	2.51	0.88	0.28	0.46	0.176814	-2.4997	5.32e-08	3.29e-06	yes	down
MSTRG.23206	19.67	10.23	7.48	119.58	59.34	59.74	8.93374	3.15926	2.96e-05	0.000681362	yes	up
MSTRG.23223	9.38	6.72	4.69	10.19	64.31	26.93	6.37114	2.67155	4.04e-05	0.000872213	yes	up
MSTRG.23249	27.82	27.84	24.78	88	55.86	77.7	3.25078	1.70079	0.000234853	0.0035324	yes	up
MSTRG.23277	39.49	18.49	48.64	11.1	12.51	11.58	0.421479	-1.24647	0.00622691	0.0435359	yes	down
MSTRG.23295	3.61	1.8	0.06	0.16	0	0	0.0277107	-5.17341	0.000623877	0.00779035	yes	down
MSTRG.23299	34.39	22.1	10.09	10.57	4.59	6.07	0.332964	-1.58656	6.24e-05	0.00123869	yes	down
MSTRG.2334	2.9	1.72	1.42	1.05	0.5	0.64	0.380262	-1.39493	0.00174206	0.0170962	yes	down
MSTRG.23353	3.98	2.83	1.19	0.82	0.44	0.75	0.267986	-1.89977	3.85e-05	0.000843756	yes	down
MSTRG.23369	5.41	3.45	2.61	0.56	1.07	0.94	0.261364	-1.93586	0.000165982	0.00272153	yes	down
MSTRG.23394	2.44	1.46	3.24	0.26	0.11	0.43	0.120565	-3.05212	0.000704552	0.00861717	yes	down
MSTRG.23411	4.01	1.93	1.27	1	0.45	0.52	0.292014	-1.77589	3.71e-06	0.000121813	yes	down
MSTRG.2342	12.24	4.54	2.72	1.01	0.96	1.11	0.189011	-2.40346	8.63e-07	3.52e-05	yes	down
MSTRG.23444	56.81	30.32	35.68	136.97	79.33	70.91	2.51021	1.32781	1.46e-06	5.44e-05	yes	up
MSTRG.23446	11.57	7.11	12.12	2.87	1.25	3.63	0.265127	-1.91525	2.75e-06	9.38e-05	yes	down
MSTRG.23479	0.96	1.04	1.59	0.05	0.24	0.12	0.131412	-2.92784	0.000417182	0.00562382	yes	down
MSTRG.23480	3.14	1.95	1.92	0.83	0.21	0.38	0.198794	-2.33065	2.1e-08	1.44e-06	yes	down
MSTRG.23488	392.21	281.81	24.1	39.96	34.58	33.25	0.173841	-2.52416	0.00011897	0.00205399	yes	down
MSTRG.23541	1.39	0.38	0.54	0.16	0.12	0.14	0.212332	-2.2356	0.000118564	0.00205107	yes	down
MSTRG.23542	1.01	0.43	0.32	0.29	0.12	0.19	0.364109	-1.45756	0.00108208	0.0119535	yes	down
MSTRG.23556	14.5	8.53	7.35	35.44	26.26	20.86	2.9772	1.57395	6.3e-07	2.75e-05	yes	up
MSTRG.2363	2.48	1.8	1.16	0.5	0.14	0.66	0.250404	-1.99767	0.000932011	0.0106665	yes	down
MSTRG.2364	1.79	1.9	2.05	0.12	0.06	0.52	0.129421	-2.94986	4.02e-05	0.000869199	yes	down
MSTRG.23659	3.67	1.65	1.16	1.32	0.38	0.8	0.403227	-1.31034	0.00170173	0.0167861	yes	down
MSTRG.23696	1.86	2	0.51	0.2	0.03	0.12	0.0748681	-3.73951	3.46e-08	2.3e-06	yes	down
MSTRG.23706	1.34	1.02	0.62	0.55	0.12	0.16	0.262078	-1.93193	0.00018918	0.00302163	yes	down
MSTRG.23725	2.69	1.89	1.25	4.57	1.88	22.65	5.5754	2.47907	0.000774539	0.00927748	yes	up
MSTRG.23766	62.4	50.58	43.72	105.2	88.4	83.86	2.02287	1.0164	0.00201633	0.0191147	yes	up
MSTRG.23772	85.35	76.92	80.35	6.38	6.54	12.08	0.114852	-3.12215	1.02e-13	2.54e-11	yes	down
MSTRG.23780	6.95	4.69	5.22	3.49	1.95	2.43	0.494765	-1.01519	0.00517383	0.0383258	yes	down
MSTRG.23788	3.69	1.38	0.31	0.15	0	0	0.0283555	-5.14023	0.000211872	0.00326925	yes	down
MSTRG.23795	504.77	141.99	375.9	103.64	35.69	123.74	0.282219	-1.82511	5.66e-05	0.00114563	yes	down
MSTRG.23796	2.81	1.71	5.45	1.74	0.5	0.57	0.237251	-2.07551	0.000567864	0.007232	yes	down
MSTRG.23802	1.93	0.71	1.13	0.76	0.14	0.32	0.324696	-1.62284	0.000709182	0.00866155	yes	down
MSTRG.23835	17.57	2.47	0.94	1.49	0	0.66	0.117057	-3.09472	0.00139746	0.0144616	yes	down
MSTRG.23843	150.87	156.27	274.7	70.7	40.92	88.4	0.354249	-1.49717	0.00044603	0.00592945	yes	down
MSTRG.23856	97.67	105.51	187.13	70.25	12.09	30.18	0.269202	-1.89324	0.000307074	0.00436778	yes	down
MSTRG.23859	203.58	121.51	351.22	108.08	42.47	77.18	0.320832	-1.64011	0.000243091	0.003637	yes	down
MSTRG.23865	2.16	1.36	1.02	0.88	0.31	0.7	0.430696	-1.21526	0.00333963	0.0280309	yes	down
MSTRG.23866	9.52	6.34	6.07	4.61	1.95	3.58	0.48178	-1.05355	0.0016616	0.0165033	yes	down
MSTRG.23877	9.87	8.3	16.97	1.33	2.27	0.57	0.129936	-2.94413	0.000116773	0.00202414	yes	down
MSTRG.23891	0.76	2.3	1.49	0.55	0.05	0.23	0.15187	-2.71909	0.000191669	0.00305292	yes	down
MSTRG.23900	6.7	3.24	8.69	29.38	12.35	9.68	2.83015	1.50088	0.00145652	0.0148593	yes	up
MSTRG.23907	20.78	4.72	2.8	2.15	1.89	2.38	0.28438	-1.81411	0.000817978	0.00970233	yes	down
MSTRG.23917	15.3	12.68	12.11	37.73	29.7	17.74	2.27303	1.18462	0.00120659	0.0129037	yes	up
MSTRG.23950	6.82	4.34	2.5	1.6	0.9	1.84	0.34416	-1.53885	0.000135107	0.00227575	yes	down
MSTRG.23953	1.08	0.9	0.99	0.37	0.2	0.31	0.306376	-1.70662	2.4e-06	8.39e-05	yes	down
MSTRG.23982	13.93	6.89	13.61	2.32	1.69	6.14	0.330485	-1.59734	0.00141478	0.0145885	yes	down
MSTRG.23992	67.01	18.29	8	5.48	1.7	3.06	0.0947844	-3.39921	3.55e-08	2.34e-06	yes	down
MSTRG.23993	38.88	22.26	49.71	9.46	3.6	15.78	0.276127	-1.8566	0.000173202	0.00281058	yes	down
MSTRG.24001	155.93	203.74	107.27	17.86	25.72	24.46	0.162523	-2.62129	1.08e-08	8.25e-07	yes	down
MSTRG.2402	1.72	1.34	2.36	8.26	2.35	3.34	2.35916	1.23827	0.00315696	0.0268101	yes	up
MSTRG.24025	0.11	0.11	0.3	0.05	0.03	0.03	0.233462	-2.09874	0.0045797	0.0350826	yes	down
MSTRG.24026	4.93	5.83	1.2	0.73	0.58	0.94	0.196616	-2.34655	2.31e-05	0.000561094	yes	down
MSTRG.2405	99.59	67.63	95.56	30.28	34.08	41.69	0.461252	-1.11637	0.00287733	0.0249629	yes	down
MSTRG.24076	2.04	0.88	0.67	0.43	0.25	0.26	0.289015	-1.79078	0.00024965	0.0037073	yes	down
MSTRG.2414	13.29	5.54	0.42	0.31	0.55	0.84	0.116994	-3.09549	0.00161161	0.0161366	yes	down
MSTRG.24167	6.03	4.2	1.43	1.93	0.91	1.1	0.351676	-1.50768	0.000789261	0.0094134	yes	down
MSTRG.24200	7.76	4.4	6.81	18.53	16.96	12.07	2.82034	1.49587	9.56e-05	0.00172948	yes	up
MSTRG.24244	3.93	1.9	1.33	0.58	0.14	0.87	0.241241	-2.05146	0.000266886	0.00391538	yes	down
MSTRG.2425	49.48	18.88	45.64	16.19	10	15.25	0.418974	-1.25507	0.00418635	0.0329306	yes	down
MSTRG.2426	18.51	9.8	2.36	2.13	1.29	1.71	0.203378	-2.29777	0.00094441	0.0107516	yes	down
MSTRG.24354	0	0	0	3.65	4.64	0.58	616.339	9.26758	3.23e-11	4.51e-09	yes	up
MSTRG.24355	0.5	0.34	0.29	4.39	0.84	1.12	5.29249	2.40395	3.49e-05	0.00077948	yes	up
MSTRG.24373	35.26	17.36	28.64	249.73	121.37	210.54	8.08489	3.01523	1.2e-19	7.42e-17	yes	up
MSTRG.24414	7.48	5.23	7.68	12.41	12.47	13.07	2.05327	1.03792	0.00228694	0.0209449	yes	up
MSTRG.24495	283.41	115.43	282.24	90.87	14.67	73.09	0.274852	-1.86327	0.000103392	0.0018497	yes	down
MSTRG.2450	12.9	13.3	4.72	1	1.15	0.61	0.0975752	-3.35734	1.12e-09	1.1e-07	yes	down
MSTRG.24519	168.11	312.06	665.99	179.57	51.85	238.01	0.271437	-1.88131	0.00109162	0.0119856	yes	down
MSTRG.2452	7.23	6.18	5.14	2.14	1.84	1.98	0.345002	-1.53532	3.62e-05	0.000802604	yes	down
MSTRG.24520	18.44	46.2	97.93	0.64	0.33	2.93	0.0259067	-5.27053	2.79e-06	9.49e-05	yes	down
MSTRG.24626	0.72	1.28	1.01	0.31	0.16	0.24	0.227899	-2.13353	8.18e-05	0.00152693	yes	down
MSTRG.24628	2.62	1.88	1.45	1.04	0.45	0.59	0.355765	-1.491	1.83e-05	0.000464314	yes	down
MSTRG.2463	3.44	1.51	1.69	0.53	0.41	1.11	0.355698	-1.49128	0.00381757	0.0309347	yes	down
MSTRG.24634	48.07	75.57	292.65	334.77	2651.59	1086.86	11.5174	3.52574	0.0061737	0.0433363	yes	up
MSTRG.24666	0.89	0.48	0.54	0.29	0.09	0.23	0.33529	-1.57652	0.00387139	0.0312253	yes	down
MSTRG.24676	0	0.58	0.54	14.81	12.42	5.6	30.9474	4.95175	0.000124556	0.00212496	yes	up
MSTRG.24698	45.24	33.67	35.95	14.21	6.45	13.32	0.304984	-1.71319	2.48e-08	1.69e-06	yes	down
MSTRG.24700	28.64	1.1	14.51	3.48	2.83	1.87	0.228305	-2.13096	0.00184995	0.0178608	yes	down
MSTRG.24703	273.96	56.48	238.15	51.8	36.38	91.89	0.37157	-1.42829	0.00523602	0.0385716	yes	down
MSTRG.24744	3.1	2.11	3.4	0.49	0.56	0.92	0.252923	-1.98323	0.00188426	0.0181493	yes	down
MSTRG.2478	1.57	1.76	1.24	0.9	0.44	0.7	0.446776	-1.16238	0.00558816	0.0403066	yes	down
MSTRG.24853	0.26	0.13	0.13	0.75	0.35	0.46	3.14078	1.65112	0.00225259	0.0207071	yes	up
MSTRG.24897	9.03	3.73	7.11	3.07	0.94	3.53	0.380919	-1.39244	0.00143269	0.0146855	yes	down
MSTRG.24902	3.87	1.13	1.85	1.57	0.34	0.76	0.40318	-1.3105	0.0038319	0.0310178	yes	down
MSTRG.24927	1.35	1.5	1.55	3.17	3.17	3.48	2.39953	1.26275	0.00454264	0.0348925	yes	up
MSTRG.24937	0.82	0.3	0.54	1.51	1.13	1.16	2.56823	1.36077	0.000521297	0.00678392	yes	up
MSTRG.24942	27.51	13.13	12.14	11.28	4.36	6.69	0.44543	-1.16673	0.000237427	0.00356182	yes	down
MSTRG.24947	1.8	1.44	1.71	49.45	47.88	47.12	32.2761	5.01239	1.8e-48	1.04e-44	yes	up
MSTRG.2496	4.99	2.81	5.21	2.51	0.47	1.67	0.348917	-1.51905	0.000847057	0.00995163	yes	down
MSTRG.24960	1.15	0.5	0.13	0.09	0	0.08	0.103724	-3.26918	0.00215555	0.0200388	yes	down
MSTRG.24961	1255.17	1488.57	50.57	28.89	43.51	26.75	0.0451477	-4.4692	0.000114658	0.00199822	yes	down
MSTRG.25049	15.36	17.04	18.15	7.03	1.17	4.29	0.230997	-2.11405	9.91e-06	0.000279855	yes	down
MSTRG.25083	2.49	2.24	2.65	0.39	0.57	0.83	0.27262	-1.87504	0.00105551	0.0117121	yes	down
MSTRG.25099	55.54	26.73	36.76	14.3	6.1	14.69	0.349201	-1.51787	3.87e-06	0.000126081	yes	down
MSTRG.25155	13.56	7.5	17.16	3.83	0.59	2.99	0.205613	-2.282	0.00538889	0.0393788	yes	down
MSTRG.25206	1.75	0.77	1.63	7.22	3.12	2.04	3.06544	1.61609	0.00130314	0.0137239	yes	up
MSTRG.25259	22.28	13.16	6.26	109.83	60.4	23.24	6.08996	2.60643	2.62e-05	0.000620249	yes	up
MSTRG.25268	222.74	98.77	159.51	59.1	22.82	94.1	0.400813	-1.319	0.00328141	0.0275958	yes	down
MSTRG.25280	5.74	3.34	4.92	0.83	0.95	2.36	0.34014	-1.5558	0.00590289	0.041912	yes	down
MSTRG.25283	5.7	6.2	4.49	1.06	0.5	1.76	0.215975	-2.21107	4.81e-06	0.000151949	yes	down
MSTRG.25286	7.34	3.87	4.09	0.79	0.5	1.78	0.226165	-2.14455	1.46e-05	0.000384674	yes	down
MSTRG.25300	2.92	1.42	3.88	0.17	0.14	0.84	0.158824	-2.6545	0.00598645	0.0423141	yes	down
MSTRG.25310	1.06	0.83	0.46	0.03	0.08	0.15	0.131325	-2.92879	3.68e-06	0.000120978	yes	down
MSTRG.2534	0.94	0.79	1.18	3.84	2.88	1.59	2.98196	1.57626	0.00112833	0.0122486	yes	up
MSTRG.25371	0.23	0.55	0.4	3.25	1.65	3.2	7.05078	2.81778	0.00516823	0.0383064	yes	up
MSTRG.25380	2.52	1.28	3.07	7.15	4.89	5.89	2.81371	1.49247	0.000370244	0.00508629	yes	up
MSTRG.25383	2.78	1.3	0.97	1.01	0.45	0.65	0.446787	-1.16234	0.00169111	0.0166945	yes	down
MSTRG.254	11.58	8.76	7.12	4.69	1.76	2.92	0.345364	-1.53381	3.17e-06	0.000105993	yes	down
MSTRG.25430	2.92	3.15	1.12	0.71	0.4	0.41	0.242687	-2.04283	3.29e-05	0.000741839	yes	down
MSTRG.25441	3225.85	3555.65	161.24	73.55	125.92	102.07	0.0739535	-3.75724	1.89e-07	9.91e-06	yes	down
MSTRG.25456	47.92	91.35	61.84	19.97	8.08	17.31	0.23187	-2.10861	6.53e-05	0.00127329	yes	down
MSTRG.25496	8.06	6.2	8.24	1.71	1.51	1.83	0.243243	-2.03953	7.79e-08	4.56e-06	yes	down
MSTRG.25594	2.79	1.55	0.53	0.15	0.04	0	0.0395189	-4.66131	5.55e-06	0.000172491	yes	down
MSTRG.25613	2.32	0.5	2.1	0.5	0.06	0.18	0.152369	-2.71436	0.00164946	0.0164172	yes	down
MSTRG.25616	0.46	0.09	0.11	1.59	1.2	1.12	7.16052	2.84006	0.0060645	0.0427259	yes	up
MSTRG.25688	5.06	3.41	11.38	17.71	18.04	18.37	2.98109	1.57584	0.00202716	0.0191963	yes	up
MSTRG.25690	100.69	54.44	60.61	196.82	146.59	112.57	2.32682	1.21836	4.47e-05	0.000952704	yes	up
MSTRG.25692	16.84	15.07	28.44	41.93	51.73	46.53	2.56878	1.36108	0.00193199	0.0184672	yes	up
MSTRG.25694	0.06	0.74	0.43	4.7	3.57	4.93	10.2418	3.35639	1.97e-06	7.1e-05	yes	up
MSTRG.25696	0.58	1.31	0.77	4.03	5.14	9.29	7.37039	2.88174	4.39e-06	0.000140903	yes	up
MSTRG.25702	6.49	3.47	3.27	2.52	0.91	1.63	0.397406	-1.33131	6.63e-05	0.00128533	yes	down
MSTRG.25704	9.38	6.56	13.54	4.93	2.43	4.25	0.407671	-1.29452	0.00184601	0.0178427	yes	down
MSTRG.25705	2.11	1.28	2.3	4.45	3.46	3.65	2.20241	1.13909	0.00139333	0.0144362	yes	up
MSTRG.25706	243.02	224.51	539.34	730.82	1031.39	769.39	2.79052	1.48053	0.00233113	0.021237	yes	up
MSTRG.25707	11.57	10.24	11.86	20.16	20.72	22.07	2.06399	1.04544	0.00559667	0.0403495	yes	up
MSTRG.25709	390.78	386.43	778.34	1081.88	1445.71	1149.71	2.49991	1.32188	0.00238196	0.0215976	yes	up
MSTRG.25738	3.04	2.11	4.44	0.62	0.25	1.51	0.267466	-1.90257	0.00303177	0.0260439	yes	down
MSTRG.25740	4.78	5.41	10.72	15.25	15.41	15.31	2.33184	1.22147	0.00690779	0.0473169	yes	up
MSTRG.25749	0.92	3.46	4.12	22.54	21.08	16.05	7.4453	2.89633	0.000230585	0.00349253	yes	up
MSTRG.2577	0.28	0.1	0.1	1.08	0.28	0.41	3.77797	1.91761	0.00500524	0.0374299	yes	up
MSTRG.25778	230.81	113.2	264.07	54.09	9.85	35.98	0.161267	-2.63248	8.87e-09	6.84e-07	yes	down
MSTRG.25782	190.98	84.02	421.44	43.25	2.34	22.99	0.0896533	-3.4795	5.14e-07	2.33e-05	yes	down
MSTRG.25807	4.61	4.49	8.99	40.02	37.87	16.18	5.46346	2.44982	2.49e-07	1.25e-05	yes	up
MSTRG.25834	5.68	4.13	1.76	1.18	1.26	1.25	0.359198	-1.47715	0.00124773	0.0132047	yes	down
MSTRG.25841	6.22	3.17	1.7	1.42	0.92	1.15	0.350727	-1.51158	0.000329462	0.00460288	yes	down
MSTRG.25853	0.61	0.48	0	20.87	15.81	16.87	58.8177	5.87818	1.49e-11	2.3e-09	yes	up
MSTRG.25862	17	7.41	1.81	2.28	1.92	1.21	0.243955	-2.03531	0.000599371	0.00755532	yes	down
MSTRG.25888	2.22	1.08	1.71	6.56	2.22	4.09	2.63547	1.39806	6.63e-05	0.00128533	yes	up
MSTRG.25914	3.21	2.25	4.19	6.73	6.78	7.56	2.40223	1.26437	0.00104331	0.0116551	yes	up
MSTRG.25928	0.59	0.38	0.63	2.42	0.86	1.63	3.10164	1.63303	0.000151014	0.00250704	yes	up
MSTRG.25959	39.02	37.55	35.34	69.67	65.79	72.03	2.02238	1.01605	0.00349347	0.029038	yes	up
MSTRG.25971	7.6	3.76	23.73	56.43	31.82	31.38	3.4912	1.80372	0.00462815	0.0353441	yes	up
MSTRG.26020	13	5.8	9.46	23.41	16.48	15.34	2.16001	1.11104	0.00026956	0.00394248	yes	up
MSTRG.26067	13.62	15.82	6.51	2.84	2.66	1.55	0.215926	-2.21139	6.34e-05	0.0012473	yes	down
MSTRG.26077	0.68	0.52	0.21	2.16	1.15	0.67	2.8887	1.53042	0.00423262	0.0331888	yes	up
MSTRG.26080	5.32	2.39	3.05	19.33	8.82	7.18	3.45362	1.78811	7.35e-08	4.35e-06	yes	up
MSTRG.26121	1.57	0.74	0.94	2.88	1.73	1.83	2.14811	1.10307	0.00159413	0.0159987	yes	up
MSTRG.26142	51.71	30.01	45.5	99.28	88.87	60.02	2.15784	1.10959	0.0011165	0.0121855	yes	up
MSTRG.26149	24.69	15.51	17.15	68.66	36.72	28.88	2.88211	1.52713	7.35e-07	3.08e-05	yes	up
MSTRG.26169	53.57	9.93	91.17	13.55	13.54	12.47	0.293494	-1.7686	0.00449738	0.0347491	yes	down
MSTRG.2619	15.2	12.86	5.12	1.66	1.66	3.57	0.238101	-2.07035	0.000243423	0.003637	yes	down
MSTRG.26198	13.48	6.84	7.06	4.35	1.83	4	0.397537	-1.33084	6.44e-05	0.00126125	yes	down
MSTRG.26212	3.66	1.83	0.97	6.66	4.54	2.51	2.31019	1.20801	0.00703109	0.0479524	yes	up
MSTRG.26239	1.26	0.61	0.6	4.76	2.05	1.38	3.40892	1.76931	7.5e-06	0.000219395	yes	up
MSTRG.26240	20.41	19	34.4	84.44	42.73	58.34	2.52281	1.33503	0.000271847	0.00397131	yes	up
MSTRG.26241	0.84	0.37	0.39	2.44	1.12	0.76	2.82565	1.49858	0.00040789	0.00553309	yes	up
MSTRG.26242	17.93	35.78	73.03	4.88	8.39	15.93	0.247396	-2.01511	0.00125919	0.0133156	yes	down
MSTRG.26260	7.72	2.2	9.24	0.51	0.17	1.37	0.118666	-3.07502	2.26e-06	7.97e-05	yes	down
MSTRG.26267	0.06	0.11	0.12	0.15	1.5	2.67	17.4525	4.12536	0.000327715	0.00459223	yes	up
MSTRG.26268	8.87	4.84	3.52	4.17	0.35	1.04	0.296367	-1.75454	0.00232851	0.0212243	yes	down
MSTRG.26271	3.31	1.58	0.77	0.8	0.33	0.81	0.375874	-1.41168	0.00543435	0.0395938	yes	down
MSTRG.26273	23.43	12.52	22.27	4.2	3.08	8.18	0.296139	-1.75566	6.49e-05	0.00126803	yes	down
MSTRG.26316	8.54	6.84	9.47	2.09	0.6	2.2	0.197522	-2.33991	5.02e-08	3.16e-06	yes	down
MSTRG.26323	24.05	18.96	34.5	63.54	54.73	54.64	2.30596	1.20537	0.000988657	0.0111454	yes	up
MSTRG.26324	17.49	11.91	18.05	40.12	30.38	25.6	2.16029	1.11123	0.00030994	0.00439769	yes	up
MSTRG.26330	48.33	28.04	81.53	24.08	8.31	19.09	0.327923	-1.60857	0.000252295	0.00373621	yes	down
MSTRG.26333	2.74	1.36	3.4	0.96	0.31	0.8	0.281877	-1.82686	2.92e-05	0.000675197	yes	down
MSTRG.26342	0.27	0.16	0.47	1.46	1.08	0.48	3.51136	1.81203	0.00305211	0.0261111	yes	up
MSTRG.26349	7.91	24.48	22.58	238.84	140.12	53.9	7.27717	2.86338	6.73e-07	2.86e-05	yes	up
MSTRG.26359	1.42	1.08	0.89	20.63	12.35	12.9	14.1883	3.82663	2.68e-31	5.15e-28	yes	up
MSTRG.26360	0.9	1.11	0.7	13.97	8.01	20.08	15.6527	3.96834	9.2e-20	5.89e-17	yes	up
MSTRG.26375	4.04	2.71	2.03	1.71	1.07	1.18	0.475484	-1.07253	0.00195796	0.0186638	yes	down
MSTRG.26379	3.97	2.27	2.67	1.12	1.13	0.61	0.358282	-1.48083	0.001301	0.0137097	yes	down
MSTRG.26381	0.98	1.58	2.02	0	0.07	0.2	0.0636429	-3.97386	4.45e-06	0.000142009	yes	down
MSTRG.26384	42.4	28.12	31.7	102.66	89.01	47.32	2.56132	1.35689	0.000190415	0.00303575	yes	up
MSTRG.26385	14.74	4.07	3.62	2.9	0.58	2.16	0.273988	-1.86782	0.000325067	0.00455991	yes	down
MSTRG.26393	5.93	2.2	5.37	2.14	0.45	1.28	0.295666	-1.75796	0.00032357	0.00454259	yes	down
MSTRG.26399	3.75	1.72	6.17	3.54	1.88	2.65	0.487586	-1.03627	0.00307601	0.0262258	yes	down
MSTRG.26423	0.72	0.14	0.21	5.02	1.22	1.09	6.67157	2.73803	3.5e-05	0.000782218	yes	up
MSTRG.26424	5.8	3.18	3.83	14.36	11.51	8.03	2.65898	1.41087	7.26e-06	0.000214118	yes	up
MSTRG.26428	8.74	4.42	2.77	2.94	1.49	1.97	0.43955	-1.1859	0.00516508	0.0383064	yes	down
MSTRG.26469	31.25	14.65	17.26	10.48	4.56	3.4	0.309474	-1.69211	1.18e-05	0.000319714	yes	down
MSTRG.26481	21.9	21.83	7.38	7.82	1.4	2.94	0.228348	-2.13069	0.000121238	0.00208274	yes	down
MSTRG.26545	9.63	19.03	26.73	43.52	82.7	72.34	4.05273	2.01889	0.00109526	0.0120179	yes	up
MSTRG.2657	57.58	37.71	61.16	6.85	10.1	9.67	0.211317	-2.24252	0.00048765	0.00640393	yes	down
MSTRG.26581	9.52	3.97	18.64	60.06	28.95	34.85	4.07849	2.02804	0.00406015	0.0322253	yes	up
MSTRG.26611	24.19	20.94	13	3.99	2.79	3.39	0.185981	-2.42677	7.57e-12	1.24e-09	yes	down
MSTRG.26613	7.57	5.63	5.51	0.5	0.86	0.63	0.122363	-3.03076	5.64e-11	7.49e-09	yes	down
MSTRG.26615	4.32	4.25	7.37	0.74	1.11	1.04	0.200013	-2.32184	0.000207011	0.00322593	yes	down
MSTRG.26637	3.22	1.56	3.27	8.87	7.34	6.76	3.15976	1.65981	7.73e-06	0.000224092	yes	up
MSTRG.26680	1.77	1.4	0.95	0.3	0.17	0.22	0.174936	-2.5151	4.32e-09	3.56e-07	yes	down
MSTRG.26716	11.38	6.85	13.61	2.75	2.14	4.7	0.330551	-1.59706	0.000205233	0.0032098	yes	down
MSTRG.26717	11.5	8.26	11.45	2.44	1.02	3.5	0.234149	-2.0945	1.39e-06	5.21e-05	yes	down
MSTRG.2672	3.48	1.67	1.47	6.95	2.79	3.19	2.05115	1.03643	0.00669697	0.0461288	yes	up
MSTRG.26747	16.42	17.57	29.95	4.38	3.97	2.4	0.176994	-2.49823	1.92e-07	1e-05	yes	down
MSTRG.26766	16.76	21.12	0.61	1.75	1.96	1.03	0.144568	-2.79018	0.00257932	0.0228359	yes	down
MSTRG.26808	8.17	4.04	5.29	19.47	8.43	8.91	2.19856	1.13656	0.00029457	0.00421934	yes	up
MSTRG.26821	10.59	3.97	5.17	1.78	0.44	1.36	0.201857	-2.3086	0.000183853	0.00295843	yes	down
MSTRG.26840	84.75	65.23	163.28	44.92	12.21	40.01	0.304873	-1.71372	0.000330588	0.00461115	yes	down
MSTRG.26852	8.18	21.76	2.05	0	0	1.46	0.0460176	-4.44167	0.000186183	0.00298757	yes	down
MSTRG.26868	3.52	0.77	2.92	7.24	9.35	7.62	4.08388	2.02994	0.000112265	0.00197372	yes	up
MSTRG.26930	8.73	4.89	7.46	15.82	15.56	14	2.41464	1.27181	0.000294685	0.00421934	yes	up
MSTRG.2694	4.68	2.74	3.89	2.15	0.49	1.76	0.374101	-1.4185	0.00174794	0.0171441	yes	down
MSTRG.26973	4.08	3.14	3.48	1.58	1.16	1.76	0.453262	-1.14158	0.00342029	0.0285553	yes	down
MSTRG.26974	2.99	1.69	1.25	1.02	0.46	0.67	0.381984	-1.38842	0.000100317	0.00180028	yes	down
MSTRG.26998	3.6	0	0.63	15.57	4.86	1.3	6.34543	2.66572	0.00705637	0.0481058	yes	up
MSTRG.27023	0.78	0.59	1.73	0.21	0.12	0.32	0.286414	-1.80383	0.00259546	0.0229348	yes	down
MSTRG.27026	7.9	4.3	4	3.25	1.29	1.99	0.478032	-1.06482	0.00243878	0.0219378	yes	down
MSTRG.27042	152.87	13.51	61.95	4.71	0	0	0.0272645	-5.19683	4.15e-07	1.94e-05	yes	down
MSTRG.27090	2.2	2.21	1.79	1.04	0.52	0.85	0.395777	-1.33724	0.0005017	0.00655853	yes	down
MSTRG.27092	1.78	2.6	0.93	0.47	0.34	0.61	0.274521	-1.86501	0.00325947	0.0274513	yes	down
MSTRG.27098	3.14	2.87	1.66	1.29	0.41	0.88	0.335776	-1.57443	0.000616655	0.00772808	yes	down
MSTRG.27099	1.32	1.6	0.52	0.43	0.17	0.44	0.302239	-1.72624	0.00467483	0.0355725	yes	down
MSTRG.27103	0.88	2.25	2.2	0.13	0.15	0.42	0.13504	-2.88854	0.000461759	0.00612442	yes	down
MSTRG.27116	13.81	0	10.8	50.31	25.84	55.05	6.67777	2.73937	0.00273694	0.0238647	yes	up
MSTRG.27117	0.27	0.05	0.33	1.19	1.77	0.16	5.69853	2.51059	0.00585491	0.0417256	yes	up
MSTRG.27126	1.26	1.8	0.16	0.12	0	0.03	0.0404731	-4.62689	6.63e-05	0.00128533	yes	down
MSTRG.27153	0.87	1.21	0.68	0.12	0.18	0.31	0.241298	-2.05111	0.00121945	0.013001	yes	down
MSTRG.27173	3.68	2	0.95	1.09	0.45	0.62	0.343764	-1.54051	0.000312174	0.00442088	yes	down
MSTRG.27197	3.57	6.43	18.47	1.95	2.01	3.06	0.256184	-1.96475	0.0012118	0.0129433	yes	down
MSTRG.2720	1.8	0.59	1.37	4.56	2.45	3.68	3.1676	1.66339	0.00135394	0.0141127	yes	up
MSTRG.27209	2.82	1.19	1.78	1.41	0.44	0.75	0.462273	-1.11318	0.000976059	0.011045	yes	down
MSTRG.2723	1.21	2.87	2.93	0.46	0.22	1.18	0.262731	-1.92834	0.00546252	0.0397487	yes	down
MSTRG.27235	1.79	1.08	1.17	0.54	0.15	0.38	0.270561	-1.88597	7.69e-07	3.21e-05	yes	down
MSTRG.27238	12.42	5.66	6.47	4.43	1.64	3.44	0.409936	-1.28653	8.02e-05	0.00150868	yes	down
MSTRG.27324	4.57	6.42	2.71	29.32	22.46	26.93	7.20688	2.84937	2.22e-05	0.000541967	yes	up
MSTRG.27378	43.15	2.14	14.76	4.24	1.75	3.67	0.212881	-2.23188	0.00475386	0.0359703	yes	down
MSTRG.2744	5.35	1.44	2.14	1.48	0.71	0.9	0.388215	-1.36507	0.00108532	0.011962	yes	down
MSTRG.27461	2.12	0.86	1.77	0.1	0	0.32	0.0986084	-3.34215	1.16e-05	0.000316736	yes	down
MSTRG.27474	10.69	12.21	19.03	2.46	4.52	3.87	0.290741	-1.78219	0.000882871	0.0102746	yes	down
MSTRG.2748	8.37	6.07	7.25	2.5	1.99	1.93	0.311089	-1.6846	7.34e-07	3.08e-05	yes	down
MSTRG.27599	0.8	74.06	13.09	0	0	0	0.00401586	-7.96007	0.00354927	0.0293205	yes	down
MSTRG.27601	35.54	275.9	108.61	2.19	1.23	0.65	0.0094915	-6.71915	6.81e-13	1.47e-10	yes	down
MSTRG.27614	1.33	1.39	0.69	0.34	0.22	0.32	0.266913	-1.90556	1.86e-05	0.000471515	yes	down
MSTRG.27635	8.06	11.93	15.99	0.92	1.17	6.02	0.241555	-2.04957	0.00248971	0.0222477	yes	down
MSTRG.2764	1.35	0.43	2.16	0	0	0.2	0.060145	-4.05541	0.00537774	0.0393306	yes	down
MSTRG.27667	4.95	2.45	4.89	2.24	0.08	0.94	0.243078	-2.04051	0.00168215	0.0166215	yes	down
MSTRG.27691	16.23	12.92	6.18	3.44	2.05	2.85	0.251672	-1.99038	1.17e-06	4.54e-05	yes	down
MSTRG.27696	22.28	16.38	15.13	7.58	4.84	10.43	0.464429	-1.10647	0.00396057	0.0316736	yes	down
MSTRG.27713	14.52	9.65	3.01	1.16	1.22	1.58	0.172249	-2.53743	3.48e-05	0.00077948	yes	down
MSTRG.2775	2.22	1.05	1.34	0.46	0.18	0.52	0.269233	-1.89307	5.01e-06	0.000157122	yes	down
MSTRG.27752	1.4	1.26	0.45	0.34	0.07	0.25	0.211547	-2.24095	0.00302795	0.0260439	yes	down
MSTRG.27753	1.63	1.59	0.4	0.41	0.16	0.25	0.224807	-2.15324	0.000537251	0.00694967	yes	down
MSTRG.27773	8.85	4.26	3.59	2.64	1.07	1.86	0.355091	-1.49374	2.19e-05	0.000537119	yes	down
MSTRG.27845	3.45	2.04	2.09	1.54	0.56	1.07	0.43292	-1.20783	0.000842034	0.00990363	yes	down
MSTRG.27903	135.25	48.87	208	534.9	297.73	290.28	3.01665	1.59295	0.000431629	0.00576908	yes	up
MSTRG.27959	3.55	1.87	8.72	11.49	124.46	53.19	16.8681	4.07623	2.31e-05	0.000561	yes	up
MSTRG.27964	1.11	1.23	1.19	0.35	0.21	0.29	0.246861	-2.01823	0.000205571	0.00321219	yes	down
MSTRG.27970	1.57	0.8	1.16	0.36	0	0.27	0.0798125	-3.64724	3.48e-05	0.00077948	yes	down
MSTRG.28014	25.07	10.93	26.7	1.17	1.52	2.22	0.0910927	-3.45652	1.92e-12	3.69e-10	yes	down
MSTRG.2802	5.77	3.12	6.61	14.81	7.28	9.95	2.15249	1.106	0.00108717	0.0119748	yes	up
MSTRG.28045	0.02	0.01	0	1.44	0.76	0.67	102.174	6.67489	5.11e-09	4.08e-07	yes	up
MSTRG.28047	0.08	0.06	0	2.18	0.6	0.31	21.0204	4.39372	0.00207	0.0194905	yes	up
MSTRG.28052	4.92	4.15	0	0.25	0.1	0.1	0.0519021	-4.26806	0.00114475	0.0124113	yes	down
MSTRG.28081	1.73	1.26	1.21	0.34	0.16	0.31	0.202291	-2.3055	6.13e-06	0.00018563	yes	down
MSTRG.28119	16.46	16.6	17.58	4.42	2.75	3.79	0.221989	-2.17144	6.8e-12	1.13e-09	yes	down
MSTRG.28178	0.97	0.67	0.62	0.23	0.06	0.4	0.321586	-1.63672	0.00456347	0.0350203	yes	down
MSTRG.28231	9.33	6.12	3.4	1.71	1.26	1.18	0.23536	-2.08706	3.37e-07	1.61e-05	yes	down
MSTRG.28264	5.57	2.35	4.34	14.7	6.19	5.05	2.19147	1.1319	0.0036444	0.0298495	yes	up
MSTRG.28402	5.48	2.26	6.72	0.34	0.56	0	0.07072	-3.82174	0.00143123	0.0146792	yes	down
MSTRG.28413	2.34	1.49	0.99	0.79	0.58	0.69	0.46917	-1.09182	0.00207751	0.0195145	yes	down
MSTRG.28475	0.54	0	2.5	15.97	19.6	9.76	16.7696	4.06778	1.56e-06	5.76e-05	yes	up
MSTRG.28479	0.11	0.26	1.35	9.19	4.91	1.16	8.63667	3.11047	0.00058136	0.00737129	yes	up
MSTRG.28492	6.39	3.06	2.77	1.25	0.72	0.84	0.250874	-1.99497	3.12e-09	2.65e-07	yes	down
MSTRG.28497	4.27	3.69	2.36	0.65	0.71	1.32	0.291152	-1.78016	0.000842261	0.00990363	yes	down
MSTRG.28527	9.27	4.43	7.49	30.09	28.1	13.03	3.84469	1.94287	1.17e-05	0.000316736	yes	up
MSTRG.28547	14.59	6.09	10.31	6.55	2.84	3.02	0.422976	-1.24135	0.00034713	0.00481567	yes	down
MSTRG.28568	98.29	97.23	127.82	172.05	420.9	364.09	3.73662	1.90173	0.00121791	0.0129926	yes	up
MSTRG.2857	2.6	2.08	3.42	0	0	0.14	0.0150787	-6.05135	2.44e-07	1.23e-05	yes	down
MSTRG.28580	3.91	4.96	0.08	0.51	0.06	0.06	0.0580869	-4.10564	0.00533338	0.0391054	yes	down
MSTRG.287	5.56	3.44	0	0	0.18	0	0.0276694	-5.17557	0.00322846	0.0272566	yes	down
MSTRG.2874	2.17	4.22	5.71	0.35	0.78	0.83	0.175904	-2.50714	9.48e-05	0.00171859	yes	down
MSTRG.28795	1.72	0.76	2.7	0.5	0	0.32	0.1514	-2.72356	0.000976871	0.011045	yes	down
MSTRG.28856	96.78	21.15	76.2	18.27	5.73	9.15	0.198649	-2.33171	0.000207808	0.00323253	yes	down
MSTRG.28900	0.63	0.58	1.01	2.19	1.59	1.75	2.59393	1.37514	0.000775609	0.00927748	yes	up
MSTRG.28901	4.25	2.45	4.76	10.99	7.43	7.4	2.40478	1.2659	0.00012986	0.00219593	yes	up
MSTRG.2892	5.03	4.63	0.69	0.68	0.45	0.22	0.14131	-2.82306	0.00109845	0.0120377	yes	down
MSTRG.28924	98.41	15.53	27.04	96.52	41.8	293.85	3.84816	1.94417	0.0026915	0.0235755	yes	up
MSTRG.28939	6.22	6.26	8.3	15.3	10.74	14.63	2.03808	1.02721	0.00399831	0.0318574	yes	up
MSTRG.2894	2.45	3.4	2.71	0.64	0.62	0.45	0.205968	-2.27951	3.3e-07	1.59e-05	yes	down
MSTRG.28955	66.34	31.53	37.23	22.82	8.64	20.98	0.412972	-1.27589	0.000153333	0.00254065	yes	down
MSTRG.28978	16.74	5.61	8.23	4.34	0.69	4.2	0.287177	-1.79999	0.000504518	0.00658541	yes	down
MSTRG.28991	93.65	10.89	35.68	14.44	7.85	11.01	0.28811	-1.79531	0.000428773	0.00574869	yes	down
MSTRG.28992	2.14	2.16	1.05	0.43	0.35	0.81	0.317163	-1.6567	0.00232361	0.021202	yes	down
MSTRG.29001	2.88	2.51	3.77	1.04	1.29	1.26	0.429504	-1.21926	0.00551369	0.0400032	yes	down
MSTRG.29008	9.72	8.02	5.03	1.61	1.32	2.52	0.265138	-1.91519	9.12e-05	0.00166796	yes	down
MSTRG.29009	4.06	2.28	10.25	0.93	0.37	0	0.0783944	-3.67311	0.0049425	0.0370249	yes	down
MSTRG.29013	10.74	11.19	8.6	1.56	1.29	1.39	0.156347	-2.67718	0.000232484	0.00351017	yes	down
MSTRG.29022	118.16	78.13	9.43	6.51	6.9	5.73	0.149352	-2.74321	0.00411079	0.0325138	yes	down
MSTRG.29049	2.54	1.8	2.69	0.66	0.46	0.76	0.286882	-1.80147	8.47e-05	0.00157546	yes	down
MSTRG.29058	5.47	4.08	2.17	1.4	0.5	1.05	0.262365	-1.93035	0.000200104	0.00314954	yes	down
MSTRG.29061	7.63	7.3	4.97	2.01	0.65	1.2	0.19056	-2.39168	4.02e-09	3.34e-07	yes	down
MSTRG.2907	10.24	11.07	17.16	4.56	2.81	5.31	0.341053	-1.55193	0.000588902	0.00745052	yes	down
MSTRG.29086	2.66	1.41	2.96	0.77	0.38	0.58	0.254885	-1.97208	0.000197189	0.00310649	yes	down
MSTRG.291	16.45	13.15	16.7	8.07	3.37	8.48	0.43594	-1.1978	0.000837841	0.00987692	yes	down
MSTRG.29138	2.03	0.66	1.27	4.26	9.07	11.08	7.81638	2.9665	6.89e-07	2.91e-05	yes	up
MSTRG.29173	72.75	58.12	119.82	14.06	7.9	24.59	0.196207	-2.34955	6.31e-07	2.75e-05	yes	down
MSTRG.29174	26.6	22.3	35.92	8.04	2.87	8.51	0.23384	-2.0964	9.33e-07	3.75e-05	yes	down
MSTRG.29185	76.14	32.43	73.59	9.81	7.38	12	0.179345	-2.47919	3.94e-11	5.45e-09	yes	down
MSTRG.29193	143.64	177.99	248.23	121.2	54.15	84.8	0.437619	-1.19225	0.00454276	0.0348925	yes	down
MSTRG.29328	9.13	7.75	0	0	0.26	0.26	0.0415975	-4.58736	0.00343895	0.0286627	yes	down
MSTRG.29399	2.97	2.45	2.13	0.44	0.35	0.34	0.157364	-2.66782	1.37e-11	2.13e-09	yes	down
MSTRG.29426	0.85	1.59	0.61	0.24	0.17	0.21	0.205782	-2.28081	0.00141318	0.0145848	yes	down
MSTRG.29433	24.58	8.53	5.37	1.42	0.99	0.98	0.104176	-3.2629	5.68e-07	2.52e-05	yes	down
MSTRG.29434	58.39	57.69	5.93	2.28	0.63	1.35	0.0351893	-4.82872	3.59e-12	6.56e-10	yes	down
MSTRG.29440	167.75	174.8	107.65	56.69	26.94	39.59	0.283887	-1.81661	1.54e-07	8.2e-06	yes	down
MSTRG.2945	0.72	0.33	0.24	2.12	1.8	2.66	5.86618	2.55242	1.17e-07	6.5e-06	yes	up
MSTRG.29450	259.1	178.53	133.52	40.96	35.75	40.35	0.231989	-2.10787	1.02e-10	1.22e-08	yes	down
MSTRG.29451	31.84	88.7	71.1	0.88	0.53	0.98	0.0118716	-6.39634	9.16e-26	1.13e-22	yes	down
MSTRG.29452	99.97	123.31	127.84	12.1	10.11	11.33	0.0993158	-3.33183	7.82e-20	5.2e-17	yes	down
MSTRG.29455	3.6	6.8	4.61	0	0	0.09	0.00714234	-7.12939	9.07e-08	5.21e-06	yes	down
MSTRG.29456	54.24	107.39	13.56	0	0	0	0.000397627	-11.2963	3.68e-10	3.97e-08	yes	down
MSTRG.29457	2.7	1.34	0.96	0.62	0.35	0.47	0.312037	-1.68021	2.54e-05	0.000605091	yes	down
MSTRG.29458	459.02	241.22	193.24	61.73	54.19	51.2	0.219605	-2.18702	2.63e-11	3.78e-09	yes	down
MSTRG.29459	19.07	15	14.35	3.62	3.98	1.17	0.204608	-2.28906	1.28e-05	0.000341572	yes	down
MSTRG.29493	9.49	18.82	7.62	88.18	59.08	32.43	5.82425	2.54207	6.39e-05	0.00125469	yes	up
MSTRG.29502	5.32	2.53	6.35	1.55	0.55	1.1	0.231769	-2.10924	1.46e-06	5.44e-05	yes	down
MSTRG.29507	0.47	0.92	0.41	0.32	0.05	0.18	0.270158	-1.88813	0.00271751	0.0237432	yes	down
MSTRG.2952	7.17	3.13	4.64	36.35	26.31	12.17	5.32199	2.41197	9.5e-11	1.15e-08	yes	up
MSTRG.29523	25.07	9.39	10.37	7.18	3.45	5.2	0.407939	-1.29358	0.00232704	0.0212221	yes	down
MSTRG.29536	1.22	0.82	0.3	0.29	0.07	0.2	0.243887	-2.03571	0.000829176	0.00980151	yes	down
MSTRG.29549	1.3	0.88	1.31	4	4.17	2.53	3.37827	1.75628	0.000120678	0.00207518	yes	up
MSTRG.29615	18.89	8.11	7.64	25.63	28.73	16.18	2.7425	1.45549	0.00619749	0.0434503	yes	up
MSTRG.29695	38.69	22.7	0.33	0.43	0.38	0	0.0173444	-5.84938	4.36e-05	0.000932704	yes	down
MSTRG.29697	17.35	10.41	9.85	58.61	19.61	25.64	2.90657	1.53932	2.88e-05	0.000667645	yes	up
MSTRG.29770	9844.31	6352.35	3625.54	16997.8	15284.9	23975	4.06238	2.02232	1.39e-09	1.31e-07	yes	up
MSTRG.29899	28.08	12.5	68.98	3.03	3.77	14.29	0.216663	-2.20647	0.00320281	0.027093	yes	down
MSTRG.29932	17.86	19.64	6.62	6.51	1.84	4.32	0.285739	-1.80723	0.000424358	0.00571059	yes	down
MSTRG.29939	7.25	5.3	7.79	15.76	12.94	13.03	2.23976	1.16334	0.000593046	0.00749746	yes	up
MSTRG.29943	5.89	4.05	11.03	24.91	13.82	34.74	3.87019	1.95241	0.00550736	0.039974	yes	up
MSTRG.29954	15.24	13.84	5.27	1.44	0.81	1.71	0.132652	-2.91428	2.98e-05	0.00068577	yes	down
MSTRG.29965	6.53	0.43	8.01	45.74	69.49	26.35	13.6738	3.77334	1.56e-07	8.24e-06	yes	up
MSTRG.29966	17.74	4	3.17	100.36	51.85	24.55	8.19464	3.03468	2.27e-08	1.56e-06	yes	up
MSTRG.29967	83.83	66.48	110.55	501.24	409.7	418.61	5.91161	2.56355	2.45e-14	6.95e-12	yes	up
MSTRG.30027	6.58	4.52	12.33	3.43	1.11	3.32	0.335998	-1.57347	0.00144624	0.0147806	yes	down
MSTRG.30039	2.8	0.97	3.81	0.11	0	0	0.0148216	-6.07615	1.56e-05	0.000406644	yes	down
MSTRG.30154	1.15	0.28	0.5	2.5	1.99	1.74	3.90786	1.96638	0.000795379	0.00947329	yes	up
MSTRG.3017	7.52	3.99	1.41	0.35	0.7	0.22	0.127496	-2.97147	0.00178001	0.0174152	yes	down
MSTRG.3029	0.27	1.23	2.25	0.13	0	0.24	0.0873261	-3.51744	0.00163278	0.016285	yes	down
MSTRG.30488	6.27	2.01	7.17	0.48	0.03	1.08	0.12163	-3.03942	5.31e-05	0.00109087	yes	down
MSTRG.30489	8.25	3.14	7.87	1.56	0.51	1.93	0.234713	-2.09103	5.95e-06	0.000182531	yes	down
MSTRG.3072	0.14	0.25	0.02	1.04	0.44	1.03	5.43438	2.44212	0.00242238	0.0218381	yes	up
MSTRG.30784	1.14	0.94	1.11	0.17	0.04	0.19	0.116776	-3.09818	3.87e-05	0.000844748	yes	down
MSTRG.30789	651.86	692.69	1652.44	159.45	225.03	373.3	0.24437	-2.03286	9.02e-05	0.00165254	yes	down
MSTRG.30965	8.33	0.82	3.37	0.62	0.36	0	0.0909902	-3.45814	4.36e-05	0.000932704	yes	down
MSTRG.30966	243.03	177.17	197.15	26.07	10.03	15.43	0.085512	-3.54773	3.35e-33	7.24e-30	yes	down
MSTRG.30967	419.06	335.25	205.87	34.49	30.74	16.01	0.0945604	-3.40262	2.97e-17	1.32e-14	yes	down
MSTRG.30970	41.95	37.09	100.41	22.81	4.6	22.25	0.266807	-1.90613	0.000548961	0.00706941	yes	down
MSTRG.3114	2.03	0.31	0.13	0.09	0.07	0.14	0.156725	-2.67369	0.0018197	0.0176278	yes	down
MSTRG.3158	0.1	0	0.15	0.66	0.47	0.16	5.7664	2.52767	0.0065191	0.0451194	yes	up
MSTRG.3215	6	5.01	5.13	18.67	14.88	10.29	2.884	1.52807	7.35e-06	0.000216386	yes	up
MSTRG.3219	2497.23	1971.67	3890.64	6226.37	6668.93	6742.25	2.57588	1.36506	0.000677145	0.00834541	yes	up
MSTRG.3254	0.16	0.14	0.32	0.39	1.7	1.28	6.59364	2.72108	0.00142147	0.0146373	yes	up
MSTRG.3264	7.76	4.6	4.31	13.3	9.18	6.99	2.36832	1.24386	0.000716118	0.00872415	yes	up
MSTRG.3272	2.93	1.11	1.35	5.95	4.4	2.2	3.13297	1.64753	4.63e-05	0.000981074	yes	up
MSTRG.329	6.08	4.01	2.18	2.17	0.94	1.59	0.38356	-1.38248	0.00055152	0.00709707	yes	down
MSTRG.3327	1.4	0.79	0.19	0.14	0.13	0.09	0.173371	-2.52806	0.000933214	0.0106665	yes	down
MSTRG.3344	20.78	8.15	17.92	78.9	53.12	32.54	4.09514	2.03391	6.46e-06	0.000194425	yes	up
MSTRG.3370	4.2	9.14	0.81	0.14	0.31	0.24	0.0514097	-4.28181	2.77e-07	1.38e-05	yes	down
MSTRG.3371	55.11	5.35	7.88	4	2.64	2.8	0.198308	-2.33419	0.00109089	0.0119853	yes	down
MSTRG.3376	2.58	1.71	15	1.85	0.71	1.82	0.223965	-2.15865	0.00229551	0.0209933	yes	down
MSTRG.3459	23.68	2.41	3.23	1.5	0.53	2.58	0.201889	-2.30837	0.00178644	0.0174425	yes	down
MSTRG.3494	0.16	0.19	0.19	4.64	2.83	2.43	18.7671	4.23013	3.99e-23	3.29e-20	yes	up
MSTRG.35	2.18	1.43	0.89	0.93	0.4	0.72	0.465336	-1.10365	0.00290823	0.0252056	yes	down
MSTRG.3520	1.7	0.73	0.79	0.49	0.34	2.38	0.211782	-2.23935	0.00361058	0.0296569	yes	down
MSTRG.3522	14.29	12.54	8.52	1.83	2.37	3.79	0.265	-1.91594	0.000916355	0.0105576	yes	down
MSTRG.36	3.48	1.35	4.04	1.32	0.17	1.04	0.282478	-1.82379	0.00167171	0.0165656	yes	down
MSTRG.3641	36.65	15.96	4.42	4.66	1.4	1.9	0.179642	-2.4768	0.00159249	0.0159915	yes	down
MSTRG.3654	2403.25	2690.07	10568.9	36793.4	20890	42429.4	5.93731	2.56981	0.000258531	0.00381222	yes	up
MSTRG.3659	1.63	0.82	0.33	0.47	0.23	0.22	0.354425	-1.49645	0.00300965	0.0259028	yes	down
MSTRG.3672	8.43	5.52	3.25	4.27	1.67	2.24	0.494808	-1.01506	0.00585372	0.0417256	yes	down
MSTRG.3751	1.24	1.08	1.45	3.38	2.14	2.88	2.32253	1.2157	0.00205378	0.0193741	yes	up
MSTRG.3771	1.94	1.09	0.58	0.62	0.34	0.31	0.37598	-1.41127	0.00406126	0.0322253	yes	down
MSTRG.3814	26.43	46.64	55.27	138.73	75.71	151.89	2.81003	1.49058	0.00082053	0.00972593	yes	up
MSTRG.3821	54.04	53.4	39.7	145.86	98.66	58.99	2.11468	1.08044	0.00384253	0.0310747	yes	up
MSTRG.3826	156.73	148.83	148.24	273.41	278.49	279.66	2.00034	1.00024	0.00403773	0.0321237	yes	up
MSTRG.3838	0.79	0.91	0.44	0.22	0.08	0.21	0.237866	-2.07178	0.00391659	0.0314528	yes	down
MSTRG.3855	17.68	21.57	27.62	8.32	6.66	12.55	0.430639	-1.21545	0.0045389	0.0348925	yes	down
MSTRG.3861	6.11	3.21	1.84	1.67	0.49	1.32	0.329524	-1.60155	0.000629515	0.00784941	yes	down
MSTRG.3867	3.53	1.45	1.5	0.8	0.33	0.57	0.282859	-1.82184	6.9e-08	4.11e-06	yes	down
MSTRG.3923	1.22	0.91	0.52	0.31	0.25	0.35	0.37252	-1.42461	0.00553547	0.0400603	yes	down
MSTRG.3957	4.56	2.97	2.11	1.25	0.17	0.56	0.196283	-2.34899	2.03e-06	7.26e-05	yes	down
MSTRG.3958	1.56	0.74	0.62	0.44	0.25	0.39	0.407209	-1.29616	0.000732119	0.00888517	yes	down
MSTRG.3970	31.99	36.64	25.34	9.65	4.51	5.44	0.227999	-2.1329	1.37e-05	0.000362537	yes	down
MSTRG.3981	23.24	15.37	18.73	49.27	50.08	30.34	2.51935	1.33305	0.000193955	0.00307235	yes	up
MSTRG.3993	16.54	9.85	0.48	0.34	0.45	0.68	0.066638	-3.90751	1.68e-06	6.12e-05	yes	down
MSTRG.4015	0	0.04	0.09	14.91	6.43	0.88	178.669	7.48115	3.39e-09	2.85e-07	yes	up
MSTRG.4023	3.18	1.74	1.44	0.65	0.52	0.76	0.341332	-1.55075	8.58e-05	0.00159271	yes	down
MSTRG.4037	6.19	3.08	3.98	15.95	7.85	8.78	2.6169	1.38786	6.21e-06	0.000187206	yes	up
MSTRG.4056	1.29	1.7	2.53	2.48	2.94	16.96	4.85502	2.27948	0.0025966	0.0229348	yes	up
MSTRG.4075	202.21	77.47	172.22	22.87	12.16	19.96	0.133317	-2.90707	1.34e-17	6.28e-15	yes	down
MSTRG.4106	3.3	3.06	2.3	3.56	9.05	9.23	2.98881	1.57957	0.00419306	0.0329684	yes	up
MSTRG.4107	29.07	15.03	21.65	535.35	428.48	480.8	26.7083	4.73922	2.15e-46	9.29e-43	yes	up
MSTRG.4117	190.37	137.37	167.68	446.56	432.26	287.1	2.74861	1.4587	6.42e-05	0.00125875	yes	up
MSTRG.4129	2.46	2.15	0.76	0.61	0.19	0	0.140327	-2.83314	0.00424748	0.0332751	yes	down
MSTRG.4144	125.81	46.73	171.85	34.72	18.83	15.03	0.220984	-2.17798	0.000289838	0.00416374	yes	down
MSTRG.4154	8.01	13.25	3.88	1.31	0	1.37	0.10641	-3.23229	0.00105009	0.0116823	yes	down
MSTRG.4156	5.95	7.89	3.92	1.33	1.07	1.32	0.231913	-2.10835	0.000105335	0.00187669	yes	down
MSTRG.4198	1.55	1.1	1.08	0.47	0.23	0.36	0.297431	-1.74937	0.00320894	0.0271183	yes	down
MSTRG.4226	17.42	25	4	1.66	1.47	4.3	0.168523	-2.56898	7.02e-05	0.00134276	yes	down
MSTRG.4231	3.94	2.01	3.74	13.1	7.25	6.91	2.97547	1.57312	4.77e-06	0.000151121	yes	up
MSTRG.4262	23.24	18.64	17.7	58.49	54.35	46.09	3.39936	1.76526	0.00355108	0.0293215	yes	up
MSTRG.4284	4.83	4.81	3.67	1.22	0.87	0.93	0.237296	-2.07524	1.11e-06	4.35e-05	yes	down
MSTRG.4285	3.02	0.94	0.97	0.33	0.2	0.23	0.177233	-2.49628	2.52e-07	1.26e-05	yes	down
MSTRG.4286	3.31	4.95	1.94	0.56	0.58	0.85	0.206478	-2.27594	0.00259671	0.0229348	yes	down
MSTRG.4287	0.64	0.96	1.01	0.05	0.04	0.21	0.123236	-3.0205	9.42e-05	0.00171309	yes	down
MSTRG.4304	9	6.67	6.81	3.88	2.31	3.07	0.43287	-1.20799	3.52e-05	0.000785319	yes	down
MSTRG.4311	2.29	1.48	2.09	0.35	0.29	0.3	0.173373	-2.52805	1.05e-10	1.24e-08	yes	down
MSTRG.4313	9.48	7.38	5.03	2.12	0.52	1.34	0.178152	-2.48882	6.66e-10	6.85e-08	yes	down
MSTRG.4321	111.5	52.67	55.18	35.46	11.55	25.82	0.347948	-1.52306	5.99e-06	0.000182531	yes	down
MSTRG.4330	5.59	3.19	1.75	2.5	0.95	1.08	0.421771	-1.24547	0.00387278	0.0312253	yes	down
MSTRG.4353	4.81	1.77	1.09	0.73	0.79	0.91	0.384157	-1.38023	0.00579004	0.0414342	yes	down
MSTRG.4366	156.74	49.54	42.06	425.4	163.61	140.41	3.16778	1.66347	0.00011309	0.00197815	yes	up
MSTRG.4407	22.65	13.33	16.95	52.14	33.01	27.91	2.2705	1.18301	1.95e-05	0.000488797	yes	up
MSTRG.4420	17.99	23.89	26.86	2.42	2.45	4.51	0.144571	-2.79015	9.57e-10	9.61e-08	yes	down
MSTRG.4422	2.57	1.65	2.9	0.12	0.39	1	0.250704	-1.99594	0.00267908	0.0235025	yes	down
MSTRG.4465	5.81	5.72	0.99	0.83	0.42	0.92	0.19352	-2.36945	0.00205216	0.0193725	yes	down
MSTRG.4551	335.9	196.99	426.3	85.84	80.48	92.08	0.303223	-1.72155	1.03e-05	0.000289738	yes	down
MSTRG.4552	37.87	11.63	5.97	0.99	1.15	0.73	0.0646246	-3.95177	9.94e-13	2.09e-10	yes	down
MSTRG.4553	72.1	81.1	23.27	0.28	0.07	0.27	0.0034385	-8.184	2.84e-40	9.81e-37	yes	down
MSTRG.4554	2.9	1.31	1.18	0.98	0.32	0.43	0.33297	-1.58654	6.15e-05	0.00122714	yes	down
MSTRG.4555	6.52	3.49	5.76	1.6	0.51	0.81	0.187245	-2.417	8.09e-11	1.02e-08	yes	down
MSTRG.4557	835.05	758.14	1507.73	213.45	286.13	403.97	0.328249	-1.60714	0.000916297	0.0105576	yes	down
MSTRG.4558	0.64	0.21	0.32	1.19	2.57	1.42	5.55384	2.47349	0.00246097	0.0220823	yes	up
MSTRG.4560	3.32	2.69	2.4	18.7	15.03	10.49	5.6241	2.49162	1.1e-12	2.26e-10	yes	up
MSTRG.4613	7.25	2.76	2.88	2.05	0.5	1.17	0.298596	-1.74373	1.83e-05	0.000464314	yes	down
MSTRG.4653	116.51	88.42	374.96	3.54	7.34	34.88	0.088187	-3.50329	0.00303359	0.0260439	yes	down
MSTRG.4657	15.32	65.91	0.72	0	0	0	0.000722894	-10.4339	6.32e-05	0.00124689	yes	down
MSTRG.4680	5.02	2.18	1.15	1.62	0.67	0.96	0.420746	-1.24898	0.00630923	0.0439839	yes	down
MSTRG.4698	0	1.37	0.88	10.76	6.01	9.15	11.5687	3.53215	0.000454044	0.00602672	yes	up
MSTRG.4735	2.91	3.75	2.5	0.55	0.3	0.38	0.133816	-2.90168	6.3e-08	3.8e-06	yes	down
MSTRG.4736	7.4	3.55	1.71	0	0.04	0.07	0.0107359	-6.54141	4.48e-11	6.05e-09	yes	down
MSTRG.4737	7.16	3.75	2.98	0.29	0.15	0.16	0.0469949	-4.41135	1.75e-17	7.95e-15	yes	down
MSTRG.4738	4.79	6.59	6.17	0.11	0.14	0.19	0.0260043	-5.26511	5.32e-15	1.7e-12	yes	down
MSTRG.4808	2.48	2.23	0.82	1.19	0.44	0.62	0.403006	-1.31113	0.00407677	0.0323038	yes	down
MSTRG.4874	3.17	3.41	4.32	1.42	0.64	1.17	0.294968	-1.76137	1.18e-05	0.000318817	yes	down
MSTRG.4875	9.82	14.67	8.99	2.66	0.49	3.31	0.200077	-2.32137	0.00324102	0.0273226	yes	down
MSTRG.4933	1.55	0.75	3.61	8.65	3.49	5.28	3.19642	1.67646	0.00134703	0.0140665	yes	up
MSTRG.4934	0.48	0.29	0.56	4.13	1.47	2.67	6.48712	2.69758	0.000359519	0.00497057	yes	up
MSTRG.4937	10.61	0.92	6.2	0	0	0	0.00850773	-6.87701	4.41e-06	0.000141105	yes	down
MSTRG.4989	5.91	3.42	3.09	12.58	8.07	8.64	2.71722	1.44213	0.00271056	0.0237064	yes	up
MSTRG.5083	150.89	60.5	64.28	514.78	236.59	275.37	4.05	2.01792	7.57e-11	9.69e-09	yes	up
MSTRG.5124	48.1	17.28	48.97	169.07	67.28	38.84	2.51697	1.33169	0.00596976	0.0422479	yes	up
MSTRG.5201	3.28	1.88	1.57	10.02	7.22	2.61	3.18362	1.67067	0.000224672	0.00343609	yes	up
MSTRG.5298	1.41	1.23	0.79	0.24	0	0.27	0.150177	-2.73527	0.00483351	0.0364562	yes	down
MSTRG.5299	5.3	2.51	1.87	1.03	0.45	0.78	0.251785	-1.98974	6.45e-07	2.79e-05	yes	down
MSTRG.5300	2.86	1.14	0.7	0.58	0.33	0.61	0.366796	-1.44695	0.00413572	0.0326662	yes	down
MSTRG.5316	0.55	0.33	0.25	0.08	0.06	0.18	0.312161	-1.67964	0.00387571	0.0312261	yes	down
MSTRG.5336	11.24	4.71	3.49	2.17	1.03	2.04	0.298547	-1.74397	1.06e-05	0.000295197	yes	down
MSTRG.5355	98.4	49.35	53.71	21.94	16.11	32.97	0.398891	-1.32593	0.000273456	0.00398808	yes	down
MSTRG.5356	6.72	4.44	2.48	0.74	0.55	1.65	0.242426	-2.04438	0.000116554	0.00202237	yes	down
MSTRG.5387	3.61	1.74	1.24	0.74	0.3	1.03	0.347808	-1.52364	0.00156095	0.0157113	yes	down
MSTRG.540	5.02	2.17	1.63	1.97	0.66	1.01	0.433445	-1.20608	0.00207882	0.0195145	yes	down
MSTRG.5428	13.26	7.67	7.86	27.38	20.42	16.1	2.42299	1.27679	2.14e-05	0.000523569	yes	up
MSTRG.5441	4.93	3.03	2.9	8.44	6.03	5.99	2.04144	1.02959	0.000230577	0.00349253	yes	up
MSTRG.5442	1.27	0.26	1.18	0.11	0.04	0.09	0.097739	-3.35492	0.00105048	0.0116823	yes	down
MSTRG.545	33.57	13.9	33.93	87.38	44.3	44.55	2.29596	1.1991	0.000764954	0.00921892	yes	up
MSTRG.5454	331.12	214.73	549.63	23.69	21.48	52.94	0.0988275	-3.33894	1.93e-11	2.9e-09	yes	down
MSTRG.5455	1.88	0.73	0.17	0.12	0.07	0.13	0.131783	-2.92376	0.000110059	0.00194231	yes	down
MSTRG.5458	1.76	4.78	37.5	103.83	292.86	299.82	16.7423	4.06542	0.00314988	0.0267632	yes	up
MSTRG.5461	17.76	66.18	41.72	1.02	1.1	3.85	0.047853	-4.38525	3.01e-11	4.26e-09	yes	down
MSTRG.5472	0.83	3.03	4.13	0.19	0.32	0.19	0.0898193	-3.47683	1.03e-06	4.08e-05	yes	down
MSTRG.5473	8.94	2.75	1.66	1.27	0.69	0.35	0.196808	-2.34514	6.25e-05	0.00123869	yes	down
MSTRG.5475	7.62	5.33	6.42	1.66	1.3	2	0.252874	-1.98351	3.73e-07	1.77e-05	yes	down
MSTRG.5481	172.41	30.1	110.63	25.89	17.44	48.86	0.350192	-1.51378	0.0035281	0.0292154	yes	down
MSTRG.5482	5.96	5.06	4.61	20.81	13.66	12.96	3.1854	1.67148	1.29e-07	7.07e-06	yes	up
MSTRG.5484	139.46	40.84	156.12	10.48	6.03	26.17	0.14379	-2.79796	6.76e-07	2.87e-05	yes	down
MSTRG.5498	100.95	326.39	234.69	16.19	42.63	63.08	0.208717	-2.26038	0.000696971	0.00854865	yes	down
MSTRG.5506	0	0.06	0.75	2.18	1.73	2.47	8.10745	3.01925	0.00207063	0.0194905	yes	up
MSTRG.554	25.62	8.7	10.98	74.25	43.48	95.13	6.61711	2.7262	0.000933902	0.0106673	yes	up
MSTRG.5544	13.71	5.69	9.57	5.28	3.15	1.12	0.353483	-1.50029	0.00142291	0.0146373	yes	down
MSTRG.5548	25.25	10.84	13.48	54.59	36.49	26.74	2.62627	1.39301	1.6e-05	0.000413918	yes	up
MSTRG.5558	2.78	1.84	2.1	0.88	0.53	1.4	0.452607	-1.14367	0.0062594	0.043707	yes	down
MSTRG.5578	3.2	1.38	0.72	0.54	0.23	0.32	0.223994	-2.15847	2.68e-06	9.2e-05	yes	down
MSTRG.5582	1.11	0.46	0.53	0.43	0.19	0.3	0.458509	-1.12498	0.00101522	0.0113929	yes	down
MSTRG.5627	5.88	3.86	4.26	1.74	1.04	1.37	0.313951	-1.67139	5.86e-08	3.55e-06	yes	down
MSTRG.565	2.82	1.98	1.79	0.54	0.39	0.73	0.274281	-1.86627	1.43e-06	5.34e-05	yes	down
MSTRG.5651	11.83	16.12	12.58	40.45	31.35	23.02	2.48679	1.31429	0.00248841	0.0222476	yes	up
MSTRG.566	11.08	10.98	8.12	2.52	2.04	6.24	0.392959	-1.34755	0.00590634	0.0419193	yes	down
MSTRG.5663	954.8	638.36	995.41	2261.84	1830.59	1637.74	2.39563	1.26041	5.27e-05	0.00108488	yes	up
MSTRG.5708	0.36	0.24	0.25	0.03	0.1	0.07	0.278187	-1.84587	0.00604361	0.0426657	yes	down
MSTRG.5717	78.33	101.21	92.06	6.28	5.89	17.83	0.0970335	-3.36537	4.71e-11	6.31e-09	yes	down
MSTRG.5718	74.78	35.56	73.89	0.95	0.78	2.57	0.0265754	-5.23377	2.37e-25	2.73e-22	yes	down
MSTRG.5719	159.99	84	100.95	3.08	0.92	14.79	0.0613452	-4.0269	0.000148949	0.00247513	yes	down
MSTRG.5720	18.47	29.51	26.37	2.46	1.15	7.18	0.147556	-2.76067	3.6e-06	0.000118591	yes	down
MSTRG.5757	1.55	0.32	0.56	1.23	1.37	4.16	3.50817	1.81072	0.00505342	0.0376915	yes	up
MSTRG.5769	26.39	10.81	15.97	12.24	4.05	6.88	0.45238	-1.14439	0.000347572	0.00481695	yes	down
MSTRG.5773	46.6	37.54	35.89	85.51	71.99	65.08	2.03686	1.02635	0.00115219	0.0124685	yes	up
MSTRG.5790	36.03	19.65	6.51	0	0.95	0.96	0.0446693	-4.48457	0.000608163	0.00765496	yes	down
MSTRG.5799	4.27	2.96	3.35	1.39	0.52	1.32	0.316392	-1.66022	0.000128486	0.00218124	yes	down
MSTRG.5801	18.52	5.22	17.59	4.86	1.61	4.81	0.292846	-1.77178	0.000192433	0.00305945	yes	down
MSTRG.5804	13.12	12.53	15.31	5.22	3.49	7.87	0.429743	-1.21846	0.00350021	0.0290452	yes	down
MSTRG.5807	15.76	9.68	18.8	3.49	2.39	4.2	0.247394	-2.01512	1.26e-06	4.81e-05	yes	down
MSTRG.5808	6.01	7.91	5.91	1.79	1.32	2.27	0.271761	-1.87959	2.73e-05	0.000640704	yes	down
MSTRG.5818	4.97	3.96	10.07	29.01	27.95	20.35	4.35637	2.12313	1.95e-06	7.03e-05	yes	up
MSTRG.5822	1.96	1.51	2.9	0.5	0	0.37	0.129244	-2.95183	0.000109726	0.00193894	yes	down
MSTRG.5825	18.64	7.3	15.29	3.9	0.88	3.67	0.213213	-2.22963	9.04e-07	3.67e-05	yes	down
MSTRG.5875	10.6	4.27	2.69	1.3	0.61	1.4	0.213454	-2.228	7.84e-06	0.000226875	yes	down
MSTRG.5877	9.49	4.77	10.94	3.43	1.08	3.21	0.315901	-1.66246	0.000137605	0.00231331	yes	down
MSTRG.5880	1.44	0.98	0.39	0.21	0.18	0.23	0.239617	-2.0612	3.14e-05	0.000716965	yes	down
MSTRG.5883	48.03	49.98	60.97	166.21	128.59	167.39	3.03246	1.60049	3.61e-06	0.000118919	yes	up
MSTRG.6049	100.22	73.61	291.23	81.32	17.49	53.27	0.308479	-1.69675	0.00214045	0.0199521	yes	down
MSTRG.6065	0.95	0.79	1.16	4.86	1.64	1.31	2.59132	1.37369	0.00383969	0.0310663	yes	up
MSTRG.6072	0.13	0.21	0.12	1.16	3.1	1.34	14.8259	3.89004	0.000539118	0.00696384	yes	up
MSTRG.6087	48.35	23.33	30.55	6.62	3.82	5.55	0.171292	-2.54547	1.06e-18	5.72e-16	yes	down
MSTRG.6089	14.38	24.28	46.66	0.45	1.15	2.2	0.0391252	-4.67576	1.91e-12	3.69e-10	yes	down
MSTRG.609	1.43	0.47	0.52	1.81	0.93	3.17	2.82389	1.49768	0.00526102	0.0387063	yes	up
MSTRG.6093	3.19	6.72	1.84	0.34	0.06	0.27	0.0520871	-4.26293	9.04e-11	1.12e-08	yes	down
MSTRG.6094	2.47	0.42	2.21	0.49	0.43	0.23	0.262765	-1.92815	0.00245833	0.022071	yes	down
MSTRG.6140	12.63	5.28	3.84	2.54	1.15	2.55	0.31849	-1.65068	6.56e-05	0.00127863	yes	down
MSTRG.6165	2.44	0.95	0.81	0.49	0.36	0.14	0.266843	-1.90594	0.00682086	0.0468529	yes	down
MSTRG.6180	7.36	4.01	3.74	0.85	0.45	1.54	0.208015	-2.26524	1.21e-06	4.66e-05	yes	down
MSTRG.6188	11.09	5.89	25.21	6.48	2.42	5.86	0.352874	-1.50278	0.00380408	0.0308503	yes	down
MSTRG.6196	11.61	4.33	7.32	23.39	16.17	12.11	2.46966	1.30431	9.74e-05	0.00175008	yes	up
MSTRG.622	138.76	31.67	40.26	855.68	265.71	259.86	7.07416	2.82256	9.26e-10	9.41e-08	yes	up
MSTRG.6240	11.82	5.03	5.63	2.75	0.93	1.19	0.231357	-2.11181	4.08e-06	0.000132167	yes	down
MSTRG.6280	1.04	2.46	3.2	0.1	0.2	0.9	0.188948	-2.40394	0.00243187	0.0219008	yes	down
MSTRG.6282	4.39	3.94	6.44	1.49	0.99	2.89	0.386445	-1.37167	0.00740408	0.0498276	yes	down
MSTRG.6306	32.88	18.43	10.44	4.36	0	0.87	0.0912002	-3.45482	0.000676618	0.00834541	yes	down
MSTRG.6308	5.49	4.83	2.87	46.01	48.78	12.12	9.9478	3.31438	5.4e-07	2.43e-05	yes	up
MSTRG.6321	3.97	2.57	3.49	9.27	10.86	9.28	3.30325	1.72388	1.05e-06	4.14e-05	yes	up
MSTRG.633	21.46	17.58	11.2	0	0	2.86	0.0720849	-3.79416	4.7e-05	0.000990897	yes	down
MSTRG.6338	67.85	18.31	26.17	11.33	7.95	11.02	0.36404	-1.45783	0.00556309	0.0402204	yes	down
MSTRG.6339	11.45	7.3	12.1	44.18	50.78	27.94	4.46192	2.15766	4.84e-08	3.1e-06	yes	up
MSTRG.6349	2.4	1.58	2.39	7.71	5.36	3.38	2.72468	1.44609	6.72e-05	0.00129832	yes	up
MSTRG.6357	0.9	1.09	1.41	6.11	1.97	2.12	2.91412	1.54306	0.00617003	0.0433281	yes	up
MSTRG.6366	0.8	1.75	3.38	0	0.12	0.06	0.0343106	-4.8652	2.07e-05	0.000512823	yes	down
MSTRG.6369	1.12	1.97	2.93	0.25	0.18	0.51	0.170645	-2.55093	2.08e-05	0.000515623	yes	down
MSTRG.6376	3.21	1.47	1.14	1.06	0.5	0.81	0.445675	-1.16594	0.00445803	0.0345798	yes	down
MSTRG.6391	10.25	9.62	23.26	8.76	2.95	6.97	0.421901	-1.24503	0.00723783	0.0490272	yes	down
MSTRG.6397	5.13	4.49	10.95	3.45	2.49	1.88	0.218088	-2.19702	9.46e-05	0.00171775	yes	down
MSTRG.6416	2.2	0.91	0.77	0.8	0.3	0.32	0.386485	-1.37151	0.00236128	0.0214552	yes	down
MSTRG.6443	26.73	12.01	6.79	7.52	3.96	5.61	0.411988	-1.27933	0.00179247	0.0174718	yes	down
MSTRG.6444	1.56	0.72	0.59	0.46	0.19	0.48	0.426765	-1.22849	0.00740199	0.0498276	yes	down
MSTRG.6446	3.78	2.43	1.34	1.64	0.79	0.85	0.451848	-1.14609	0.00181492	0.0175914	yes	down
MSTRG.6451	10.09	4.52	4.14	4.69	1.62	2.59	0.498343	-1.00479	0.00470762	0.0356744	yes	down
MSTRG.6477	0.03	0.01	0.03	0.11	0.38	0.27	13.4426	3.74874	0.000428319	0.00574869	yes	up
MSTRG.6493	8.71	3.46	4.56	2.8	0.92	2.39	0.365743	-1.4511	0.000234366	0.00353026	yes	down
MSTRG.6506	980.06	279.11	513.78	149.64	90.95	211.46	0.309008	-1.69428	2.76e-05	0.0006457	yes	down
MSTRG.6521	2.77	1.4	1.26	1.37	0.32	0.61	0.42129	-1.24711	0.00312552	0.0265936	yes	down
MSTRG.6526	2.68	1.42	1.71	0.96	0.31	0.78	0.365346	-1.45266	0.000202703	0.00317971	yes	down
MSTRG.6527	65.6	60.61	73.12	148.12	148.85	122.31	2.27154	1.18367	0.000770837	0.00926398	yes	up
MSTRG.6544	13.76	4.43	6.65	41.22	18.25	6.77	3.04429	1.60611	0.00544887	0.0396661	yes	up
MSTRG.6585	32.22	10.97	22.28	128.04	132.58	120.81	6.84971	2.77604	5.68e-14	1.49e-11	yes	up
MSTRG.6609	118.58	185.17	308.37	216.5	2090.71	773.51	6.16144	2.62327	0.000368025	0.00506386	yes	up
MSTRG.6620	2.25	1.83	0	0.17	0.1	0.14	0.104187	-3.26276	0.00245844	0.022071	yes	down
MSTRG.6630	16.06	6.96	15.4	25.25	18.77	25.5	2.00868	1.00625	0.0037691	0.0306242	yes	up
MSTRG.6640	233.39	160.25	0.49	1.57	2.39	2.04	0.0188746	-5.72741	0.000307401	0.00436884	yes	down
MSTRG.6642	1.61	1.26	1.58	5.46	5.93	3.82	3.76504	1.91266	2.69e-06	9.21e-05	yes	up
MSTRG.6644	5.76	1.48	6.08	16.96	22.74	9.98	4.65738	2.21952	0.00076961	0.00925567	yes	up
MSTRG.6669	0.47	0.18	0.68	1.56	1.8	1.31	4.00817	2.00295	0.0019313	0.0184672	yes	up
MSTRG.6676	3.65	1.83	2.23	1.43	0.72	2.51	0.479939	-1.05908	0.000673603	0.00831514	yes	down
MSTRG.6722	5.28	2	4.91	11.5	5.29	7.25	2.12648	1.08847	0.00486648	0.0366619	yes	up
MSTRG.6735	1.78	0.88	0.66	0.74	0.21	0.38	0.408864	-1.29031	0.00299758	0.0258375	yes	down
MSTRG.6753	3.51	1.34	1.06	0.89	0.42	0.61	0.36055	-1.47173	0.00112044	0.0122057	yes	down
MSTRG.6756	6.39	2.26	5.87	2.74	0.7	1.39	0.336506	-1.5713	0.000262601	0.00385907	yes	down
MSTRG.6765	228.91	124.51	115.12	86.01	36.53	61.18	0.414082	-1.27201	1.16e-05	0.000316154	yes	down
MSTRG.6768	341.78	200.64	512.54	138.66	32.88	143.1	0.30861	-1.69614	0.00104818	0.0116789	yes	down
MSTRG.6771	6.45	2.57	3.34	1.98	0.9	1.89	0.42094	-1.24831	0.000274304	0.00399707	yes	down
MSTRG.6773	8.34	5.22	17.93	57.97	40.67	77.42	6.32187	2.66035	0.00611752	0.0430468	yes	up
MSTRG.6800	1.77	0.89	0.25	0.25	0.21	0.16	0.238391	-2.0686	9.7e-05	0.00174537	yes	down
MSTRG.6803	1.74	0.86	0.7	0.61	0.27	0.27	0.362871	-1.46247	0.00133144	0.0139623	yes	down
MSTRG.6804	1.37	1.04	0.62	0.38	0.19	0.39	0.330752	-1.59618	0.00025072	0.00371608	yes	down
MSTRG.6805	2.68	2.78	2.09	0.77	0.32	1.35	0.333296	-1.58512	0.00137414	0.0142802	yes	down
MSTRG.6808	1.06	0.42	0.44	0.17	0.04	0.18	0.217933	-2.19805	0.000154591	0.00255659	yes	down
MSTRG.6820	0.49	0.17	0.36	2.39	1.02	1.04	4.57835	2.19483	1.27e-05	0.000338875	yes	up
MSTRG.6898	21.86	9.71	17.04	8.82	1.98	8.96	0.422022	-1.24461	0.00615659	0.0432689	yes	down
MSTRG.6930	4.46	2.71	2.55	2.3	0.9	1.34	0.481769	-1.05359	0.00254521	0.0226734	yes	down
MSTRG.6943	13.38	9.37	4.66	4.17	2.05	3.6	0.37825	-1.40259	0.000261453	0.00384547	yes	down
MSTRG.6947	3.64	2.15	1.09	1.44	0.68	0.92	0.465206	-1.10406	0.00450822	0.0347972	yes	down
MSTRG.6950	8.88	1.85	7.65	0.95	1.13	1.78	0.253874	-1.97781	0.00166507	0.0165283	yes	down
MSTRG.6958	0.31	0.21	0.24	2.08	2.14	0.81	7.42153	2.89172	0.000169116	0.00275983	yes	up
MSTRG.6961	70.16	39.51	53.89	197.77	118.93	103.76	2.73235	1.45014	1.5e-07	8e-06	yes	up
MSTRG.6984	0.78	0.56	1.12	5.22	5.58	3.14	5.98682	2.58179	2.03e-07	1.05e-05	yes	up
MSTRG.7028	2.05	1.1	0.49	0.55	0.27	0.5	0.418874	-1.25541	0.00304051	0.0260646	yes	down
MSTRG.7050	20.17	15.79	13.39	1.15	0.97	2.69	0.130616	-2.93659	0.00426997	0.0333908	yes	down
MSTRG.7079	16.39	13.09	25.9	35.83	43.31	33.26	2.21289	1.14593	0.00586517	0.0417341	yes	up
MSTRG.7126	3.97	2.09	2	1.06	0.61	0.85	0.338893	-1.5611	2.34e-05	0.000565272	yes	down
MSTRG.713	8.58	6.06	5.06	1.07	0.81	2.42	0.241004	-2.05287	8.93e-06	0.000254759	yes	down
MSTRG.7132	3.78	2.05	3.05	1.15	0.76	0.75	0.323283	-1.62913	7.5e-06	0.000219395	yes	down
MSTRG.7158	10.9	4.07	3.53	1.43	0.38	3.14	0.304931	-1.71345	0.00461774	0.0353114	yes	down
MSTRG.720	41.55	44.16	56.14	25.08	14.99	22.29	0.428249	-1.22348	0.000392066	0.0053436	yes	down
MSTRG.7214	1.22	0.71	1.19	0.61	0.15	0.36	0.357689	-1.48322	0.000399864	0.00543274	yes	down
MSTRG.7215	1.43	0.73	0.9	0.46	0.08	0.23	0.244875	-2.02988	1.4e-05	0.00036822	yes	down
MSTRG.7232	26.32	13.78	15.3	5.5	1.56	3.98	0.20488	-2.28715	9.38e-11	1.14e-08	yes	down
MSTRG.7238	1.22	0.47	0.6	0.39	0.16	0.13	0.311254	-1.68383	3.2e-05	0.000726495	yes	down
MSTRG.7245	7.13	3.53	4.65	3.92	1.41	1.99	0.489923	-1.02937	0.000620234	0.00776731	yes	down
MSTRG.7273	11.78	7.24	5.09	4.76	2.34	3.7	0.474213	-1.07639	0.000868711	0.0101522	yes	down
MSTRG.7280	2.16	17.15	8.91	0.64	0.27	0.83	0.0583937	-4.09804	7.25e-05	0.00138224	yes	down
MSTRG.7285	1.79	0.99	1.47	0.56	0.3	0.69	0.391118	-1.35432	0.00191617	0.0183769	yes	down
MSTRG.729	29.58	12.24	9.2	158.23	78.13	55.23	8.01952	3.00352	5.49e-07	2.46e-05	yes	up
MSTRG.7336	35	15.69	18.05	8.43	3.7	6.07	0.284347	-1.81427	1.37e-09	1.31e-07	yes	down
MSTRG.7347	14.76	6.38	6.96	1.49	0.42	1.56	0.132408	-2.91694	9.1e-12	1.46e-09	yes	down
MSTRG.7348	8.58	5.2	10.88	2.62	1.09	3	0.284227	-1.81489	3.58e-05	0.000795895	yes	down
MSTRG.7362	1.91	0.96	1.24	0.69	0.19	0.72	0.40601	-1.30041	0.00226029	0.0207558	yes	down
MSTRG.7370	1.58	2.2	2.46	0.4	0.23	0.61	0.201376	-2.31204	4.06e-06	0.000131891	yes	down
MSTRG.74	16.45	7.54	1.27	24.09	9.81	39.73	4.09897	2.03526	0.00655109	0.0453227	yes	up
MSTRG.7476	4.32	3.89	4.78	2.61	1.35	2.14	0.467391	-1.0973	0.00101798	0.0114164	yes	down
MSTRG.7492	4.5	2.52	7.16	41.04	25.46	44.21	8.30001	3.05311	1.88e-13	4.39e-11	yes	up
MSTRG.7555	4.01	2.4	3.34	8.68	5.02	6.13	2.20235	1.13904	0.00522735	0.0385638	yes	up
MSTRG.7565	83.27	47.43	70.44	337.71	261.47	193.75	4.33218	2.11509	1.82e-11	2.79e-09	yes	up
MSTRG.7633	5.99	3.56	2.25	1.92	0.87	0.55	0.288992	-1.7909	0.000201533	0.00316915	yes	down
MSTRG.7650	0.6	2.52	0.84	17.09	8.91	4.43	4.35406	2.12236	0.00179357	0.0174726	yes	up
MSTRG.766	8.72	6.71	0	0.12	0.1	0	0.0161487	-5.95244	7.59e-05	0.00143573	yes	down
MSTRG.7660	52.79	29.49	19.33	7.75	4.94	10.68	0.287659	-1.79757	0.000236903	0.00355705	yes	down
MSTRG.7667	1.57	1.32	0.67	0.26	0.2	0.33	0.267322	-1.90335	1.25e-05	0.000336169	yes	down
MSTRG.7679	4.34	2.23	1.32	1.41	0.73	0.84	0.407939	-1.29358	0.000879288	0.0102437	yes	down
MSTRG.7812	2.26	1.11	2.4	1.06	0.31	0.86	0.393786	-1.34452	0.00163635	0.0163088	yes	down
MSTRG.7858	27.67	13.98	0.6	1.86	0.06	1.39	0.0937573	-3.41493	0.00239388	0.0216489	yes	down
MSTRG.7904	36.39	26.97	40.6	9.43	4.06	5.88	0.188655	-2.40618	6.33e-14	1.63e-11	yes	down
MSTRG.7920	8.92	4.41	3.71	3.78	1.46	2.27	0.429437	-1.21948	0.00124195	0.0131571	yes	down
MSTRG.7941	1.99	2.23	11.53	18.64	18.94	25.98	4.099	2.03527	0.00312685	0.0265936	yes	up
MSTRG.7953	46.37	17.66	22.86	109.91	33.94	46.16	2.65183	1.40699	0.00163236	0.016285	yes	up
MSTRG.7954	2.46	1.96	3.39	0.62	0.55	1.19	0.328419	-1.60639	0.00340898	0.028494	yes	down
MSTRG.7977	1.19	0.78	0.46	0.39	0.16	0.24	0.337326	-1.56779	0.00323534	0.027288	yes	down
MSTRG.7994	2.04	1.64	0.64	0.22	0.18	0.31	0.179425	-2.47855	8.33e-05	0.00155125	yes	down
MSTRG.7995	6.93	5.88	1.72	0.66	0.37	1.13	0.157583	-2.66582	1.75e-05	0.000448383	yes	down
MSTRG.8008	7.34	5.52	2.62	2.97	1.38	1.7	0.402287	-1.3137	0.000759362	0.00917712	yes	down
MSTRG.8090	3.9	2.35	3.28	0.44	0.22	1.04	0.196516	-2.34728	3.88e-05	0.000844748	yes	down
MSTRG.8095	23.98	15.38	17.69	7.35	6.17	7.61	0.428213	-1.2236	0.00371312	0.0302832	yes	down
MSTRG.8102	2.31	3.29	4.28	0.03	0.08	0.23	0.0372519	-4.74654	1.88e-12	3.69e-10	yes	down
MSTRG.8104	52.03	34.33	8.95	16.07	7.89	7.84	0.363635	-1.45944	0.00421939	0.0331001	yes	down
MSTRG.8105	2.42	3.8	2.71	0.48	0.41	0.61	0.171824	-2.541	3.51e-08	2.33e-06	yes	down
MSTRG.8122	3.92	1.54	3.38	0.67	0.31	0.77	0.215852	-2.21189	1.39e-06	5.21e-05	yes	down
MSTRG.8123	3.13	1.53	1.87	1.35	0.22	0.33	0.27761	-1.84887	0.000246927	0.00367879	yes	down
MSTRG.8132	3.18	1.52	1.81	1.08	0.16	0.54	0.274772	-1.86369	0.000553457	0.00709906	yes	down
MSTRG.8135	3.23	1.7	2.39	1.09	0.34	0.82	0.314746	-1.66774	2.13e-06	7.57e-05	yes	down
MSTRG.8136	2.59	1.01	1.96	0.83	0.19	0.59	0.299392	-1.73989	0.000434736	0.00580163	yes	down
MSTRG.8137	3.67	1.59	3.42	1.12	0.41	0.83	0.283469	-1.81874	2.53e-05	0.000605091	yes	down
MSTRG.8181	23.24	23.81	51.13	15.18	8.23	16.82	0.418152	-1.2579	0.00690691	0.0473169	yes	down
MSTRG.8218	3.28	2.38	1.09	0.93	0.45	0.59	0.302757	-1.72377	4.74e-05	0.000997796	yes	down
MSTRG.8237	14.55	9.52	10.68	23.31	12.54	29.43	2.01702	1.01222	0.00414292	0.0326933	yes	up
MSTRG.8242	4.32	1.46	1.15	0.13	0.2	0.22	0.0983028	-3.34662	3.94e-10	4.2e-08	yes	down
MSTRG.8287	1.5	1.21	0.27	0.31	0.19	0.16	0.227763	-2.1344	0.000502709	0.00656676	yes	down
MSTRG.8302	2.46	2.21	1.11	0.59	0.26	0.35	0.21784	-2.19866	0.00196643	0.0187342	yes	down
MSTRG.8341	2.33	1.68	1.26	1.02	0.43	0.68	0.413636	-1.27357	0.000318426	0.00448496	yes	down
MSTRG.8368	5.61	2.69	6.25	0.37	0.11	1.41	0.144826	-2.78761	4.07e-05	0.000875451	yes	down
MSTRG.8370	16.84	8.89	2.82	2.95	2.39	2.33	0.307565	-1.70104	0.000842102	0.00990363	yes	down
MSTRG.8397	0	0	0.07	1.75	0.37	0	25.4246	4.66815	0.00520328	0.0384616	yes	up
MSTRG.8415	2.25	1.62	0.84	0.61	0.42	0.55	0.361865	-1.46647	0.000214559	0.00330275	yes	down
MSTRG.8423	3.87	1.67	3.42	0.97	0.22	0.54	0.192934	-2.37382	9.58e-09	7.35e-07	yes	down
MSTRG.8464	13.75	8.03	9.67	4.74	1.06	2.26	0.265815	-1.91151	0.0001294	0.0021903	yes	down
MSTRG.8484	9.7	10.85	3.06	1.23	0.72	1.31	0.142037	-2.81566	1.68e-08	1.21e-06	yes	down
MSTRG.8486	5.7	3.82	2.84	2.62	0.97	2.09	0.475451	-1.07263	0.00356726	0.0294269	yes	down
MSTRG.8510	0.12	0.03	0.04	0.63	0.66	0.86	13.8109	3.78773	0.000107173	0.00189966	yes	up
MSTRG.8513	2.94	0.85	1.32	5.34	5.61	3.92	3.66657	1.87443	0.0030535	0.0261111	yes	up
MSTRG.8547	0.15	0.94	1.89	0.55	0.14	0.08	0.198468	-2.33302	0.00336093	0.0281823	yes	down
MSTRG.8576	3.61	4.05	9.55	1.13	0.49	1.49	0.16273	-2.61945	6.48e-06	0.000194717	yes	down
MSTRG.8578	2.94	4.65	6.59	1.08	0.98	1.06	0.229984	-2.1204	0.000607248	0.00764902	yes	down
MSTRG.8593	6.38	4.91	3.08	23.4	8.37	4.78	2.51158	1.32859	0.00714475	0.048536	yes	up
MSTRG.8652	9.65	2.54	7.47	0.77	1.84	2.27	0.311875	-1.68096	0.0033934	0.0283856	yes	down
MSTRG.8655	1.64	1.59	0.32	0.17	0.15	0.38	0.211698	-2.23992	0.00265651	0.02334	yes	down
MSTRG.866	1.47	1.55	4.18	0.91	0.42	0.76	0.286396	-1.80392	0.00119769	0.0128305	yes	down
MSTRG.8663	1.61	2.05	3.63	0.53	0.27	1.22	0.284378	-1.81412	0.00263437	0.0231809	yes	down
MSTRG.8672	7.43	2.23	6.58	1.35	0.47	0.99	0.208755	-2.26012	9.67e-10	9.66e-08	yes	down
MSTRG.8674	5.37	4.03	4.56	2.49	1.1	2.91	0.48521	-1.04332	0.00596028	0.0422154	yes	down
MSTRG.8761	7.02	4	0.37	0.3	0.25	0.51	0.11322	-3.1428	0.00180255	0.017501	yes	down
MSTRG.8765	300.94	182.12	152.29	55.02	30.05	58.64	0.245174	-2.02812	1.34e-09	1.29e-07	yes	down
MSTRG.8772	3.64	0.45	1.48	0.73	0.34	0.64	0.359993	-1.47396	0.00459064	0.0351508	yes	down
MSTRG.8799	21.05	8.57	8.11	6.34	3.07	4.73	0.411041	-1.28265	0.000105956	0.00188182	yes	down
MSTRG.8803	13.78	8.61	8.85	2.02	0.89	3.04	0.204426	-2.29035	5.58e-08	3.41e-06	yes	down
MSTRG.8817	3.18	0.96	1.05	0.4	0.17	0.46	0.226422	-2.14291	0.000148369	0.00247263	yes	down
MSTRG.8818	3.21	2.01	3.1	0.67	0.11	1.07	0.231606	-2.11025	0.000443133	0.00590001	yes	down
MSTRG.8819	8054.48	6673.62	10673.5	2972.45	2263.54	3926.13	0.386382	-1.3719	0.000256383	0.00378702	yes	down
MSTRG.8820	3.49	2.39	4.25	0.57	0.39	0.59	0.16368	-2.61105	2.78e-09	2.39e-07	yes	down
MSTRG.8846	59.82	23.95	5.08	3.41	1.92	1.54	0.124277	-3.00836	0.00168098	0.0166215	yes	down
MSTRG.8848	8.52	3.96	5.63	17.47	16.01	8.45	2.61631	1.38753	0.000274612	0.00399819	yes	up
MSTRG.8865	23.22	23.49	19.18	7.83	6.31	7.66	0.351381	-1.50889	1.97e-05	0.000494417	yes	down
MSTRG.8868	0.6	0.23	0.5	2.64	1.36	0.94	3.92555	1.9729	1.83e-06	6.63e-05	yes	up
MSTRG.8883	35.43	14.28	24.59	14.67	5.8	9.93	0.442531	-1.17615	0.000767091	0.0092318	yes	down
MSTRG.8895	8.86	5.33	7.11	22.53	17.22	11.86	2.62691	1.39337	2.04e-05	0.000508907	yes	up
MSTRG.8908	1.69	0.84	1.16	3.58	1.34	2.76	2.25396	1.17246	0.000858894	0.0100744	yes	up
MSTRG.8919	0.23	0.73	0.13	3.56	1.58	3.98	8.19194	3.03421	5.65e-05	0.00114526	yes	up
MSTRG.8934	98.33	84.15	77.75	192.59	188.58	115.25	2.14749	1.10265	0.00296343	0.0256196	yes	up
MSTRG.894	1.83	0.82	0.73	0.83	0.16	0.29	0.38116	-1.39153	0.00693465	0.0474444	yes	down
MSTRG.8943	24.38	11.41	2.41	2.42	1.43	0.67	0.137424	-2.8633	1.89e-05	0.000476722	yes	down
MSTRG.895	6.05	6.05	2.08	1.85	1.13	2.08	0.373019	-1.42268	0.00266945	0.0234299	yes	down
MSTRG.8953	1.88	0.94	0.34	0.46	0.25	0.28	0.344473	-1.53754	0.00650882	0.0450843	yes	down
MSTRG.8954	5.27	3.45	2.53	1.57	0.74	1.34	0.341163	-1.55147	1.39e-05	0.000366239	yes	down
MSTRG.8955	4.15	4.84	3.39	1.11	0.55	0.87	0.204359	-2.29082	5.3e-08	3.29e-06	yes	down
MSTRG.897	182.53	117.43	216.08	31.94	9.57	81.97	0.258794	-1.95012	0.00106748	0.0118106	yes	down
MSTRG.8974	96.46	50.37	62.5	254.81	185.39	137.31	3.06766	1.61714	1.1e-07	6.19e-06	yes	up
MSTRG.8980	51.25	3.66	21.04	5.3	2.21	6.07	0.230309	-2.11836	0.00313604	0.0266586	yes	down
MSTRG.899	28.58	25.43	35.34	8.92	2.68	9.17	0.231081	-2.11353	4.58e-07	2.1e-05	yes	down
MSTRG.9002	1.1	1.19	0.65	7.36	7.2	8.44	8.45645	3.08005	9.67e-13	2.06e-10	yes	up
MSTRG.9016	23.57	16.85	19.86	4.48	3.59	5.16	0.239369	-2.06269	3.91e-10	4.2e-08	yes	down
MSTRG.902	19.47	13.56	36.41	0.98	3.68	2.99	0.132438	-2.91661	0.000128838	0.00218341	yes	down
MSTRG.9043	8.36	4.21	1.39	1.38	0.92	1.54	0.31388	-1.67172	0.00112759	0.0122483	yes	down
MSTRG.9066	12.28	5.35	4.85	29.3	18.11	12.65	2.99777	1.58389	3.92e-05	0.000850748	yes	up
MSTRG.9098	19.45	26.7	64.76	93.68	122.41	136.75	3.4483	1.78588	0.00149404	0.0151615	yes	up
MSTRG.910	4.74	1.82	3.1	15.91	8.17	4.79	3.17286	1.66578	2.12e-05	0.000522197	yes	up
MSTRG.911	14.63	1.83	6.08	0.35	0.46	2.92	0.21571	-2.21283	0.00523855	0.0385737	yes	down
MSTRG.9126	15.65	7.77	2.28	2.78	1.64	1.92	0.289546	-1.78814	0.00561216	0.0404291	yes	down
MSTRG.9137	0.72	0.44	0.27	3.19	1.85	1.86	5.1396	2.36166	1.64e-08	1.19e-06	yes	up
MSTRG.9139	2.48	1.95	2.3	8.83	3.64	4.07	2.48328	1.31224	0.000295396	0.00422602	yes	up
MSTRG.9145	14.72	8.61	10.51	32.64	17.7	19.81	2.19644	1.13517	1.65e-05	0.000423919	yes	up
MSTRG.9178	6.05	0.95	0.86	33.01	18.08	23.14	12.142	3.60194	2.07e-09	1.87e-07	yes	up
MSTRG.9208	4.82	6.89	2.77	2.37	1.3	1.93	0.382417	-1.38678	0.00231704	0.0211644	yes	down
MSTRG.922	3.58	2.15	2.31	0.99	0.48	1.29	0.368909	-1.43866	0.000484105	0.00636971	yes	down
MSTRG.9221	14.26	5.4	2.73	2.7	1.96	2.01	0.355875	-1.49056	0.00643914	0.0446692	yes	down
MSTRG.9228	3.92	2.25	1.29	1.11	0.39	0.11	0.214979	-2.21774	0.00119343	0.0128055	yes	down
MSTRG.923	2.68	11.03	9.65	0.07	0.24	0.19	0.022625	-5.46594	6.42e-14	1.63e-11	yes	down
MSTRG.9237	5.43	3.03	1.36	1.46	0.94	1.09	0.380729	-1.39316	0.00182471	0.0176665	yes	down
MSTRG.9253	3.59	2.11	2.4	1.06	0.28	0.58	0.235175	-2.08819	1.43e-08	1.06e-06	yes	down
MSTRG.9271	31.54	23.58	35.35	76.58	56.34	57.87	2.23074	1.15752	0.000155176	0.00256382	yes	up
MSTRG.9275	3.96	2.4	5.17	10.93	10.22	11.74	3.14871	1.65476	3.85e-05	0.000843756	yes	up
MSTRG.9304	0.96	4.31	4.26	0	0	0.43	0.0462467	-4.43451	7.09e-05	0.00135563	yes	down
MSTRG.933	10.04	3.75	3.92	2.47	0.97	1.79	0.320892	-1.63984	7.25e-06	0.000214118	yes	down
MSTRG.938	0.75	0.54	1.23	2.99	3.51	2.02	3.78074	1.91867	0.000953684	0.0108289	yes	up
MSTRG.9380	23.15	24.97	11.41	1.97	1.56	1.26	0.083509	-3.58193	8.73e-18	4.19e-15	yes	down
MSTRG.9383	4.56	2.43	1.29	0.71	0.28	0.62	0.210155	-2.25047	5.47e-07	2.46e-05	yes	down
MSTRG.9384	289.53	449.93	564.78	384.37	2658.23	1251.66	4.20156	2.07092	0.00331038	0.0277988	yes	up
MSTRG.9387	95.42	38.55	141.79	33.16	4.35	20.61	0.178209	-2.48836	2.01e-08	1.4e-06	yes	down
MSTRG.9388	552.82	156.35	138.11	72.77	40.6	90.91	0.287852	-1.7966	5.43e-05	0.00110894	yes	down
MSTRG.9408	4.33	2.7	3.55	1.77	1.07	1.8	0.473614	-1.07822	0.00642125	0.0446367	yes	down
MSTRG.9409	4.84	3.33	4.09	1.79	0.51	1.2	0.32498	-1.62158	4.07e-05	0.000875451	yes	down
MSTRG.9415	6.21	6.9	5.91	1.48	0.86	3.87	0.343759	-1.54053	0.0042179	0.0331001	yes	down
MSTRG.9468	12.95	5.7	9.91	67.82	63.16	35.75	7.50285	2.90744	9.43e-05	0.00171368	yes	up
MSTRG.950	1.01	0.86	0.95	0.04	0.14	0.33	0.211035	-2.24445	0.000677503	0.00834541	yes	down
MSTRG.9500	7.6	3.7	6.03	2.35	0.72	2.11	0.313837	-1.67191	6.33e-05	0.00124689	yes	down
MSTRG.9507	1.48	0.66	1.82	0.28	0.14	0.33	0.204156	-2.29226	5.15e-05	0.00106399	yes	down
MSTRG.9515	26.04	28.55	45.74	84.15	150.09	80.64	3.765	1.91265	0.00448553	0.0346996	yes	up
MSTRG.9519	2.57	1.32	0.76	0.52	0.09	0.37	0.219638	-2.1868	0.000580198	0.00736196	yes	down
MSTRG.9568	16.51	14.08	13.23	2.44	2.25	7.63	0.309394	-1.69248	0.00086312	0.010112	yes	down
MSTRG.9578	6.53	1.07	3.97	0	0	0	0.0153682	-6.02391	0.000111452	0.00196143	yes	down
MSTRG.9601	2.02	1.2	1.99	5.58	2.76	3.7	2.40256	1.26458	6.01e-05	0.00120707	yes	up
MSTRG.9633	4.76	2.53	1.57	1.92	0.78	1.1	0.451312	-1.1478	0.00414294	0.0326933	yes	down
MSTRG.9700	4.55	2.87	2.09	2.41	0.93	1.48	0.430762	-1.21504	0.000405711	0.00550786	yes	down
MSTRG.9738	1.49	0.94	0.88	0.65	0.33	0.43	0.445226	-1.16739	0.000287444	0.00413623	yes	down
MSTRG.9779	1.53	1.49	1.09	0.41	0.17	0.43	0.276367	-1.85534	0.000148582	0.0024738	yes	down
MSTRG.9782	0.8	0.69	1.88	0.52	0	0.13	0.162934	-2.61764	0.00217496	0.0201976	yes	down
MSTRG.9783	44.19	31.87	17.76	4.94	3.01	6.28	0.165341	-2.59648	1.54e-10	1.8e-08	yes	down
MSTRG.9787	10.47	6.63	4.5	1.31	0.66	1.33	0.164761	-2.60155	4.05e-11	5.54e-09	yes	down
MSTRG.9791	33.39	17.99	20.17	5.31	4.45	9.09	0.336321	-1.57209	0.000234506	0.00353026	yes	down
MSTRG.9792	35.99	20.18	19.39	5.93	3.88	8.63	0.276584	-1.85421	3.08e-06	0.000103614	yes	down
MSTRG.9793	33.1	20.38	12.93	8.99	2.09	4.2	0.317767	-1.65396	0.000439751	0.00586402	yes	down
MSTRG.9807	1.62	0.68	0.63	0.34	0.13	0.25	0.262346	-1.93046	2.95e-06	9.96e-05	yes	down
MSTRG.9813	1.09	0.74	0.78	0.45	0.16	0.31	0.360916	-1.47026	0.000536279	0.00694231	yes	down
MSTRG.9818	0.66	0.38	1.07	1.74	2.08	2.44	3.33298	1.73681	0.000560017	0.00716374	yes	up
MSTRG.9820	5.58	4.53	1.69	0.81	0.37	0.47	0.142625	-2.80971	2.64e-10	2.9e-08	yes	down
MSTRG.9821	4.79	5.17	0.07	0.55	0	0.18	0.0671685	-3.89607	0.000922836	0.0106181	yes	down
MSTRG.9835	16.69	22.85	8.55	7.6	5.74	5.02	0.388155	-1.36529	0.00218048	0.0202271	yes	down
MSTRG.9847	3.9	2.75	4.54	1.21	0.36	1.1	0.240585	-2.05538	7.88e-07	3.25e-05	yes	down
MSTRG.9865	3.12	1.51	1.19	1.26	0.54	0.7	0.460302	-1.11935	0.00348591	0.0289911	yes	down
MSTRG.9880	8.18	4.7	7.32	29.67	20.32	13.04	3.32211	1.7321	2.84e-07	1.4e-05	yes	up
MSTRG.9889	3.25	1.16	1.22	0.9	0.36	0.52	0.343662	-1.54094	0.000192623	0.00305967	yes	down
MSTRG.9890	1.9	1.18	0.88	0.42	0.14	0.57	0.305642	-1.71008	0.000945014	0.0107516	yes	down
MSTRG.9896	7.59	4.59	3.92	16.27	11.11	6.72	2.28431	1.19176	0.00114914	0.0124433	yes	up
MSTRG.9900	0.37	0.22	0.36	0.15	0.08	0.09	0.347081	-1.52666	0.000802938	0.00955673	yes	down
MSTRG.9909	12.3	23.83	15.44	2.56	8.06	4.16	0.325105	-1.62102	0.00712929	0.0484691	yes	down
MSTRG.9915	1.95	1.14	1.56	0.77	0.24	0.67	0.371188	-1.42978	0.000278213	0.00404259	yes	down
MSTRG.9918	14.63	28.25	43.46	8.29	3.63	3.25	0.172927	-2.53176	3.59e-05	0.000796927	yes	down
MSTRG.9943	0.73	1.08	5.07	13.14	14.46	5.76	4.09293	2.03313	0.000794833	0.00947329	yes	up
MSTRG.9944	0.57	0	1.76	14.45	8.7	4.71	12.829	3.68133	3.4e-06	0.000112689	yes	up
MSTRG.9946	3.14	2.01	0.95	0.89	0.64	0.66	0.389875	-1.35891	0.000830466	0.00981006	yes	down
MSTRG.9954	4.73	3.04	1.05	1.58	0.75	0.87	0.381199	-1.39138	0.00407508	0.0323038	yes	down
MSTRG.9958	1.4	1.49	0.78	0.24	0.16	0.27	0.235562	-2.08582	0.00146929	0.0149631	yes	down
MSTRG.9960	2.63	1.7	13.54	0.57	0.47	1.19	0.132751	-2.9132	4.32e-05	0.000926598	yes	down
gene-ANN_00020	3.03	1.83	2.21	10.77	5.74	4.25	3.10043	1.63247	0.00016793	0.00274826	yes	up
gene-ANN_00041	282.18	131.73	185.68	74.86	57.59	45.42	0.336629	-1.57077	4.99e-08	3.16e-06	yes	down
gene-ANN_00055	1.14	0.66	0.59	0.13	0.16	0.03	0.153311	-2.70547	0.000539152	0.00696384	yes	down
gene-ANN_00070	3.58	0.98	1.77	0.36	0.26	0.68	0.342486	-1.54588	0.00640667	0.0445554	yes	down
gene-ANN_00105	8.37	8.83	7.12	24	11.19	13.63	2.06973	1.04944	0.00571026	0.0409939	yes	up
gene-ANN_00135	11.55	10.89	1.71	1.76	1.55	1.64	0.218888	-2.19174	0.000125019	0.00213075	yes	down
gene-ANN_00142	3.85	1.37	1.77	0.5	0.19	0.4	0.168442	-2.56968	1.54e-09	1.43e-07	yes	down
gene-ANN_00146	8.25	17.34	16.57	3.34	2.65	5.46	0.296533	-1.75373	0.00108389	0.0119539	yes	down
gene-ANN_00153	6.16	5.08	2.38	0.92	0.43	1.31	0.208343	-2.26297	5.72e-06	0.000176739	yes	down
gene-ANN_00159	3.89	3.84	2.15	0.23	0.12	1.74	0.14912	-2.74545	4.78e-05	0.00100205	yes	down
gene-ANN_00173	1.18	2.5	1.26	0	0.12	0.25	0.0812678	-3.62117	0.00393769	0.0315731	yes	down
gene-ANN_00174	14.11	9.46	11.29	2.38	1.38	1.92	0.178764	-2.48388	5.73e-12	9.81e-10	yes	down
gene-ANN_00175	5.17	4.77	3.13	1.04	0.36	1.07	0.191284	-2.38621	1.6e-06	5.89e-05	yes	down
gene-ANN_00176	2.15	1.62	1.6	22.07	6.4	19.62	10.0817	3.33366	3.85e-06	0.000125778	yes	up
gene-ANN_00217	8.82	6.6	9.66	29.81	20.81	16.95	2.86341	1.51774	1.36e-05	0.000361447	yes	up
gene-ANN_00257	12.13	7.88	11.62	26.09	17.04	18.02	2.06196	1.04402	0.000414358	0.00559885	yes	up
gene-ANN_00263	2.68	2.16	2.06	6.87	4.37	3.69	2.25093	1.17052	0.000320253	0.00450335	yes	up
gene-ANN_00269	16.99	21.53	69.77	14.8	5.42	15.28	0.322919	-1.63075	0.00565925	0.0407005	yes	down
gene-ANN_00293	59.01	45.65	53	126.42	83.94	91.47	2.02508	1.01798	0.000209291	0.00324392	yes	up
gene-ANN_00313	7.07	5.24	5.88	1.5	1.12	1.05	0.217667	-2.19981	1.44e-12	2.93e-10	yes	down
gene-ANN_00345	22.34	14.01	22.53	55.74	33.13	31.72	2.19049	1.13125	9.65e-05	0.00174232	yes	up
gene-ANN_00367	6.45	4.05	4.32	1.22	0.96	3.12	0.400858	-1.31884	0.00559878	0.0403495	yes	down
gene-ANN_00390	21.62	15.01	9.76	8.15	4.29	8.34	0.409901	-1.28665	0.000533479	0.00691435	yes	down
gene-ANN_00418	2.73	2.55	3.78	2.21	0.64	1.41	0.347641	-1.52433	0.000394407	0.00536705	yes	down
gene-ANN_00487	0.53	0.41	0.34	3.09	2.21	1.44	5.42804	2.44043	5.59e-09	4.39e-07	yes	up
gene-ANN_00504	2.06	0.91	1.1	0.54	0.21	0.43	0.310173	-1.68885	6.58e-06	0.000196712	yes	down
gene-ANN_00584	1.09	0.99	3.48	0.13	0.05	0.41	0.117766	-3.08601	0.000662556	0.00821398	yes	down
gene-ANN_00634	6.28	0.74	2.12	0.48	0.16	0.65	0.172089	-2.53877	0.0018915	0.0181807	yes	down
gene-ANN_00769	3.71	3.17	4.55	14.69	9.57	6.76	2.83531	1.50351	0.000114444	0.0019978	yes	up
gene-ANN_00852	30.95	17.6	25.56	109.88	52.86	35.42	2.72391	1.44568	3.06e-05	0.000702245	yes	up
gene-ANN_00870	9.68	5.49	6.23	2.84	1.73	3.03	0.386374	-1.37193	1.97e-05	0.000493049	yes	down
gene-ANN_00955	222.66	413.85	845.14	10603.1	9846.82	10137.5	21.1896	4.40528	5.27e-17	2.28e-14	yes	up
gene-ANN_00956	146.44	218.13	241.2	1104.96	943.43	1659.85	6.35838	2.66866	9.47e-10	9.57e-08	yes	up
gene-ANN_00957	68.65	85.68	54.94	2663.26	1320.64	1175.42	24.1464	4.59373	3.92e-35	9.68e-32	yes	up
gene-ANN_00964	24.38	7.87	8.32	135.42	56.28	46.93	6.43241	2.68536	1.37e-11	2.13e-09	yes	up
gene-ANN_00970	49.1	109.64	143.64	1.74	5.77	20.5	0.1004	-3.31617	0.00292116	0.025305	yes	down
gene-ANN_00977	32.73	67.76	64.48	8.27	6.9	22.32	0.232448	-2.10502	0.000170047	0.0027724	yes	down
gene-ANN_00991	2.74	0.06	0.07	13.07	3.83	2.62	21	4.39232	2.83e-11	4.04e-09	yes	up
gene-ANN_00992	94.27	56.29	106.51	3105.52	2633.45	1740.75	33.2071	5.05342	1.42e-37	4.09e-34	yes	up
gene-ANN_01012	6.32	5.32	6.6	2.68	1.99	3.26	0.463177	-1.11036	0.00261141	0.0230492	yes	down
gene-ANN_01064	7.1	3.66	9.12	5.67	1.3	2.23	0.454233	-1.1385	0.000552053	0.00709733	yes	down
gene-ANN_01090	5.68	2.6	3.01	14.49	6.41	5.65	2.53402	1.34143	3.92e-05	0.000850657	yes	up
gene-ANN_01161	2.52	1.13	1.19	7.03	4.58	2.96	2.13288	1.0928	0.00117248	0.0126248	yes	up
gene-ANN_01167	6.45	4.52	9.44	1.83	1.96	3.41	0.40673	-1.29786	0.00577786	0.0413813	yes	down
gene-ANN_01256	1.35	1.75	2.32	0.65	0.5	0.81	0.374738	-1.41604	0.00508813	0.0378858	yes	down
gene-ANN_01309	1.35	0.43	0.47	2.44	1.7	1.91	3.35946	1.74823	0.000646586	0.00803906	yes	up
gene-ANN_01321	157.14	40.61	56.19	936.93	365.06	255.34	4.12467	2.04428	1.21e-06	4.66e-05	yes	up
gene-ANN_01379	27.18	12.05	21.86	12.07	3.65	7.02	0.361336	-1.46859	2.38e-05	0.000573963	yes	down
gene-ANN_01426	8.97	11.78	17.06	0.47	0.39	0.27	0.0303861	-5.04045	6.15e-12	1.04e-09	yes	down
gene-ANN_01443	31.31	16.81	20.55	56.34	36.39	35.71	2.02005	1.01439	0.000105592	0.00187933	yes	up
gene-ANN_01497	8.22	11.17	21.83	6.01	1.58	4.95	0.298359	-1.74488	0.000289648	0.00416374	yes	down
gene-ANN_01539	1.6	0.92	0.61	0.62	0.29	0.33	0.419535	-1.25314	0.00460112	0.0352155	yes	down
gene-ANN_01546	14.04	7.46	10.11	34.67	22.4	15.4	2.46438	1.30122	5.61e-05	0.00114012	yes	up
gene-ANN_01559	14.62	4.71	11.09	4.3	1.46	3.25	0.315928	-1.66233	3.4e-05	0.000765101	yes	down
gene-ANN_01568	19.5	7.96	4.55	1.78	0.57	2.42	0.166446	-2.58687	6.59e-07	2.83e-05	yes	down
gene-ANN_01577	0.92	0.66	1.1	0.18	0.29	0.46	0.290194	-1.78491	0.00421814	0.0331001	yes	down
gene-ANN_01669	3.13	2.16	2.29	1.61	0.87	1.27	0.479837	-1.05938	0.000725404	0.00882848	yes	down
gene-ANN_01682	2.44	1.26	1.98	0.79	0.39	0.89	0.387242	-1.36869	0.000206587	0.00322515	yes	down
gene-ANN_01685	2.3	2.88	2.51	0.35	0	0.56	0.114603	-3.12529	1.6e-05	0.000413918	yes	down
gene-ANN_01694	9.39	5.08	5.05	3.17	1.66	2.89	0.39387	-1.34421	1.52e-05	0.000397514	yes	down
gene-ANN_01713	4.68	4.21	4.22	2.13	1.16	2.02	0.477298	-1.06704	0.000810097	0.00962868	yes	down
gene-ANN_01721	0.28	0.2	0.11	4.63	3.98	2.91	21.5324	4.42844	5.57e-25	5.66e-22	yes	up
gene-ANN_01731	2.09	0.23	0.22	0.04	0.02	0.12	0.0895981	-3.48039	6.8e-05	0.00131019	yes	down
gene-ANN_01736	5.02	2.49	2.56	0.76	0.25	0.73	0.182578	-2.45341	8.35e-10	8.54e-08	yes	down
gene-ANN_01739	3.05	2.41	3.61	0.73	0.68	1.57	0.36008	-1.47361	0.00470068	0.03566	yes	down
gene-ANN_01747	57.47	37.06	50.73	129.4	74.31	80.76	2.04051	1.02893	8.64e-05	0.00159777	yes	up
gene-ANN_01753	16.01	19.33	13.68	2.01	0.89	2.37	0.110258	-3.18105	1.48e-13	3.55e-11	yes	down
gene-ANN_01765	1.49	2.06	0.78	0.86	0.41	0.41	0.364848	-1.45463	0.00417576	0.0328787	yes	down
gene-ANN_01795	0.74	0.57	0.5	0.13	0.17	0.07	0.240606	-2.05525	0.000360983	0.00498682	yes	down
gene-ANN_01819	34.72	21.25	25.97	17.77	6.87	12.85	0.469547	-1.09066	0.000187985	0.00300811	yes	down
gene-ANN_01837	3.76	1.88	3.27	14.3	5.88	9.71	3.49316	1.80453	1.55e-08	1.14e-06	yes	up
gene-ANN_01846	274.41	155.82	226.8	93.69	53.26	69.84	0.352026	-1.50625	4.79e-09	3.87e-07	yes	down
gene-ANN_01874	1.45	0.95	2.05	0.35	0.27	0.6	0.330896	-1.59555	0.00219632	0.0203124	yes	down
gene-ANN_01899	16.54	9.66	8.66	4.67	2.7	6.39	0.416326	-1.26422	0.000698291	0.00855877	yes	down
gene-ANN_01980	24.64	18.61	34.69	82.29	105.79	70.69	3.71204	1.89221	5.32e-06	0.000166638	yes	up
gene-ANN_02019	1.03	0.19	0.38	0.22	0.11	0.16	0.350363	-1.51308	0.00525579	0.0386842	yes	down
gene-ANN_02102	3.49	1.86	6.15	1.04	0.22	1.43	0.238488	-2.06801	0.000772825	0.00927497	yes	down
gene-ANN_02105	10.88	7.33	19.16	4.41	1.99	6.63	0.370017	-1.43434	0.00446545	0.0346062	yes	down
gene-ANN_02122	16.92	21.47	21.46	107.88	120.02	38.2	4.74487	2.24637	5.88e-06	0.000180763	yes	up
gene-ANN_02123	0.11	0	0.3	7.49	6.26	0.1	37.8991	5.24409	2.71e-05	0.000637219	yes	up
gene-ANN_02201	3.75	0.19	1.15	16.1	25.23	8.1	9.02729	3.17429	0.00116073	0.0125452	yes	up
gene-ANN_02241	15.68	12	19.83	2.86	0.44	2.67	0.122991	-3.02337	2.49e-09	2.19e-07	yes	down
gene-ANN_02277	2.08	5.89	8.66	21.51	11.08	28.15	2.45423	1.29527	0.0010828	0.0119535	yes	up
gene-ANN_02306	1.43	1.27	1.17	0.26	0.27	0.62	0.326735	-1.61381	0.000993249	0.0111899	yes	down
gene-ANN_02312	27.89	21.62	31.56	61.5	65.64	48.64	2.41306	1.27086	0.000540235	0.00697262	yes	up
gene-ANN_02338	5.69	3.43	4.26	10.15	7.66	9.24	2.25856	1.1754	0.000282213	0.00408134	yes	up
gene-ANN_02368	5.43	3.05	2.29	1.81	1.26	1.4	0.46092	-1.11741	0.000914299	0.0105576	yes	down
gene-ANN_02406	1.32	0.48	1.11	0	0	0	0.0057485	-7.4426	3.12e-08	2.1e-06	yes	down
gene-ANN_02442	10.87	9.41	16.94	30.38	17.76	41.01	2.49743	1.32044	0.00154649	0.0155839	yes	up
gene-ANN_02524	2.32	1.28	1.63	5.58	2.71	3.05	2.26614	1.18024	8.83e-06	0.000252602	yes	up
gene-ANN_02542	27.97	23.26	29.23	69.24	70.82	63.44	2.76747	1.46857	2.11e-05	0.000519894	yes	up
gene-ANN_02559	1.41	0.52	0	8.97	6.43	3.94	14.1091	3.81855	0.00207841	0.0195145	yes	up
gene-ANN_02561	16.77	13.07	5.91	0.03	0.12	1.32	0.0519851	-4.26576	0.00324804	0.0273684	yes	down
gene-ANN_02568	4.18	2.59	4.05	7.33	5.02	10.38	2.55047	1.35076	0.000432065	0.00577044	yes	up
gene-ANN_02625	7.88	5.11	4.2	3.53	1.32	2.75	0.452923	-1.14266	0.000863634	0.010112	yes	down
gene-ANN_02655	115.71	63.79	121.47	437.46	263.43	238.81	3.48038	1.79924	1.24e-08	9.19e-07	yes	up
gene-ANN_02683	2.33	1.01	0.49	4.66	2.34	2.45	2.70712	1.43676	0.00127636	0.0134747	yes	up
gene-ANN_02696	3.27	1.5	1.63	6.89	2.69	2.7	2.14768	1.10278	0.00223697	0.0205745	yes	up
gene-ANN_02765	2.4	0.85	1.69	0.2	0.19	0.51	0.22628	-2.14382	0.000232766	0.00351017	yes	down
gene-ANN_02790	80.56	46.27	47.5	9.31	13.12	20.79	0.299042	-1.74158	6.94e-05	0.00133053	yes	down
gene-ANN_02816	0.24	0.24	1	3.08	1.76	4.68	6.64127	2.73146	8.96e-05	0.00164632	yes	up
gene-ANN_02831	3.25	2.45	4.69	1.76	1.08	1.46	0.425966	-1.23119	0.00179661	0.0174751	yes	down
gene-ANN_02844	10.62	16.62	11.79	6.66	3.81	7.16	0.42845	-1.2228	0.00403916	0.0321237	yes	down
gene-ANN_02865	36.56	30.06	35	7.6	5.14	13.73	0.297723	-1.74796	5.41e-05	0.00110638	yes	down
gene-ANN_02867	9.07	3.13	7.57	3.71	1.63	2.18	0.401804	-1.31544	0.000284578	0.00410019	yes	down
gene-ANN_02882	1.62	0.64	1.24	0.37	0.05	0.27	0.199392	-2.32632	5.65e-05	0.00114526	yes	down
gene-ANN_02934	8.97	3.06	5.81	1.62	1.07	2.44	0.327603	-1.60998	8.83e-05	0.00162866	yes	down
gene-ANN_02943	1.22	0.37	1.61	5.43	1.7	3.34	2.90859	1.54032	0.00265842	0.0233449	yes	up
gene-ANN_02952	0.89	0.31	0.58	2.47	1.1	1.26	2.86512	1.51859	0.00109724	0.012032	yes	up
gene-ANN_03022	1.48	1.12	0.54	0.64	0.17	0.45	0.237502	-2.07399	2.16e-06	7.65e-05	yes	down
gene-ANN_03095	4.53	2.55	1.71	1.53	0.58	1.22	0.397417	-1.33127	0.000440772	0.0058731	yes	down
gene-ANN_03096	7.39	5.19	2.41	1.65	0.9	0.92	0.243471	-2.03818	5.36e-07	2.42e-05	yes	down
gene-ANN_03117	1211.46	485.6	787.75	2406.22	1563.18	1473.42	2.3081	1.20671	4.38e-05	0.000935291	yes	up
gene-ANN_03124	3.76	2.06	1.42	1.29	0.63	1.22	0.44061	-1.18243	0.00172242	0.0169515	yes	down
gene-ANN_03282	4.71	1.84	4.38	1.36	0.16	0.83	0.204359	-2.29082	4.91e-05	0.00102408	yes	down
gene-ANN_03286	1.94	1.19	1.9	0.6	0.42	0.67	0.386712	-1.37067	6.82e-05	0.00131241	yes	down
gene-ANN_03295	3.79	4.47	1.83	0.35	0.24	0.35	0.096615	-3.37161	1.07e-07	6.05e-06	yes	down
gene-ANN_03380	1.58	0.9	1.66	9.93	11.95	14.44	10.019	3.32467	2.84e-16	1.05e-13	yes	up
gene-ANN_03437	33.02	34.83	7.78	79.19	53.6	68.44	2.73774	1.45299	0.00451421	0.0348124	yes	up
gene-ANN_03439	4.9	2.23	2.16	1.41	0.39	0.9	0.305867	-1.70902	4.94e-05	0.00102736	yes	down
gene-ANN_03444	5.35	1.62	4.86	2.2	0.61	2.23	0.39971	-1.32297	0.00306004	0.0261412	yes	down
gene-ANN_03445	3.25	2.2	2.11	0.52	0.73	1.04	0.346297	-1.52992	0.000641515	0.00798176	yes	down
gene-ANN_03463	6.65	5.19	6.38	1.34	0.25	2.96	0.296596	-1.75343	0.00131746	0.013841	yes	down
gene-ANN_03466	19.87	17.28	8.28	0.47	0	1.84	0.0448909	-4.47743	0.0010887	0.0119805	yes	down
gene-ANN_03469	5.44	5.45	6.32	1.38	0.85	3.07	0.311426	-1.68304	9.5e-05	0.00172045	yes	down
gene-ANN_03472	0.59	0.42	1.35	0.02	0.04	0.07	0.0616118	-4.02065	3.22e-06	0.000107279	yes	down
gene-ANN_03474	31.82	29.36	32.75	4.04	3.07	7.52	0.16963	-2.55954	2.11e-10	2.4e-08	yes	down
gene-ANN_03477	55.63	29.61	22.51	1.33	1.46	1.81	0.0496845	-4.33106	2.1e-26	2.79e-23	yes	down
gene-ANN_03478	6.43	5.35	2.49	1.62	1.11	1.16	0.308256	-1.6978	0.00112084	0.0122057	yes	down
gene-ANN_03515	2.17	2.56	3.16	0.79	0.29	1.25	0.298071	-1.74627	0.00083139	0.00981427	yes	down
gene-ANN_03558	117.6	97.41	107.85	190.14	179.47	213.06	2.04723	1.03367	0.00304345	0.0260768	yes	up
gene-ANN_03579	6.79	3.41	4.57	2.44	0.89	2.5	0.410014	-1.28626	0.0015561	0.0156716	yes	down
gene-ANN_03580	7.69	4.06	5.73	2.66	0.84	1.87	0.321874	-1.63543	0.000229716	0.00348853	yes	down
gene-ANN_03633	1.41	0.5	0.53	1.59	0.91	3.59	2.89409	1.53311	0.00456787	0.0350386	yes	up
gene-ANN_03664	0.34	0.58	0.61	0.13	0.03	0.03	0.105907	-3.23914	0.000893644	0.010372	yes	down
gene-ANN_03671	7.5	5.27	3.9	2.5	1.81	2.68	0.462746	-1.11171	0.00491627	0.0368603	yes	down
gene-ANN_03702	3.28	2.14	1.46	0.91	0.57	0.79	0.35682	-1.48673	1.76e-05	0.000450296	yes	down
gene-ANN_03711	1.31	0.67	1.13	4.19	3.05	2.96	3.44272	1.78355	2.43e-08	1.66e-06	yes	up
gene-ANN_03739	8.23	6.1	9.49	3.79	2.84	3.54	0.45795	-1.12674	0.00284203	0.0247062	yes	down
gene-ANN_03808	27.06	13.19	26.05	65.17	31.25	32.98	2.05137	1.03659	0.00343979	0.0286627	yes	up
gene-ANN_03810	2	0.91	2.1	0.17	0.55	0.47	0.261052	-1.93759	0.00165945	0.0165009	yes	down
gene-ANN_03818	1.2	0.76	0.14	0.35	0.11	0.04	0.220342	-2.18218	0.0038013	0.0308503	yes	down
gene-ANN_03820	53.31	39.54	62.37	150.91	155.12	128.77	3.0863	1.62588	5.97e-06	0.000182531	yes	up
gene-ANN_03822	0.9	1.6	7.88	18.66	14.94	39.14	7.21969	2.85194	6.7e-05	0.00129557	yes	up
gene-ANN_03828	25.07	20.07	39.99	72.27	82.56	62.65	2.56137	1.35691	0.000815314	0.00968402	yes	up
gene-ANN_03839	1.93	0.93	2.79	4.84	3.66	4.96	2.05864	1.04169	0.00418161	0.0329083	yes	up
gene-ANN_03840	10.77	7.42	22.2	42.52	55.19	43.85	3.32687	1.73416	3.87e-05	0.000844748	yes	up
gene-ANN_03860	260.66	244.26	484.14	786.72	789.82	713.36	2.48684	1.31432	0.00167598	0.016589	yes	up
gene-ANN_03889	40.42	33.32	99.4	217.63	339.94	211.18	4.89699	2.2919	1.13e-05	0.000311793	yes	up
gene-ANN_03894	4.75	3.56	6.84	16.08	15	9.93	2.29982	1.20152	0.00202177	0.0191558	yes	up
gene-ANN_03895	60.71	59.9	212.95	320.89	734.45	402.27	4.99833	2.32145	0.000143755	0.00240036	yes	up
gene-ANN_03988	3.54	2.35	2.83	2.09	0.54	1.57	0.436639	-1.19549	0.000494442	0.00648819	yes	down
gene-ANN_04002	9.72	5.58	18.57	4.12	1.29	3.75	0.285186	-1.81003	0.000565233	0.00720912	yes	down
gene-ANN_04009	33.9	15.25	39.97	12.91	2.82	7.22	0.240922	-2.05336	2.8e-06	9.5e-05	yes	down
gene-ANN_04011	11.5	7.36	8.23	33.53	20.46	17.24	2.05502	1.03915	0.000500931	0.00655344	yes	up
gene-ANN_04024	0.24	0.26	0.37	0.05	0	0.09	0.168925	-2.56554	0.00100662	0.0113109	yes	down
gene-ANN_04058	1.73	0.79	1.49	0.54	0.17	0.28	0.255283	-1.96983	0.00594321	0.0421463	yes	down
gene-ANN_04129	1.08	0.64	1.45	0.24	0.1	0.32	0.192394	-2.37787	0.00264509	0.0232634	yes	down
gene-ANN_04157	2.65	1.99	1.71	0.37	0.17	0.58	0.199784	-2.32349	2.9e-06	9.81e-05	yes	down
gene-ANN_04252	3	2.52	2.17	0.26	0.16	0.45	0.115584	-3.11299	9.61e-11	1.15e-08	yes	down
gene-ANN_04375	28.54	16.01	23.89	54.1	40.79	39.68	2.0821	1.05804	0.000209479	0.00324392	yes	up
gene-ANN_04386	3.4	2.04	2.35	0.97	0.66	0.66	0.304196	-1.71693	3.92e-07	1.85e-05	yes	down
gene-ANN_04494	19.26	7.84	12.3	0.74	0.21	2.69	0.109003	-3.19756	2.42e-07	1.23e-05	yes	down
gene-ANN_04500	5.71	3.27	4.24	0.82	0.81	1.13	0.2381	-2.07036	8.22e-08	4.8e-06	yes	down
gene-ANN_04504	1.45	0.62	0.72	0.26	0.12	0.41	0.313906	-1.6716	0.000316584	0.00446629	yes	down
gene-ANN_04511	1.9	1.4	1.05	0.44	0.11	0.38	0.253929	-1.9775	0.000552838	0.00709818	yes	down
gene-ANN_04514	7.37	6.32	10.63	2.28	1.77	3.37	0.232411	-2.10525	0.000128867	0.00218341	yes	down
gene-ANN_04516	5.92	3.92	3.57	3.39	1.04	2.06	0.489196	-1.03151	0.00303577	0.0260497	yes	down
gene-ANN_04523	10.21	4.32	8.79	1.42	0.78	1.88	0.194615	-2.3613	1.3e-07	7.07e-06	yes	down
gene-ANN_04540	0.82	0.91	1.23	0.05	0.15	0.19	0.146011	-2.77585	0.000748719	0.00906753	yes	down
gene-ANN_04562	2.3	1.5	2.66	0.41	0.25	1.16	0.291601	-1.77793	0.00372288	0.0302913	yes	down
gene-ANN_04564	1.2	0.9	0.56	0.2	0.18	0.05	0.16785	-2.57475	3.18e-05	0.00072254	yes	down
gene-ANN_04614	1.95	2.07	2.21	0.38	0.06	0.38	0.127555	-2.97081	8.99e-08	5.18e-06	yes	down
gene-ANN_04638	4.38	2.38	4.03	2.03	1.96	1.65	0.485541	-1.04233	0.00672386	0.0462587	yes	down
gene-ANN_04655	9.17	6.83	8.83	4.07	2.67	4.79	0.49507	-1.0143	0.00249845	0.0223144	yes	down
gene-ANN_04685	1.14	0.47	1.38	3.22	2.25	1.77	2.65605	1.40928	0.00127591	0.0134747	yes	up
gene-ANN_04690	0.82	0.76	0.67	2.52	1.59	2.07	4.68885	2.22923	3.21e-09	2.71e-07	yes	up
gene-ANN_04694	1.42	1.88	2.12	18.5	29.88	10.98	6.88058	2.78253	4.92e-09	3.96e-07	yes	up
gene-ANN_04735	1.46	1.09	1.71	3.72	1.74	7.81	3.42081	1.77434	0.00349659	0.029038	yes	up
gene-ANN_04752	18.95	2.6	10.73	2.03	0.88	3.16	0.221168	-2.17678	0.000105839	0.00188179	yes	down
gene-ANN_04834	187.76	153.48	151.79	129.91	14.79	33.56	0.316872	-1.65803	0.00135293	0.0141106	yes	down
gene-ANN_04864	2.86	1.78	2.34	1.55	0.6	0.75	0.422956	-1.24142	0.00120414	0.0128854	yes	down
gene-ANN_04895	14.13	11.78	16.47	2.44	1.82	11.18	0.395457	-1.33841	0.00726436	0.0490976	yes	down
gene-ANN_04899	4.39	2	1.99	10.76	5.85	4.13	2.65362	1.40796	6.16e-05	0.00122714	yes	up
gene-ANN_04917	90.7	38.37	22.92	8.22	6.24	6.67	0.116519	-3.10136	3.74e-12	6.73e-10	yes	down
gene-ANN_04947	6.25	3.85	4.12	1.83	1.16	1.83	0.357667	-1.48331	4.86e-06	0.000153145	yes	down
gene-ANN_04954	6.54	3.95	6.75	0.28	0.39	1.4	0.137287	-2.86474	1.08e-06	4.24e-05	yes	down
gene-ANN_04961	2.76	2.37	3.97	0.38	0.41	0.78	0.19015	-2.39479	3.27e-07	1.59e-05	yes	down
gene-ANN_05016	11.6	7.17	6.66	11.2	16.07	19.1	2.81357	1.4924	0.000746674	0.0090491	yes	up
gene-ANN_05018	1.41	0.98	3.24	12.02	14.39	21.31	3.01004	1.58978	3.3e-07	1.59e-05	yes	up
gene-ANN_05063	4.15	2.2	3.16	0.85	0.72	1.71	0.389564	-1.36007	0.00199047	0.0189008	yes	down
gene-ANN_05072	3.86	2.43	2.42	1.04	0.25	1.12	0.284219	-1.81492	5.5e-05	0.00111829	yes	down
gene-ANN_05081	1.44	2.75	0.92	0.16	0.05	0.09	0.041271	-4.59873	4.48e-08	2.88e-06	yes	down
gene-ANN_05085	12.62	11.07	12.55	6.1	1.98	5.75	0.406893	-1.29728	0.000273019	0.00398506	yes	down
gene-ANN_05087	38.42	18	24.06	107.2	56.99	54.9	2.87715	1.52464	4.24e-08	2.74e-06	yes	up
gene-ANN_05105	1.25	1.63	2.14	4.93	2.98	4.17	2.41135	1.26984	0.00111961	0.0122057	yes	up
gene-ANN_05132	13.03	24.32	35.36	3.4	2.06	13	0.259306	-1.94727	0.00303258	0.0260439	yes	down
gene-ANN_05189	5.87	5.62	6.69	17.85	13.45	17.89	2.89163	1.53188	5.94e-05	0.00119557	yes	up
gene-ANN_05214	2.86	2.35	1.99	1.21	0.44	0.87	0.352831	-1.50295	0.000329355	0.00460288	yes	down
gene-ANN_05234	0.6	0.34	1.18	4.02	2.35	1.84	4.73447	2.2432	6.1e-07	2.68e-05	yes	up
gene-ANN_05295	16.77	8.97	20.76	9.02	2.32	4.28	0.323632	-1.62757	7.19e-05	0.00137388	yes	down
gene-ANN_05296	7.33	7.09	5	2.11	0.59	3.5	0.361091	-1.46956	0.00369492	0.0301917	yes	down
gene-ANN_05297	159.83	15.79	30.56	9.59	6.07	24.96	0.271786	-1.87946	0.00480054	0.0362759	yes	down
gene-ANN_05300	123.02	92.93	154.6	59.3	25.27	46.16	0.364432	-1.45628	4.37e-05	0.000933318	yes	down
gene-ANN_05304	1.08	1.85	1.89	24.92	11.07	12.23	9.57817	3.25975	4.77e-14	1.31e-11	yes	up
gene-ANN_05306	42.25	17.72	36.08	12.08	2.21	8.63	0.226185	-2.14443	3.82e-06	0.000125092	yes	down
gene-ANN_05323	236.11	227.74	334.91	96.05	68.49	141.96	0.405465	-1.30235	0.00125975	0.0133156	yes	down
gene-ANN_05327	8.96	4.63	3.56	3	1.58	2.13	0.42057	-1.24958	0.000196093	0.00309204	yes	down
gene-ANN_05331	44.4	26	49.71	19.78	7.19	16.59	0.368469	-1.44038	7.82e-05	0.00147346	yes	down
gene-ANN_05354	0.11	0.09	0.05	0.3	0.24	0.39	3.82692	1.93618	0.00725809	0.0490937	yes	up
gene-ANN_05367	40.12	30.18	53.35	76.51	69.04	88.17	2.05455	1.03882	0.00461615	0.0353114	yes	up
gene-ANN_05397	1.39	1.62	1.69	0.1	0.32	0.44	0.189687	-2.3983	0.00070433	0.00861717	yes	down
gene-ANN_05505	0.57	1.57	2.18	0.12	0.2	0.13	0.110289	-3.18065	7.56e-05	0.00143306	yes	down
gene-ANN_05514	6.97	5.8	5.72	0.66	0.57	1.79	0.179687	-2.47645	6.27e-07	2.75e-05	yes	down
gene-ANN_05519	12.14	7.17	7.49	2.27	1.43	2.71	0.239075	-2.06447	1.96e-09	1.79e-07	yes	down
gene-ANN_05559	2.44	1.58	1.67	3.24	3.74	3.44	2.29389	1.1978	0.000232076	0.00351017	yes	up
gene-ANN_05646	1.44	0.93	1.43	0.26	0.21	0.73	0.349406	-1.51702	0.00670764	0.0461838	yes	down
gene-ANN_05659	89.13	71.05	148.67	250.84	318.96	263.95	2.95938	1.5653	0.00031414	0.00444269	yes	up
gene-ANN_05665	0.18	0.42	1.24	1.68	1.01	11.21	7.85125	2.97292	0.0009251	0.0106292	yes	up
gene-ANN_05672	16.27	16.39	35.41	62.09	88.03	60	3.37138	1.75334	0.000278598	0.00404259	yes	up
gene-ANN_05691	0.32	0.05	0.56	0.84	1.06	2.36	5.4066	2.43472	0.00597363	0.042258	yes	up
gene-ANN_05757	20	11.52	16.99	8.31	4.25	8.22	0.454477	-1.13772	0.00020189	0.00317187	yes	down
gene-ANN_05773	1.71	0.79	0.81	0.43	0.12	0.29	0.265653	-1.91238	4.03e-05	0.000871219	yes	down
gene-ANN_05778	8.86	10.09	9.28	40.28	14.72	17.3	2.44894	1.29216	0.000387182	0.00528537	yes	up
gene-ANN_05826	5.26	3.11	8	13.99	12.79	13.69	3.09838	1.63151	0.000114699	0.00199822	yes	up
gene-ANN_05842	4.32	2.21	1.53	38.06	12.64	12.79	8.37226	3.06562	2.43e-13	5.52e-11	yes	up
gene-ANN_05848	3.48	1.03	1.08	319.44	213.22	487.68	218.126	7.76902	2.7e-68	2.34e-64	yes	up
gene-ANN_05854	5.47	5.73	8.67	1.87	1.03	2.6	0.283364	-1.81927	2.83e-05	0.000660568	yes	down
gene-ANN_05915	17.19	11.3	11.72	3.7	1.46	4.08	0.24054	-2.05565	1.7e-08	1.22e-06	yes	down
gene-ANN_05923	20.16	15.27	10.85	75.11	48.61	28.55	3.41819	1.77323	1.73e-06	6.29e-05	yes	up
gene-ANN_06007	1.74	0.97	0.91	0.5	0.2	0.56	0.371776	-1.42749	0.00110348	0.0120775	yes	down
gene-ANN_06071	6.62	2.38	4.4	0.75	0.5	0.62	0.160452	-2.63979	4.33e-15	1.41e-12	yes	down
gene-ANN_06098	18.58	12.63	21.19	6.28	2.04	4.89	0.270853	-1.88442	1.79e-08	1.28e-06	yes	down
gene-ANN_06117	19.05	8.31	7.65	7.04	2.31	4.04	0.401217	-1.31755	0.000193028	0.00306046	yes	down
gene-ANN_06118	7.56	4.39	5.43	1.25	0.87	1.72	0.244577	-2.03164	1.16e-08	8.76e-07	yes	down
gene-ANN_06120	49.46	29.59	18.25	11.03	7.2	9.76	0.314515	-1.6688	1.47e-06	5.46e-05	yes	down
gene-ANN_06126	3.33	1.79	1.79	1.85	0.97	2.09	0.316665	-1.65897	6.04e-05	0.00121039	yes	down
gene-ANN_06164	5.96	4.88	10.79	1.12	0.62	2.23	0.191633	-2.38358	1.08e-05	0.000299948	yes	down
gene-ANN_06185	26.95	14.56	5.68	6.49	2.85	4.14	0.305016	-1.71304	0.000106058	0.00188182	yes	down
gene-ANN_06197	1.51	0.92	0.51	0.86	0.15	0.18	0.21691	-2.20483	7.62e-07	3.19e-05	yes	down
gene-ANN_06219	87.17	49.04	76.35	165.06	141.5	109.09	2.15303	1.10637	0.000553728	0.00709906	yes	up
gene-ANN_06232	749	986.33	786.04	243.38	43.58	388.48	0.267302	-1.90346	0.00105164	0.0116878	yes	down
gene-ANN_06311	1.94	1.32	3.83	0.74	0.27	0.83	0.243059	-2.04062	0.00308036	0.0262499	yes	down
gene-ANN_06312	16.97	7.33	12.15	5.94	4.63	9.86	0.438528	-1.18926	0.0060542	0.0426731	yes	down
gene-ANN_06313	1.57	0.77	0.67	0.28	0.21	0.27	0.287012	-1.80082	1.99e-05	0.000496926	yes	down
gene-ANN_06316	1.47	0.79	0.79	0.52	0.2	0.51	0.421203	-1.24741	0.000716327	0.00872415	yes	down
gene-ANN_06371	0.39	0.16	0.22	0.1	0.03	0.09	0.296517	-1.75381	0.00386031	0.0311747	yes	down
gene-ANN_06415	32.01	19.26	9.71	3.28	2.54	4.34	0.186966	-2.41915	8.51e-09	6.59e-07	yes	down
gene-ANN_06436	10.86	5.75	4.95	21.65	15.5	8.52	2.29399	1.19786	0.00131385	0.0138114	yes	up
gene-ANN_06527	13.44	10.54	16.98	46.9	47.34	35.92	3.45108	1.78705	1.2e-06	4.65e-05	yes	up
gene-ANN_06558	27.62	17.09	19.82	12.21	5.89	10.65	0.451284	-1.14789	0.000188704	0.00301682	yes	down
gene-ANN_06589	5.5	4.25	11	19.72	11.71	13.18	2.08596	1.06071	0.00671698	0.0462297	yes	up
gene-ANN_06600	15.46	5.74	9.3	25.2	17.95	14.06	2.11861	1.08312	0.00168139	0.0166215	yes	up
gene-ANN_06626	13.21	10.61	8.36	1.77	0.98	3.11	0.194266	-2.36389	5.16e-08	3.22e-06	yes	down
gene-ANN_06630	225.09	189.25	348.51	629.1	509.24	390.55	2.10981	1.07712	0.00426078	0.033334	yes	up
gene-ANN_06631	85.88	66.91	126.78	344.01	187.6	169.33	2.58095	1.3679	9.7e-05	0.00174537	yes	up
gene-ANN_06677	58.23	30.98	68.38	1100.29	1866.64	1217.94	29.6657	4.89072	2.86e-28	4.49e-25	yes	up
gene-ANN_06680	61.73	43.26	86.92	245.37	224.97	193.55	3.77254	1.91554	4.48e-07	2.07e-05	yes	up
gene-ANN_06681	4.8	3.47	5.78	16.39	17.39	11.54	3.54647	1.82638	1.67e-06	6.11e-05	yes	up
gene-ANN_06703	55.99	48.39	91.36	187.28	239.63	191.86	3.50391	1.80896	2.54e-05	0.000605091	yes	up
gene-ANN_06712	30.33	23.83	45.43	67.1	70.73	76.47	2.38788	1.25573	0.00141769	0.0146098	yes	up
gene-ANN_06844	0.94	0.63	0.44	0.2	0.11	0.06	0.19184	-2.38202	2.28e-06	8.02e-05	yes	down
gene-ANN_06943	44.87	25.36	35.28	133.63	82.45	67.12	2.75963	1.46447	4.75e-07	2.18e-05	yes	up
gene-ANN_06992	0.06	0.05	0.11	0.45	0.17	0.21	3.71227	1.8923	0.00323207	0.0272737	yes	up
gene-ANN_07086	5.58	5.25	7.97	1.02	0.55	2.23	0.2073	-2.27021	1.38e-05	0.000365523	yes	down
gene-ANN_07091	40.36	20.71	21.84	15.75	7.53	14.22	0.491917	-1.02351	0.00102187	0.0114453	yes	down
gene-ANN_07097	2.26	4.22	2.7	1.22	0.64	0.76	0.292652	-1.77274	0.000744217	0.00902566	yes	down
gene-ANN_07113	17.1	4.89	6.81	1.73	1.32	1.71	0.302116	-1.72682	2.68e-05	0.000633575	yes	down
gene-ANN_07131	2.03	1.62	2.13	4.35	3.96	2.9	2.73864	1.45346	0.00207464	0.0195145	yes	up
gene-ANN_07189	5.28	3.77	8.97	19.84	14.24	15.34	2.88529	1.52872	0.000569145	0.00724298	yes	up
gene-ANN_07192	10.34	6.83	10.2	33.78	31.57	22.2	3.13001	1.64617	6.31e-07	2.75e-05	yes	up
gene-ANN_07198	7.3	3.71	5.29	13.7	8.04	7.85	2.00813	1.00585	0.000987334	0.0111378	yes	up
gene-ANN_07206	15.26	7.04	15.6	32.87	19.74	19.65	2.03997	1.02855	0.00211854	0.0198094	yes	up
gene-ANN_07207	70.99	38.69	61.19	266.28	174.07	97.8	3.37679	1.75565	1.42e-06	5.32e-05	yes	up
gene-ANN_07237	29.83	12.69	11.47	6.9	4.64	4.93	0.340292	-1.55515	2.6e-06	8.97e-05	yes	down
gene-ANN_07240	14.91	5.34	6.28	57.79	24.51	24.38	5.20689	2.38042	5.67e-05	0.00114696	yes	up
gene-ANN_07248	2.75	3.58	2.01	34.55	27.85	6.96	8.43279	3.07601	1.2e-08	8.97e-07	yes	up
gene-ANN_07257	6.21	6.73	14.62	15.17	19.66	66.46	4.02348	2.00845	0.00143455	0.0146874	yes	up
gene-ANN_07258	11.81	5.65	11.79	26.21	19.27	16.02	2.21646	1.14826	0.000949168	0.0107847	yes	up
gene-ANN_07265	28.3	22.8	41.7	71.73	77.34	63.72	2.50681	1.32585	0.000878883	0.0102437	yes	up
gene-ANN_07283	1.45	0.97	2.03	0.6	0.22	0.55	0.30822	-1.69797	0.000284703	0.00410019	yes	down
gene-ANN_07285	0.96	1.18	1.98	0.4	0.23	0.5	0.267482	-1.90249	0.000474723	0.0062723	yes	down
gene-ANN_07295	94.12	101.23	300.54	52.37	14.58	83.83	0.30349	-1.72028	0.00468304	0.0355903	yes	down
gene-ANN_07304	26.71	24.01	46.82	3.2	1.32	3.75	0.0869273	-3.52405	2.48e-11	3.6e-09	yes	down
gene-ANN_07327	5.37	2.6	6.53	17.85	17.84	15.6	4.00315	2.00114	7.74e-07	3.22e-05	yes	up
gene-ANN_07332	3.85	1.65	4.78	1.25	0.32	0.74	0.226008	-2.14555	7.45e-06	0.000218635	yes	down
gene-ANN_07339	1.9	0.44	1.35	1.81	3.32	7.08	4.10144	2.03613	0.000835668	0.00985803	yes	up
gene-ANN_07343	1.67	1.7	1.26	0.51	0.27	0.57	0.298658	-1.74343	2.55e-05	0.000606211	yes	down
gene-ANN_07346	741.11	637.53	1321.43	2314.16	1656.86	1974.19	2.37093	1.24545	0.00359242	0.0295358	yes	up
gene-ANN_07376	67.87	55.13	92.3	27.81	13.89	46.87	0.431069	-1.21401	0.00733743	0.0494368	yes	down
gene-ANN_07381	9.7	7.78	8.26	4.35	1.7	3.86	0.392205	-1.35032	5.47e-05	0.00111698	yes	down
gene-ANN_07403	0.93	1.09	3.28	0.66	0.14	0.42	0.217567	-2.20047	0.00201523	0.0191147	yes	down
gene-ANN_07456	0.15	0.11	0.25	0.38	0.65	0.7	4.14833	2.05253	0.00643513	0.0446692	yes	up
gene-ANN_07474	7.16	5.02	7.16	2.7	1	3.16	0.366003	-1.45007	0.000369368	0.00507829	yes	down
gene-ANN_07484	7.61	3.9	7.96	3.43	1.96	3.35	0.462425	-1.11271	0.00219193	0.0202897	yes	down
gene-ANN_07565	2.75	1.93	1.82	1.65	0.68	0.83	0.491752	-1.024	0.00220215	0.0203389	yes	down
gene-ANN_07585	1.57	0.78	1.79	4.14	3.17	4.56	3.16509	1.66224	6.08e-05	0.00121612	yes	up
gene-ANN_07592	13.29	9.94	17.08	3.62	2.85	3.53	0.25323	-1.98148	7.33e-09	5.71e-07	yes	down
gene-ANN_07687	6.73	3.08	5.46	1.7	1.35	1.57	0.337031	-1.56905	2.39e-05	0.000576149	yes	down
gene-ANN_07705	16.06	9.02	30.94	12.83	24.55	28.63	2.33787	1.22519	0.00117659	0.0126611	yes	up
gene-ANN_07714	0.89	0.38	0.52	2.54	1.38	1.36	3.15181	1.65618	3.95e-07	1.86e-05	yes	up
gene-ANN_07731	4.75	3.42	1.97	1.94	0.91	1.73	0.471607	-1.08434	0.00337078	0.0282414	yes	down
gene-ANN_07732	0.42	0.27	0.37	0.94	0.54	0.61	2.12252	1.08578	0.00268349	0.0235292	yes	up
gene-ANN_07743	14.04	10.02	19.38	3.87	1.65	5.51	0.267783	-1.90086	1.58e-05	0.000408704	yes	down
gene-ANN_07792	22.85	15.23	21	7.99	6.5	11.13	0.475686	-1.07192	0.00229588	0.0209933	yes	down
gene-ANN_07815	1.49	0.87	1.19	9.74	5.69	4.81	5.37346	2.42585	7.9e-16	2.78e-13	yes	up
gene-ANN_07817	3.23	1.26	1.41	0.39	0.27	0.42	0.204274	-2.29142	9.67e-08	5.52e-06	yes	down
gene-ANN_07829	51.31	32.59	44.32	20.77	11.14	19.12	0.418538	-1.25657	1.11e-05	0.000305188	yes	down
gene-ANN_07839	2.46	1.7	4.74	10.87	7.08	11.32	3.45208	1.78746	3.8e-05	0.00083503	yes	up
gene-ANN_07844	1.87	1.14	3.04	10.17	7.8	7.16	5.07991	2.3448	1.59e-05	0.000413049	yes	up
gene-ANN_07889	66.78	43.13	49.98	151.85	102.4	80.25	2.21895	1.14988	6.6e-05	0.00128464	yes	up
gene-ANN_07917	1.67	0.73	1.93	0.2	0.47	0.32	0.277923	-1.84724	0.00135215	0.0141106	yes	down
gene-ANN_07918	8.1	7	10.66	16.35	4.79	3.32	0.165198	-2.59773	0.000236097	0.00354803	yes	down
gene-ANN_07919	13.42	21.08	9.55	1.34	0.78	0.22	0.0512753	-4.28559	1.25e-11	1.98e-09	yes	down
gene-ANN_07920	127.18	53.24	106.86	15.76	18.69	29.37	0.26396	-1.92161	5.96e-06	0.000182531	yes	down
gene-ANN_07921	18.01	28.12	14.9	0	0	0	0.00121422	-9.68575	4.93e-14	1.33e-11	yes	down
gene-ANN_07979	8.74	6.04	9.16	19.69	13.4	12.09	2.00179	1.00129	0.00189692	0.0182125	yes	up
gene-ANN_07980	17.55	12.63	24.09	51.32	38.22	32.73	2.13185	1.0921	0.000894311	0.0103728	yes	up
gene-ANN_08012	0.43	0.45	1.29	0.34	0.08	0.24	0.290054	-1.78561	0.0039457	0.031587	yes	down
gene-ANN_08016	12.57	3.43	10.58	2.45	0.43	1.68	0.199017	-2.32903	1.38e-06	5.19e-05	yes	down
gene-ANN_08019	21.11	8.69	12.32	35.11	22.37	27.16	2.28599	1.19282	7.41e-05	0.00140935	yes	up
gene-ANN_08052	165.08	67.45	152.33	444.36	352.9	230.08	2.96118	1.56617	2.96e-05	0.000681362	yes	up
gene-ANN_08059	2651.13	1747.8	1910.43	9683.94	7178.31	3801.63	3.56835	1.83526	3.14e-07	1.53e-05	yes	up
gene-ANN_08061	3.01	2.63	0.94	0.76	0.25	0.76	0.271525	-1.88084	0.000192863	0.00306046	yes	down
gene-ANN_08070	50.69	21.42	26.76	238.22	109.36	74.03	4.4628	2.15795	2.77e-09	2.39e-07	yes	up
gene-ANN_08084	5.2	1.83	1.98	28.93	13.52	20.14	7.48671	2.90433	7.12e-18	3.51e-15	yes	up
gene-ANN_08104	24.09	25.02	26.74	6.63	4.66	8.86	0.404197	-1.30687	0.00136776	0.0142309	yes	down
gene-ANN_08109	6.32	9.18	5.78	0.86	0.98	0.93	0.132123	-2.92004	2.29e-10	2.55e-08	yes	down
gene-ANN_08138	24.83	16.93	8.95	8.82	4.94	4.96	0.389997	-1.35846	0.000206902	0.00322593	yes	down
gene-ANN_08150	5.59	2.53	1.19	1.38	0.57	0.83	0.322214	-1.63391	0.000314918	0.00445004	yes	down
gene-ANN_08151	56.69	11.9	39.64	8.77	2.49	7.42	0.186451	-2.42313	2.51e-07	1.26e-05	yes	down
gene-ANN_08183	1.2	0.78	0.93	0.63	0.23	0.31	0.458852	-1.1239	0.00445762	0.0345798	yes	down
gene-ANN_08208	2.26	1.61	1.28	0.16	0.11	0.55	0.179751	-2.47592	7.34e-05	0.00139836	yes	down
gene-ANN_08217	1.66	1.34	1.45	4.36	2.76	2.06	2.17649	1.12201	0.00699903	0.0477903	yes	up
gene-ANN_08242	3.61	2.08	4	9.73	5.81	6.01	2.10971	1.07705	0.000478927	0.00631336	yes	up
gene-ANN_08315	4.2	2.58	0.9	1	0.69	0.51	0.268813	-1.89533	8.11e-05	0.00151829	yes	down
gene-ANN_08384	163.18	94.07	139.51	644.53	338.93	294.56	2.70738	1.4369	5.6e-07	2.5e-05	yes	up
gene-ANN_08388	3.18	1.7	2.62	1.44	0.28	0.56	0.293228	-1.76991	3.16e-05	0.000719076	yes	down
gene-ANN_08389	9.57	5.35	7.58	6.08	0.87	2.25	0.383746	-1.38178	0.00234555	0.0213458	yes	down
gene-ANN_08429	1.47	0.73	1.31	5.71	5.27	4.68	5.00846	2.32437	1.41e-09	1.33e-07	yes	up
gene-ANN_08434	14.55	4.9	6.01	5.64	1.15	2.51	0.37413	-1.41839	0.00117895	0.0126787	yes	down
gene-ANN_08435	49.37	23.8	54.63	16.18	2.7	14.73	0.263441	-1.92445	0.000130845	0.00221042	yes	down
gene-ANN_08436	82.29	25.73	58.77	15.47	2.78	10.26	0.201505	-2.31111	1.3e-07	7.07e-06	yes	down
gene-ANN_08444	2.38	1.29	1.11	0.9	0.37	0.5	0.384938	-1.3773	2.13e-05	0.000522451	yes	down
gene-ANN_08470	1.86	0.9	2.04	0.53	0.22	0.59	0.274265	-1.86636	5.38e-05	0.00110258	yes	down
gene-ANN_08545	7.5	3.85	4.98	1.86	1.13	1.29	0.282953	-1.82137	4.43e-10	4.67e-08	yes	down
gene-ANN_08606	2.77	2.1	2.79	1.02	0.77	0.78	0.300316	-1.73545	7.58e-06	0.000220669	yes	down
gene-ANN_08657	5.21	2.98	1.7	1.73	0.82	1.33	0.418758	-1.25581	0.000865253	0.0101241	yes	down
gene-ANN_08685	0.13	0.34	0.54	2.77	2.5	1	6.05121	2.59722	0.00138174	0.0143337	yes	up
gene-ANN_08686	5.07	4.2	5.48	1.5	0.87	1.8	0.30734	-1.70209	2.67e-06	9.18e-05	yes	down
gene-ANN_08713	5.02	2.97	1.19	1.56	0.44	0.96	0.327122	-1.6121	0.000764933	0.00921892	yes	down
gene-ANN_08773	13.34	8.66	13.64	40.3	26.59	18.7	2.53974	1.34468	4.86e-05	0.00101659	yes	up
gene-ANN_08852	90.76	64.35	83.21	24.91	7.81	34.24	0.29113	-1.78026	6.46e-05	0.00126364	yes	down
gene-ANN_08866	2.93	1.54	2.45	1.29	0.44	1.07	0.498197	-1.00521	0.00519468	0.0384144	yes	down
gene-ANN_09012	15.31	7.65	5.18	3.65	1.82	2.05	0.29952	-1.73928	0.00621978	0.0435183	yes	down
gene-ANN_09098	9.19	4.81	11.36	23.08	11.96	13.73	2.00755	1.00543	0.00385406	0.0311388	yes	up
gene-ANN_09121	18.91	19.27	20.3	91.04	97.03	32.15	4.01266	2.00456	1.79e-05	0.000457443	yes	up
gene-ANN_09458	25.04	12.54	8.38	6.27	3.19	4.98	0.338256	-1.56381	1.53e-05	0.0003999	yes	down
gene-ANN_09476	3.04	1.45	4.23	0.7	0.51	1.41	0.336655	-1.57066	0.00494073	0.0370249	yes	down
gene-ANN_09526	15.67	8.3	10.8	8.62	3.09	5.6	0.497095	-1.00841	0.000879624	0.0102437	yes	down
gene-ANN_09537	2.86	2.38	2.16	0.67	0.36	0.5	0.21116	-2.24359	5.76e-07	2.55e-05	yes	down
gene-ANN_09557	15.67	10.04	2.26	3.56	2.21	2.9	0.338729	-1.5618	0.00284683	0.0247355	yes	down
gene-ANN_09559	12.56	6.25	8.18	5.2	2.51	3.51	0.472058	-1.08297	0.000160189	0.00263657	yes	down
gene-ANN_09576	73.57	39.35	64.96	182.97	118.55	127.48	2.435	1.28392	1.36e-06	5.13e-05	yes	up
gene-ANN_09597	1.67	0.86	0.57	3.59	2.3	1.8	2.68471	1.42477	0.000172131	0.00280109	yes	up
gene-ANN_09666	20.01	11.15	8.59	3.13	0.9	1.64	0.1286	-2.95904	5.68e-14	1.49e-11	yes	down
gene-ANN_09676	9.95	4.24	4.71	3.22	1.17	2.18	0.368539	-1.44011	1.25e-05	0.000337277	yes	down
gene-ANN_09687	5.57	3.43	4.27	16.66	8.86	8.38	2.56321	1.35795	6.89e-07	2.91e-05	yes	up
gene-ANN_09710	40.7	32.86	24.29	18.94	5.84	14.09	0.432182	-1.21029	0.000761035	0.00918451	yes	down
gene-ANN_09749	1.35	0.77	1.04	3.09	1.58	2.01	2.19909	1.1369	0.000305396	0.00434749	yes	up
gene-ANN_09759	33.88	40.32	20.24	4.64	1.61	4.83	0.129441	-2.94964	5.05e-13	1.11e-10	yes	down
gene-ANN_09830	2.47	0.87	1.25	0.77	0.3	0.49	0.365106	-1.45361	0.00111246	0.0121603	yes	down
gene-ANN_09858	1.99	4.54	3.04	0.36	0.12	0.32	0.0692553	-3.85193	3.63e-10	3.94e-08	yes	down
gene-ANN_09886	17.35	9.63	13.23	4.31	2.08	6.31	0.316932	-1.65775	5.58e-06	0.000173208	yes	down
gene-ANN_09891	0.45	0.25	0.6	0.04	0.06	0.14	0.204359	-2.29082	0.000209937	0.0032452	yes	down
gene-ANN_09906	89.25	20.34	21.7	4.69	3.22	13.77	0.205887	-2.28008	0.000103751	0.0018523	yes	down
gene-ANN_09907	22.23	1.08	0.79	0.49	0	0	0.0252726	-5.30628	0.000522056	0.00678869	yes	down
gene-ANN_09910	1.4	1.63	2.01	0	0.15	0.19	0.122882	-3.02465	0.000361823	0.00499439	yes	down
gene-ANN_09912	11.48	12.67	19.24	4.45	2.44	5.93	0.311181	-1.68417	0.000430262	0.00576418	yes	down
gene-ANN_09914	34.06	28.87	20.81	4.43	3.09	7.87	0.198712	-2.33125	4.04e-08	2.63e-06	yes	down
gene-ANN_09922	8.12	5.59	7.31	0.99	0.75	1.01	0.140962	-2.82662	1.16e-16	4.67e-14	yes	down
gene-ANN_09957	11.27	5.59	8.86	20.91	13.53	14.91	2.09441	1.06654	0.000269645	0.00394248	yes	up
gene-ANN_10001	6.72	6.53	9.66	2.31	1.11	3.75	0.324106	-1.62546	0.000918544	0.0105758	yes	down
gene-ANN_10003	518.28	283.45	392.73	147.76	182.54	156.45	0.480455	-1.05753	0.0031968	0.0270686	yes	down
gene-ANN_10004	8.9	10.12	1.43	0	0.03	0	0.00193524	-9.01327	4.87e-08	3.11e-06	yes	down
gene-ANN_10005	0.69	0.87	0.65	0	0	0	0.00251129	-8.63736	2.14e-11	3.16e-09	yes	down
gene-ANN_10011	61.3	48.11	28.47	10.16	4.43	8.61	0.199261	-2.32727	3.89e-12	6.94e-10	yes	down
gene-ANN_10013	15.64	28.21	36.34	0.96	1.21	0.79	0.0372463	-4.74676	4.22e-22	3.32e-19	yes	down
gene-ANN_10015	2953.89	10152.2	16242.9	1325.56	2821.41	1013.68	0.192339	-2.37827	0.00041169	0.00557589	yes	down
gene-ANN_10197	7.85	5.28	7.78	18.27	14.95	12.38	2.3678	1.24355	0.000221609	0.00339827	yes	up
gene-ANN_10213	1.24	1.26	0.68	0.11	0	0	0.0277951	-5.16903	0.000932854	0.0106665	yes	down
gene-ANN_10217	2.32	1.36	2.02	5.8	2.51	3.39	2.07993	1.05654	0.000728242	0.0088505	yes	up
gene-ANN_10234	8.36	7.57	13.28	20.96	28.3	27.96	2.73451	1.45128	0.000375919	0.00515151	yes	up
gene-ANN_10244	1	1.44	5.2	7.88	7.97	9.16	3.42903	1.7778	0.00398256	0.0317906	yes	up
gene-ANN_10259	3.29	2.43	1.47	0.5	0.09	0.72	0.154879	-2.69079	9.7e-05	0.00174537	yes	down
gene-ANN_10275	6.09	2.79	3.9	1.63	0	0.84	0.183838	-2.4435	0.000758333	0.0091748	yes	down
gene-ANN_10277	23.8	12.85	22.55	5.82	4.43	8.76	0.351142	-1.50987	0.000192274	0.00305945	yes	down
gene-ANN_10279	15.03	9.9	14.59	3.37	2.25	4.88	0.296869	-1.7521	1.2e-06	4.65e-05	yes	down
gene-ANN_10307	399.6	309.82	349.67	745.31	721.87	696.26	2.29437	1.1981	0.000224322	0.00343378	yes	up
gene-ANN_10322	8.85	4.43	8.85	35.74	19.5	13.88	3.37085	1.75311	4.97e-07	2.27e-05	yes	up
gene-ANN_10326	11.7	7.77	16.08	22.65	22.28	23.04	2.09781	1.06889	0.0050237	0.0375355	yes	up
gene-ANN_10351	69.73	64.93	180.76	15.68	17.85	32.33	0.224024	-2.15827	0.00167149	0.0165656	yes	down
gene-ANN_10367	1.6	1.75	4.4	3.43	6.78	17.11	3.9682	1.98849	0.000208993	0.00324221	yes	up
gene-ANN_10384	93.36	50.9	88.09	280.62	164.25	126.23	2.5808	1.36782	1.94e-05	0.000487314	yes	up
gene-ANN_10389	5.02	3.34	1.96	1.56	0.96	1.32	0.400949	-1.31851	0.000252565	0.00373702	yes	down
gene-ANN_10512	8.96	2.5	11.29	3.14	0.36	2.25	0.240431	-2.05631	0.000888697	0.0103241	yes	down
gene-ANN_10513	39.59	21.01	13.44	17.31	7.55	5.85	0.381612	-1.38982	0.00140259	0.0144974	yes	down
gene-ANN_10552	0.05	0.03	0	1.84	0.27	0.14	31.3064	4.96839	0.00046218	0.0061253	yes	up
gene-ANN_10567	1.11	0.67	0.83	2.9	1.89	1.02	2.35122	1.23341	0.00153312	0.0154763	yes	up
gene-ANN_10636	21	11.03	8.51	8.74	1.53	4.84	0.37265	-1.42411	0.00159998	0.016048	yes	down
gene-ANN_10670	3.08	1.78	2.57	8.45	7.49	6.02	3.30666	1.72538	2.9e-05	0.000671221	yes	up
gene-ANN_10674	5.76	3.85	5.33	11.38	10.82	8.3	2.26626	1.18032	0.00172717	0.0169789	yes	up
gene-ANN_10732	0.3	0.13	0.12	1	0.43	0.34	3.36357	1.74999	0.00303948	0.0260646	yes	up
gene-ANN_10846	65.85	18.18	44.72	12.79	11.74	12.44	0.344432	-1.53771	8.97e-05	0.00164648	yes	down
gene-ANN_10859	3.6	6.26	12.31	1.13	0.8	2.62	0.214989	-2.21767	0.000297703	0.00424147	yes	down
gene-ANN_10883	1.62	1.17	1.51	3.81	4.18	3.45	2.9519	1.56164	0.00180811	0.0175439	yes	up
gene-ANN_10917	28.57	13.08	9.3	8.76	4.65	7.27	0.438627	-1.18893	0.000824821	0.00975671	yes	down
gene-ANN_10965	6	2.89	6.25	18.05	9.61	10.23	2.63341	1.39693	0.000115326	0.00200711	yes	up
gene-ANN_10995	1.57	0.38	0.48	0	0.04	0.08	0.0950698	-3.39487	0.000859255	0.0100744	yes	down
gene-ANN_10999	4.62	4.22	5.83	15.94	10.04	10.26	2.55371	1.35259	3.91e-05	0.000848938	yes	up
gene-ANN_11012	5.76	4.73	2.1	1.31	1.19	1.39	0.335554	-1.57538	0.000232283	0.00351017	yes	down
gene-ANN_11018	7.74	2.59	2.56	0.74	0.88	1.09	0.326523	-1.61474	0.00192271	0.0183989	yes	down
gene-ANN_11021	38.07	27.58	33.46	13.56	7.81	15.29	0.393271	-1.3464	2.05e-05	0.000509552	yes	down
gene-ANN_11026	3.84	1.58	1.58	2.2	0.58	1.17	0.464271	-1.10696	0.00490773	0.036837	yes	down
gene-ANN_11081	33.1	19.12	65.5	13.65	3.92	16.67	0.294351	-1.76439	0.000874462	0.0102111	yes	down
gene-ANN_11089	6.03	3.73	2.6	1.99	1.42	1.23	0.406154	-1.2999	0.000123646	0.00211845	yes	down
gene-ANN_11097	0.61	0.36	0.37	0.11	0.1	0.08	0.235059	-2.08891	1.72e-05	0.000441576	yes	down
gene-ANN_11102	0.75	0.78	1.44	0.19	0.21	0.34	0.286816	-1.8018	0.000268626	0.00393424	yes	down
gene-ANN_11158	1.15	4.11	6.24	0.07	0.09	0.51	0.0588952	-4.08571	6.41e-07	2.77e-05	yes	down
gene-ANN_11163	20.08	12.6	8.67	3.18	1.77	3.2	0.212544	-2.23417	1.41e-10	1.66e-08	yes	down
gene-ANN_11213	6.47	4.94	10.83	5.56	2.2	4.77	0.427453	-1.22616	0.00153445	0.0154806	yes	down
gene-ANN_11240	5.89	3.24	5.72	3.48	0.59	1.53	0.362402	-1.46434	0.00102136	0.0114453	yes	down
gene-ANN_11258	17.48	12.36	19.07	3.55	3.86	4.56	0.271641	-1.88023	3.93e-07	1.85e-05	yes	down
gene-ANN_11259	4.39	3.32	4.48	0	0.4	1.42	0.178041	-2.48972	0.00277042	0.0241445	yes	down
gene-ANN_11260	16.14	16.55	11.34	0.75	1.98	2.45	0.135953	-2.87882	5.44e-08	3.35e-06	yes	down
gene-ANN_11274	0.36	0.54	1.57	0	0	0	0.0142673	-6.13115	0.000115916	0.00201535	yes	down
gene-ANN_11298	34.42	17.06	23.46	70.29	44.02	39.13	2.18885	1.13018	0.000172926	0.00280874	yes	up
gene-ANN_11301	123.43	48.47	127.42	42.86	6.48	35.68	0.30835	-1.69736	0.00141359	0.0145848	yes	down
gene-ANN_11310	10.28	6.06	3.96	4.16	2.16	2.99	0.491065	-1.02601	0.00262291	0.0231153	yes	down
gene-ANN_11320	4.94	1.83	1.47	1.27	0.62	0.93	0.397624	-1.33052	0.000977194	0.011045	yes	down
gene-ANN_11334	82.39	42.17	84.45	189.64	122.11	149.59	2.2225	1.15218	0.000170219	0.0027726	yes	up
gene-ANN_11364	2.45	2.67	1.73	0.44	0.38	0.54	0.374426	-1.41725	0.00229214	0.0209814	yes	down
gene-ANN_11474	3.11	2.9	2.42	0.33	0.12	0.29	0.0884297	-3.49933	1.3e-16	5.11e-14	yes	down
gene-ANN_11508	6.86	4.79	4.47	1.4	1.04	1.23	0.245631	-2.02543	2.01e-10	2.3e-08	yes	down
gene-ANN_11512	0.39	0.91	0.39	4.45	2.57	1.29	4.64728	2.21639	0.000507445	0.00661861	yes	up
gene-ANN_11540	158.22	179.19	238.74	100.58	31.89	69.42	0.290404	-1.78387	3.71e-05	0.000816931	yes	down
gene-ANN_11569	1.55	0.9	1.09	0.29	0.18	0.69	0.334571	-1.57962	0.000994484	0.0111965	yes	down
gene-ANN_11596	2.07	0.98	1.15	2.95	2.09	2.58	2.06648	1.04718	0.00213805	0.0199405	yes	up
gene-ANN_11635	0.11	0.03	0	0.86	0.37	0.19	10.7344	3.42417	0.00464962	0.0354142	yes	up
gene-ANN_11656	0	0.04	0	2.73	0.5	2.92	194.959	7.60702	1.87e-08	1.33e-06	yes	up
gene-ANN_11688	29.4	13.15	25.82	9.17	2.21	6.23	0.284154	-1.81525	1.46e-07	7.79e-06	yes	down
gene-ANN_11776	27.39	25.39	34.41	12.06	9.07	15.03	0.440718	-1.18207	0.0016296	0.016279	yes	down
gene-ANN_11864	5.61	4.41	4.13	1.48	0.66	0.45	0.186436	-2.42325	1.83e-08	1.3e-06	yes	down
gene-ANN_11871	6.18	2.24	2.14	1.39	0.58	1.02	0.311232	-1.68394	1.88e-05	0.000475928	yes	down
gene-ANN_11884	34.31	19.32	36.64	153.4	94.76	64.02	3.68345	1.88106	1.15e-07	6.39e-06	yes	up
gene-ANN_11909	44.02	18.61	29.93	68.64	46.55	45.52	2.0743	1.05262	0.000446496	0.00593109	yes	up
gene-ANN_11910	2.89	1.25	1.6	9.29	5.31	3.3	3.9085	1.96661	4.93e-07	2.25e-05	yes	up
gene-ANN_11945	1.22	0.73	1.37	2.06	2.21	4.4	2.70718	1.43679	0.00106824	0.0118115	yes	up
gene-ANN_11968	40.58	20.7	35.89	160.73	76.47	95.05	3.57194	1.83671	8.1e-11	1.02e-08	yes	up
gene-ANN_11997	2.77	1.84	3.75	5.08	6.32	5.7	2.14363	1.10005	0.00448381	0.0346996	yes	up
gene-ANN_12008	26.94	15.52	20.05	69.91	48.43	39.2	2.73706	1.45263	5.06e-07	2.3e-05	yes	up
gene-ANN_12013	1.4	0.98	0.86	2.35	2.13	2.25	2.89253	1.53233	0.000295649	0.00422614	yes	up
gene-ANN_12016	68.8	39.56	56.18	132.94	95.5	107.97	2.1649	1.1143	0.000109387	0.00193493	yes	up
gene-ANN_12019	9.4	5.16	8.46	17.09	12.28	13.53	2.0589	1.04187	0.000914366	0.0105576	yes	up
gene-ANN_12026	8.26	5.5	6.19	21.23	12.76	12.14	2.46379	1.30088	1.24e-06	4.72e-05	yes	up
gene-ANN_12051	269.67	175.8	490.27	1341.35	1249.32	1063.01	3.93172	1.97516	3.08e-08	2.08e-06	yes	up
gene-ANN_12055	23.77	21.36	40.93	92.62	85.31	64.83	3.0152	1.59226	5.22e-05	0.00107732	yes	up
gene-ANN_12057	2.1	0.52	2.79	8.56	6.49	3.51	3.50694	1.81021	8.85e-05	0.00162866	yes	up
gene-ANN_12066	0.81	0.48	0.44	1.48	1.42	2.16	3.31085	1.7272	0.000112485	0.00197484	yes	up
gene-ANN_12095	586.89	311.8	556.26	1242.61	1049.02	1086.81	2.49924	1.32149	2.6e-05	0.000618687	yes	up
gene-ANN_12145	0.42	0.07	0.6	5.45	0.95	1.06	6.38805	2.67537	0.000123456	0.00211845	yes	up
gene-ANN_12223	11.88	3.06	3.11	3.23	1.52	2.12	0.425556	-1.23258	0.00523454	0.0385716	yes	down
gene-ANN_12234	8.62	4.06	6.27	17.02	12.06	8.7	2.20585	1.14133	0.00114679	0.0124256	yes	up
gene-ANN_12235	15.9	9.19	9.36	2.67	2.46	3.02	0.265734	-1.91195	3.06e-09	2.62e-07	yes	down
gene-ANN_12257	3.7	2.59	16.26	2.22	1.04	2.73	0.268247	-1.89837	0.00265614	0.02334	yes	down
gene-ANN_12258	2.18	2.27	10.47	1.06	0.52	1.18	0.183988	-2.44231	0.000131493	0.0022192	yes	down
gene-ANN_12260	25.28	10.89	18.37	72.87	26.65	33.75	2.64882	1.40535	6.77e-06	0.000201743	yes	up
gene-ANN_12264	8.91	3.93	7.51	18.53	12.18	15.23	2.48528	1.31341	4.78e-05	0.00100205	yes	up
gene-ANN_12269	68.69	68.58	82.2	14.21	5.9	19.74	0.185442	-2.43096	1.47e-08	1.08e-06	yes	down
gene-ANN_12280	69.61	39.58	58.37	172.23	101.87	91.55	2.2085	1.14307	3.88e-05	0.000845443	yes	up
gene-ANN_12294	14.32	6.23	21.19	8.9	2.21	7.28	0.412857	-1.27628	0.00506159	0.0377207	yes	down
gene-ANN_12326	1.06	0.68	0.72	4.14	2.15	3.22	4.099	2.03527	2.28e-10	2.55e-08	yes	up
gene-ANN_12463	40.49	41.83	31.19	18.01	17.95	30.65	0.463804	-1.10841	0.00190127	0.0182442	yes	down
gene-ANN_12494	41	23.73	32.13	95.75	49.22	52.09	2.13762	1.09601	2.4e-05	0.00057655	yes	up
gene-ANN_12556	0.52	0.42	0.97	1.85	1.28	1.2	2.35223	1.23403	0.00584446	0.0417199	yes	up
gene-ANN_12569	0.47	0.23	0.2	0.07	0.07	0.1	0.3118	-1.68131	0.00152951	0.0154555	yes	down
gene-ANN_12593	2.15	1.8	0.74	0	0	0.12	0.0285858	-5.12856	5.34e-05	0.00109512	yes	down
gene-ANN_12596	1.51	1.08	0.8	0.19	0.05	0.05	0.0897291	-3.47828	0.000280378	0.00406161	yes	down
gene-ANN_12632	1.79	1.05	1.92	9.76	3.66	2.63	3.87639	1.95471	4.39e-07	2.03e-05	yes	up
gene-ANN_12695	6.05	2.73	1.77	1.43	0.48	1.48	0.349404	-1.51703	0.0016686	0.0165538	yes	down
gene-ANN_12737	2.12	1.12	3.93	0.49	0	0.49	0.127986	-2.96594	0.00322187	0.0272142	yes	down
gene-ANN_12738	5.05	3.51	7.36	4.12	0.94	1.91	0.42062	-1.24941	0.0017974	0.0174751	yes	down
gene-ANN_12742	1.39	1.98	0.47	0.28	0.19	0.16	0.168902	-2.56574	0.000123731	0.00211845	yes	down
gene-ANN_12767	10.82	9.07	12.01	32.79	59.58	27.06	4.3599	2.1243	1.01e-05	0.000284092	yes	up
gene-ANN_12813	6.01	5.72	5.64	1.25	1.08	1.94	0.292796	-1.77203	2.24e-05	0.000545486	yes	down
gene-ANN_12816	1.78	1.99	1.9	0.1	0	0	0.0150461	-6.05446	3.31e-07	1.59e-05	yes	down
gene-ANN_12839	14.93	7.02	11.89	6.05	1.49	3.79	0.342981	-1.5438	0.000139452	0.00233755	yes	down
gene-ANN_12840	5.02	1.35	3.03	2.05	0.12	0.78	0.257936	-1.95491	0.00490482	0.036837	yes	down
gene-ANN_12841	11.29	6.81	9.46	5.54	0.94	1.64	0.276375	-1.8553	3.98e-05	0.000862586	yes	down
gene-ANN_12859	0.72	0.78	0.43	0.16	0.1	0.24	0.234306	-2.09353	1.31e-05	0.000348709	yes	down
gene-ANN_12897	199.69	169.67	164.04	10.78	5.13	63.89	0.163776	-2.6102	0.000179208	0.00289447	yes	down
gene-ANN_12904	1.02	2.78	11.69	1.93	0.12	1.23	0.187031	-2.41865	0.00396409	0.031687	yes	down
gene-ANN_12965	26.67	20.17	11.9	2.16	3.8	3.54	0.189447	-2.40013	2.01e-07	1.04e-05	yes	down
gene-ANN_12966	53.94	51.46	90.04	27.13	16.33	21.04	0.336874	-1.56972	2.72e-05	0.000639621	yes	down
gene-ANN_12973	11.42	5.41	15.37	38.44	21.87	15.64	2.45246	1.29423	0.00153017	0.0154555	yes	up
gene-ANN_13011	1.68	1.59	0.92	0.19	0.06	0.5	0.188489	-2.40745	0.000225039	0.00343632	yes	down
gene-ANN_13014	19.1	8.66	5.56	2.47	2.07	2.7	0.246967	-2.01761	9.69e-07	3.87e-05	yes	down
gene-ANN_13016	11.11	14.29	11.68	15.97	7.58	9.22	0.426698	-1.22871	8.51e-05	0.00158101	yes	down
gene-ANN_13020	20.47	17.76	17.31	7.53	3.97	7.64	0.277716	-1.84832	2.38e-07	1.22e-05	yes	down
gene-ANN_13021	0.87	0.75	0.6	5.48	6.4	4.74	8.96458	3.16424	6.45e-15	1.99e-12	yes	up
gene-ANN_13041	3.55	1.64	1.34	0.88	0.34	0.9	0.352771	-1.50319	0.00022699	0.0034593	yes	down
gene-ANN_13119	36.53	16.79	23.79	8.48	3.09	5.96	0.238076	-2.07051	1.84e-11	2.79e-09	yes	down
gene-ANN_13128	35.73	21.22	33.92	2.41	4.84	9.71	0.220213	-2.18303	1.15e-07	6.39e-06	yes	down
gene-ANN_13191	10.41	5	3.72	3.06	1.21	1.61	0.310008	-1.68962	2.12e-05	0.000522197	yes	down
gene-ANN_13192	0.34	0.12	0.5	0.08	0.03	0.04	0.16312	-2.61599	0.000172502	0.00280449	yes	down
gene-ANN_13215	3.48	2.31	2.61	1.42	0.73	1.24	0.41222	-1.27851	1.57e-05	0.000408652	yes	down
gene-ANN_13344	20.59	10.53	17.2	30.81	23.66	36.95	2.10032	1.07061	0.00108976	0.0119805	yes	up
gene-ANN_13391	2.92	1.51	1.7	1.32	0.38	0.54	0.353699	-1.49941	0.000376183	0.00515151	yes	down
gene-ANN_13400	1.62	2.02	4.18	0.65	0.41	0.92	0.266249	-1.90915	0.000563481	0.00719208	yes	down
gene-ANN_13466	0.47	0.29	3.61	0	0	0.35	0.0401202	-4.63953	0.00225823	0.0207479	yes	down
gene-ANN_13476	6.65	3.67	3.43	1.84	0.38	1.77	0.298766	-1.74291	0.000598018	0.00754376	yes	down
gene-ANN_13497	3.69	0.13	0.17	0.72	0.25	3.64	4.29695	2.10331	0.00571191	0.0409939	yes	up
gene-ANN_13570	1.19	2.83	2.61	0.49	0.52	0.22	0.186327	-2.42409	0.000164511	0.00270191	yes	down
gene-ANN_13598	112.17	141.56	315.67	27.43	29.29	136.44	0.310446	-1.68759	0.00489869	0.036837	yes	down
gene-ANN_13608	0.73	0.95	0.89	0.76	0.25	0.34	0.386904	-1.36995	0.00309139	0.026318	yes	down
gene-ANN_13628	1.85	2.52	2.65	0.29	0.26	0.9	0.234499	-2.09234	0.000185081	0.00297265	yes	down
gene-ANN_13632	21.12	16.97	11.93	4.92	2.84	4.64	0.26095	-1.93815	4.74e-09	3.85e-07	yes	down
gene-ANN_13637	133.43	119.32	129.52	59.24	28.54	66.69	0.348169	-1.52214	1.54e-05	0.000401697	yes	down
gene-ANN_13641	91.03	73.99	100.72	18.55	23.73	34.42	0.308108	-1.69849	4.63e-05	0.000981074	yes	down
gene-ANN_13651	26.12	17.8	3.61	1.51	1.49	5.03	0.213028	-2.23089	0.000702905	0.00860922	yes	down
gene-ANN_13657	2.01	0.92	1.69	0.56	0.25	0.56	0.326952	-1.61285	0.000164628	0.00270191	yes	down
gene-ANN_13662	15.66	15.98	8.87	7.83	5.74	7.64	0.451816	-1.14619	0.000868832	0.0101522	yes	down
gene-ANN_13680	2.46	3.4	14.44	19.42	22.86	28.37	3.69305	1.88481	0.00282527	0.0245729	yes	up
gene-ANN_13710	6.59	3.28	4.49	2.15	1.27	2.09	0.414739	-1.26973	4.68e-05	0.000987485	yes	down
gene-ANN_13718	6.01	3.83	2.06	1.96	1.14	1.21	0.380414	-1.39436	0.000296466	0.00423432	yes	down
gene-ANN_13780	0.42	0.17	0.13	5.78	5.23	1.18	19.395	4.27761	5.33e-08	3.29e-06	yes	up
gene-ANN_13792	0.17	0.07	0.17	3.36	1.31	2.8	24.5281	4.61636	1.9e-12	3.69e-10	yes	up
gene-ANN_13795	1.03	1.16	2.79	1.12	0.29	0.53	0.349908	-1.51495	0.00574797	0.0412356	yes	down
gene-ANN_13930	7.88	4.6	4.71	0.64	0.14	1.67	0.154775	-2.69176	1.65e-05	0.000423919	yes	down
gene-ANN_14018	7.63	7.75	8.52	2.1	1.18	3.84	0.311001	-1.68501	0.000263043	0.00386229	yes	down
gene-ANN_14039	2.43	0.84	0.91	0.86	0.31	0.56	0.44386	-1.17182	0.00434942	0.0338894	yes	down
gene-ANN_14172	13	6.7	7.12	2.42	0.98	2.48	0.268818	-1.8953	9.31e-07	3.75e-05	yes	down
gene-ANN_14178	3.93	1.63	3.28	0.8	0.25	0.74	0.212348	-2.2355	1.45e-07	7.77e-06	yes	down
gene-ANN_14186	21.87	23.92	11.06	1.65	0.84	2.02	0.0812866	-3.62084	2.82e-16	1.05e-13	yes	down
gene-ANN_14277	27.77	13.46	17.16	10.77	3.29	7.56	0.387997	-1.36588	0.00020889	0.00324221	yes	down
gene-ANN_14311	9.81	6.3	14.62	0	0	1.65	0.0617254	-4.01799	0.00548621	0.0398861	yes	down
gene-ANN_14312	4.06	2.35	3.02	0.33	0.14	0.46	0.106015	-3.23766	2.35e-12	4.41e-10	yes	down
gene-ANN_14354	0.15	0.37	0.19	2.12	0.61	3.33	8.10389	3.01861	3.1e-06	0.000104275	yes	up
gene-ANN_14356	0.06	0.15	0.13	2.97	0.89	6.67	34.676	5.11587	6.53e-12	1.1e-09	yes	up
gene-ANN_14359	205.17	334.91	380.91	684.71	682.97	2022.89	3.86594	1.95082	0.000330085	0.00460786	yes	up
gene-ANN_14360	58.17	89.08	71.81	144.53	215.44	455.74	3.18358	1.67065	0.00256488	0.0228095	yes	up
gene-ANN_14361	158.63	215.35	340.1	394.46	619.22	2715.13	5.69126	2.50875	0.000157614	0.00259913	yes	up
gene-ANN_14398	2.18	2.15	2.94	0.67	0.53	1.45	0.38382	-1.3815	0.00556889	0.0402204	yes	down
gene-ANN_14460	3.18	2.21	3.8	9.43	5.04	5.15	2.20005	1.13754	0.000557648	0.00713872	yes	up
gene-ANN_14463	8.14	6.19	13.74	25.38	23.41	13.92	2.35597	1.23632	0.00353485	0.0292293	yes	up
gene-ANN_14508	4.85	3.38	5.85	10.32	13.42	12.43	3.01546	1.59238	0.00208314	0.0195444	yes	up
gene-ANN_14561	4.16	1.93	1.53	1.07	0.8	1.13	0.446479	-1.16333	0.00261535	0.0230646	yes	down
gene-ANN_14575	6.35	6.37	19.16	2.05	1.19	4.26	0.229149	-2.12564	0.000347201	0.00481567	yes	down
gene-ANN_14613	1.63	2.17	3.4	4.88	9.89	4.97	3.08173	1.62374	0.00356109	0.0293901	yes	up
gene-ANN_14615	13.99	11.89	14.76	5.56	3.39	6.73	0.404656	-1.30523	0.000194345	0.00307571	yes	down
gene-ANN_14647	1.55	1.25	0.53	0.65	0.15	0.23	0.273259	-1.87166	0.000214615	0.00330275	yes	down
gene-ANN_14715	11.68	35.73	9.44	48.45	22.93	39.91	4.39241	2.13501	0.000181837	0.00293145	yes	up
gene-ANN_14783	2.48	1.02	1.83	0.67	0.23	0.96	0.378225	-1.40268	0.0068907	0.0472747	yes	down
gene-ANN_14806	15.15	12.91	11.19	53.08	31.41	27.76	2.93351	1.55263	2.22e-07	1.14e-05	yes	up
gene-ANN_14812	0.72	0.75	0.52	0.11	0.05	0.11	0.104171	-3.26298	2.63e-06	9.08e-05	yes	down
gene-ANN_14869	0.12	0.65	2.45	0.07	0	0	0.0193793	-5.68934	0.000465823	0.00615941	yes	down
gene-ANN_14933	4.66	2.7	2.68	4	0.88	1.94	0.476313	-1.07002	0.00475303	0.0359703	yes	down
gene-ANN_14995	3.53	2.99	6.25	1.18	0.75	1.67	0.294831	-1.76204	5.98e-06	0.000182531	yes	down
gene-ANN_14996	15.56	11.44	6.39	4	1.97	3.52	0.27725	-1.85074	1.21e-06	4.66e-05	yes	down
gene-ANN_15029	5.72	3.07	1.03	2.38	1.26	1.02	0.354464	-1.49629	0.000297521	0.00424147	yes	down
gene-ANN_15054	0.63	0.19	0.33	0.11	0.03	0.12	0.241843	-2.04785	0.000135239	0.00227576	yes	down
gene-ANN_15077	3.36	1.92	1.44	1.14	0.58	0.67	0.372328	-1.42536	2.11e-05	0.000520874	yes	down
gene-ANN_15081	0.91	0.07	0.53	0	0	0	0.0154144	-6.01958	0.000184181	0.00296095	yes	down
gene-ANN_15098	12.98	7.08	10.52	20.39	20.5	13.55	2.0136	1.00978	0.00626829	0.0437514	yes	up
gene-ANN_15180	90.5	46.11	69.61	210.72	133.28	111.96	2.35949	1.23848	2.2e-05	0.000538345	yes	up
gene-ANN_15201	5.19	3.52	2.83	12.76	8.71	5.44	2.33655	1.22438	0.000552362	0.00709733	yes	up
gene-ANN_15339	33.99	25.74	79.81	10.81	1.99	13.75	0.187077	-2.4183	4.68e-05	0.000987485	yes	down
gene-ANN_15360	1.29	0.82	0.49	6.34	3.12	2.9	4.93221	2.30224	2.83e-10	3.1e-08	yes	up
gene-ANN_15442	10.27	6.67	17.35	308.01	8.84	18.02	8.74334	3.12818	0.00516899	0.0383064	yes	up
gene-ANN_15454	3.07	2.31	4.69	0.3	0.11	0.9	0.138972	-2.84713	6.61e-06	0.000197284	yes	down
gene-ANN_15515	896.63	726.89	932.22	272.95	230.3	213.65	0.320885	-1.63987	3.05e-05	0.000699033	yes	down
gene-ANN_15585	0.07	0.08	0.13	5.1	4.35	0.13	35.7665	5.16054	1.44e-07	7.76e-06	yes	up
gene-ANN_15586	0.6	0.11	0.27	2.22	1.02	4.3	8.55416	3.09663	6.01e-06	0.000182977	yes	up
gene-ANN_15631	3.39	0.51	2.45	0.28	0.08	0.56	0.148516	-2.75131	0.00139552	0.0144502	yes	down
gene-ANN_15633	7.68	3.01	3.09	1.06	1.22	0.67	0.176781	-2.49996	1.32e-09	1.27e-07	yes	down
gene-ANN_15655	72.9	90.25	18.47	14.33	2.13	7.58	0.191697	-2.3831	1.08e-05	0.000300227	yes	down
gene-ANN_15659	5.57	1.05	1.74	0.96	0.39	1.84	0.344207	-1.53865	0.00659555	0.0455937	yes	down
gene-ANN_15661	2.58	2.58	3.26	1.05	0.64	1.12	0.334453	-1.58012	6.62e-05	0.00128533	yes	down
gene-ANN_15740	5.52	2.79	3.06	2.53	0.73	1.03	0.377463	-1.40559	5.48e-05	0.001117	yes	down
gene-ANN_15751	33.53	14.9	19.15	11.17	3.59	9.53	0.380973	-1.39224	0.000119672	0.00206199	yes	down
gene-ANN_15764	38.32	25.83	13.24	89.04	42.72	39.49	2.28878	1.19458	0.00172378	0.0169552	yes	up
gene-ANN_15769	10.02	12.1	17.31	127.18	121.84	56.63	8.10864	3.01946	3.03e-11	4.26e-09	yes	up
gene-ANN_15770	8.08	4.89	4.46	19.68	13.62	11.14	2.73481	1.45144	1.71e-06	6.23e-05	yes	up
gene-ANN_15773	0.87	0.36	0.65	2.08	0.64	2.07	2.97347	1.57215	0.000932726	0.0106665	yes	up
gene-ANN_15822	13.73	5.72	5.3	2.78	0.81	2.75	0.246947	-2.01772	8.35e-08	4.85e-06	yes	down
gene-ANN_15823	16.28	7.79	8.17	35.5	24.57	19.01	2.71046	1.43854	9.33e-06	0.000264807	yes	up
gene-ANN_15837	2.37	1.77	2.91	6.49	7.07	6.46	3.14671	1.65384	5.76e-05	0.00116247	yes	up
gene-ANN_15856	2014.33	1248.53	2470.34	5249.55	1543.2	7649.99	2.49368	1.31827	0.00690031	0.0473169	yes	up
gene-ANN_15860	1.71	2.29	2.79	0.92	0.46	1.32	0.407857	-1.29386	0.00535821	0.0392209	yes	down
gene-ANN_15914	17.13	10.79	7.93	8.44	2.87	3.31	0.428114	-1.22393	0.00639555	0.0444959	yes	down
gene-ANN_15961	15.72	4.94	7.49	1.3	2.04	2.08	0.234661	-2.09135	0.000180642	0.0029149	yes	down
gene-ANN_15962	10.1	8.53	7.58	3.38	1.84	3.71	0.358604	-1.47954	0.00018691	0.00299604	yes	down
gene-ANN_15973	20.14	29.13	45.9	63.19	86.37	120.49	3.0559	1.6116	0.00122491	0.013027	yes	up
gene-ANN_15982	4.54	2.79	2.76	1.31	1.05	1.16	0.371989	-1.42667	8.24e-07	3.37e-05	yes	down
gene-ANN_16030	3715.42	4337.56	9020.31	13812.4	19621.7	11615.7	2.87348	1.5228	0.00220199	0.0203389	yes	up
gene-ANN_16031	3.51	2.42	3.68	0.93	0.8	1.49	0.369168	-1.43765	0.000887863	0.0103241	yes	down
gene-ANN_16032	22.87	26.42	37.28	6.24	5.63	15.65	0.329327	-1.60241	0.00162583	0.0162508	yes	down
gene-ANN_16041	11.84	5.56	5.18	18	12.45	10.32	2.32362	1.21637	6.08e-05	0.00121612	yes	up
gene-ANN_16048	4.81	1.96	2.88	1.35	0.53	1.05	0.340322	-1.55503	6.15e-06	0.000185886	yes	down
gene-ANN_16147	22.57	13.26	38.73	74.27	67.96	51.57	2.58969	1.37278	0.0011384	0.0123502	yes	up
gene-ANN_16148	7.87	4.74	8	18.91	10.11	11.85	2.09473	1.06677	0.00145263	0.0148283	yes	up
gene-ANN_16156	1.31	0.14	0.57	4.43	2.14	4.28	6.35211	2.66724	6.72e-07	2.86e-05	yes	up
gene-ANN_16160	1.43	0.83	1.91	0.24	0.25	0.48	0.261974	-1.93251	0.0024183	0.0218127	yes	down
gene-ANN_16161	5.8	2.53	2.92	35.95	12.7	7.87	5.22745	2.38611	1.24e-06	4.72e-05	yes	up
gene-ANN_16193	3.35	1.84	2.68	8.33	3.84	3.98	2.1344	1.09383	0.000239716	0.00359299	yes	up
gene-ANN_16277	0.79	0.5	0.35	1.71	0.94	0.77	2.19383	1.13345	0.00358975	0.0295279	yes	up
gene-ANN_16281	8.1	4.63	3.3	4.2	1.32	2.21	0.470043	-1.08913	0.00346963	0.0288696	yes	down
gene-ANN_16284	14.35	10.17	9.84	30.58	22.44	15.44	2.1315	1.09187	0.00137941	0.0143263	yes	up
gene-ANN_16285	1.43	0.96	2.41	3.86	2.91	5.09	2.41087	1.26955	0.00215269	0.020023	yes	up
gene-ANN_16330	5.88	4.98	6.48	20.6	13.17	10.63	2.63968	1.40036	2.06e-05	0.000511755	yes	up
gene-ANN_16349	4.31	3.05	4.43	26.49	18.38	7.89	4.76184	2.25152	1.39e-07	7.54e-06	yes	up
gene-ANN_16477	6.69	3.51	5.21	4.39	0.98	4.25	0.319578	-1.64576	7.04e-06	0.000208455	yes	down
gene-ANN_16497	8.77	4.8	10.36	51.06	47.53	23.66	5.60163	2.48585	1.96e-09	1.79e-07	yes	up
gene-ANN_16503	16.12	8.37	21.26	370.44	344	196.78	22.7942	4.5106	1.01e-27	1.46e-24	yes	up
gene-ANN_16512	4.83	2.55	3.34	1.69	0.84	1.1	0.359389	-1.47638	1.08e-06	4.24e-05	yes	down
gene-ANN_16517	7.56	4.52	4.89	1.82	1.17	3.17	0.399222	-1.32474	0.0014727	0.0149889	yes	down
gene-ANN_16531	0.69	0.48	1.3	4.08	3.22	1.72	3.3839	1.75869	0.000612304	0.00768471	yes	up
gene-ANN_16631	2.19	1.38	3.89	10.88	10.46	5.61	3.97723	1.99176	2.87e-05	0.000666394	yes	up
gene-ANN_16638	5.73	4.15	6.68	14.91	11.71	11.52	2.47854	1.30949	5.9e-05	0.00118774	yes	up
gene-ANN_16640	3.2	1.23	3.77	12.76	19.23	16.54	7.3296	2.87374	1.04e-05	0.000290243	yes	up
gene-ANN_16748	3.57	5.12	7.4	0.99	2.84	2.27	0.286657	-1.8026	1.14e-05	0.000312693	yes	down
gene-ANN_16751	8.34	3.33	4.67	2.05	0.8	2.46	0.356446	-1.48825	0.000367744	0.00506386	yes	down
gene-ANN_16752	6.36	3.16	8.01	1.75	0.67	3.31	0.350926	-1.51076	0.00643984	0.0446692	yes	down
gene-ANN_16810	7.94	3.88	3.45	2.31	1.31	2.13	0.420141	-1.25106	0.000174961	0.00283116	yes	down
gene-ANN_16819	6.14	3.55	10.27	1.83	0.41	0.79	0.203374	-2.29779	1.67e-06	6.12e-05	yes	down
gene-ANN_16917	6.25	3.19	6.01	14.66	10.99	10.6	2.56218	1.35737	2.54e-05	0.000605091	yes	up
[truncated: 344 more rows]

## Sheet: 14 dpa vs 0 dpa
Gene ID	dpa0_1	dpa0_2	dpa0_3	dpa14_1	dpa14_2	dpa14_3	FC	Log2FC	Pvalue	Padjust	Significant	Regulate
MSTRG.10024	84.26	35.55	115.68	58.25	22.15	16.56	0.302741	-1.72384	0.00722599	0.0483277	yes	down
MSTRG.10027	5.69	2.96	3.77	1.3	0.68	0.6	0.20046	-2.31862	1.10357e-06	2.62041e-05	yes	down
MSTRG.1003	0.96	0.77	0.85	0.1	0.21	0.06	0.122763	-3.02605	1.53678e-07	4.2809e-06	yes	down
MSTRG.10060	1.1	0.7	1.09	2.8	3.47	5.55	3.41162	1.77046	2.92307e-05	0.000485688	yes	up
MSTRG.10083	2.55	1.78	1.6	3.15	5.77	6.65	2.19883	1.13674	0.000216385	0.00278231	yes	up
MSTRG.1011	0.13	0.12	0.09	0.25	0.51	0.47	3.04724	1.6075	0.00175338	0.0157983	yes	up
MSTRG.10134	6.12	5.3	3.25	11.79	13.04	12.33	2.19254	1.1326	0.00185052	0.0165249	yes	up
MSTRG.10148	0.58	1.98	1.82	0.48	0.77	0.59	0.321059	-1.63909	0.00623233	0.0430701	yes	down
MSTRG.10160	2.29	0.45	0.26	0.05	0	0.28	0.101772	-3.29658	0.00406569	0.0308051	yes	down
MSTRG.10182	28.08	20.06	39.23	69.33	72.02	101.57	2.34532	1.22979	0.000506133	0.00562602	yes	up
MSTRG.10209	256.7	253.06	406.82	12.79	8.94	18.42	0.031527	-4.98727	1.40774e-27	3.2461e-25	yes	down
MSTRG.1021	4.66	3.01	3.12	1.45	1.7	2.01	0.413633	-1.27358	3.4223e-05	0.000561003	yes	down
MSTRG.10210	285.3	255.73	237.75	43.17	57.09	62.84	0.200679	-2.31704	1.40062e-14	1.09687e-12	yes	down
MSTRG.10212	34.45	0	25.22	1.67	0	0	0.0221968	-5.4935	0.0020673	0.0179885	yes	down
MSTRG.10308	1.57	0.76	0.67	0	0.27	0.29	0.152082	-2.71707	0.000801306	0.00827751	yes	down
MSTRG.10331	0.68	0.27	0.42	1.1	1.55	2.82	3.44406	1.78411	0.000386005	0.00448756	yes	up
MSTRG.10378	13.2	4.68	6.77	1.23	2.78	2.32	0.22077	-2.17939	7.55956e-07	1.85661e-05	yes	down
MSTRG.10408	2.61	1.84	1.88	0.31	0.81	0.44	0.207162	-2.27117	6.34324e-08	1.88868e-06	yes	down
MSTRG.1042	276.7	197.82	341.94	11.15	17.94	11.32	0.0422921	-4.56347	2.66961e-35	8.52345e-33	yes	down
MSTRG.10446	15.48	5.41	31.09	176.93	459.2	163.62	6.29999	2.65535	0.000683731	0.00726548	yes	up
MSTRG.10455	2.81	2.51	1.4	0.72	1.18	1.5	0.416775	-1.26266	0.00088163	0.00895569	yes	down
MSTRG.10471	0.21	0.08	0.14	0.52	0.83	0.7	4.18793	2.06624	0.00245443	0.0205142	yes	up
MSTRG.10477	26.1	15.5	40.64	116.07	96.81	102.87	2.74376	1.45615	0.00244508	0.020469	yes	up
MSTRG.10483	3.34	2.84	2.27	1.24	0.83	0.63	0.26716	-1.90423	0.00742123	0.049363	yes	down
MSTRG.10499	0.06	0	0	0.41	1.33	1.36	39.845	5.31633	0.000423963	0.00486924	yes	up
MSTRG.10516	0.25	0.26	0.03	5.55	2.1	4.2	19.4423	4.28113	1.51637e-09	5.89313e-08	yes	up
MSTRG.10526	0	0.13	0.08	11.52	0.74	2.71	62.0426	5.95519	2.24272e-06	4.93565e-05	yes	up
MSTRG.10551	4.7	2.49	5.35	10.44	9.05	19.63	2.64829	1.40506	0.000893683	0.00905154	yes	up
MSTRG.10552	8.87	9.09	5.06	25.58	15.55	28.35	2.50483	1.32471	0.00327382	0.0258825	yes	up
MSTRG.1064	1.41	2.13	2.13	0.11	0.13	0.18	0.0591925	-4.07844	2.92593e-15	2.51958e-13	yes	down
MSTRG.10652	0.56	0.34	0.47	1.19	1.13	1.18	2.28805	1.19412	0.00126936	0.0120458	yes	up
MSTRG.10655	5.17	2.38	2.33	1	1.71	1.01	0.330673	-1.59653	0.00184655	0.0164966	yes	down
MSTRG.10659	0.36	0.1	0.1	0.54	4.75	0.1	8.68531	3.11858	0.00245846	0.0205396	yes	up
MSTRG.10662	11.83	21.63	17.21	0.38	0.77	1.14	0.0334737	-4.90083	1.22727e-18	1.41498e-16	yes	down
MSTRG.10668	0.15	0.05	0.38	0.4	1.54	1.44	4.64014	2.21417	0.00125567	0.0119481	yes	up
MSTRG.10683	6.86	2.82	2.17	1.36	2.45	2.35	0.463984	-1.10785	0.00707473	0.047546	yes	down
MSTRG.10692	67.28	39.89	34.45	10.06	11.56	13.76	0.218557	-2.19392	1.0742e-13	7.48085e-12	yes	down
MSTRG.10698	2.18	1.19	1.38	0.1	0.15	0.07	0.0586087	-4.09274	2.45355e-11	1.22107e-09	yes	down
MSTRG.10701	1.11	1.27	1.58	0	0	0	0.0188222	-5.73142	0.000522824	0.00578367	yes	down
MSTRG.10702	0.93	0.76	4.79	0.46	0.31	0.14	0.108809	-3.20013	0.00507631	0.0365667	yes	down
MSTRG.10740	3.73	1.96	1.9	4.93	9.4	8.1	2.54862	1.34971	0.000204541	0.00264147	yes	up
MSTRG.10761	1.16	4.64	8.52	0	0	0	0.0085612	-6.86797	1.5477e-05	0.000274525	yes	down
MSTRG.10779	0.62	0.61	1.12	2.44	1.84	5.52	3.33633	1.73826	0.000932727	0.00935567	yes	up
MSTRG.10781	4.06	4.73	5.27	18.69	11.38	35.47	2.37942	1.25061	0.00481711	0.0349911	yes	up
MSTRG.10784	54.44	23.64	23.43	10.82	4.32	4.85	0.191986	-2.38093	4.01402e-06	8.3303e-05	yes	down
MSTRG.10786	6.89	3.55	2.8	1.17	2.26	2.47	0.385187	-1.37637	0.000163649	0.00217706	yes	down
MSTRG.10813	3.85	5.18	2.28	0.72	0.75	1	0.178271	-2.48786	5.65154e-08	1.70475e-06	yes	down
MSTRG.10827	4.43	1.8	4.49	5.63	10.02	17.06	2.5266	1.33719	0.00172503	0.0155921	yes	up
MSTRG.10832	10.16	7.23	6.06	1.81	0.67	0.15	0.105401	-3.24604	6.80774e-06	0.000133661	yes	down
MSTRG.10843	1.51	0.11	0.2	0	0	0	0.0236127	-5.40429	0.0041089	0.0310645	yes	down
MSTRG.10869	3.48	3.28	1.01	0.83	0.59	1.15	0.276093	-1.85677	0.00417831	0.0314062	yes	down
MSTRG.10877	1.81	0.84	17.4	0.46	1.3	0	0.0538976	-4.21364	0.00239931	0.0201672	yes	down
MSTRG.10919	0.44	0.24	0.45	1.03	1.55	1.86	3.32021	1.73127	4.46612e-05	0.000699713	yes	up
MSTRG.10924	0.95	1.03	0.34	2.74	7.44	1.01	4.07018	2.02509	0.00502735	0.0363022	yes	up
MSTRG.10925	0	0.14	0	2.63	2	0.54	26.2979	4.71687	0.00507632	0.0365667	yes	up
MSTRG.10948	0.3	3.35	7.01	0	0	0	0.00237625	-8.7171	9.50617e-05	0.00136433	yes	down
MSTRG.10949	6.65	28.02	57.58	0	0	0	0.00600098	-7.38059	2.99319e-06	6.37593e-05	yes	down
MSTRG.10951	0.25	1.69	1.38	0	0.05	0	0.0109841	-6.50843	3.14192e-08	1.00469e-06	yes	down
MSTRG.1097	0.24	0.41	1.37	783.13	1083.39	5.32	772.259	9.59294	5.32669e-09	1.96699e-07	yes	up
MSTRG.10986	14.9	8.67	7.96	4.33	5.72	5.96	0.441656	-1.17901	0.000114339	0.00160221	yes	down
MSTRG.10999	43.52	16.21	4.22	2.21	0	0	0.0234271	-5.41568	0.000394695	0.00456838	yes	down
MSTRG.11009	0.72	0.45	0.9	2.83	5.43	3.7	4.88162	2.28736	1.27637e-07	3.6088e-06	yes	up
MSTRG.11022	159.92	141.17	166.5	12.18	12.1	10.47	0.0586046	-4.09284	3.70364e-28	8.9374e-26	yes	down
MSTRG.11023	22.71	2.16	14.73	0	0	0.29	0.00713375	-7.13112	4.67362e-07	1.19008e-05	yes	down
MSTRG.11025	18.78	9.08	23.5	116.34	73.5	161.48	5.95625	2.5744	2.92509e-09	1.11589e-07	yes	up
MSTRG.11029	63.56	26.04	49.54	67.61	101.05	174.41	2.07235	1.05127	0.00310976	0.024858	yes	up
MSTRG.11047	0	0	0.31	2.04	3.43	1.27	16.5544	4.04914	0.00564629	0.0397616	yes	up
MSTRG.11070	6.07	3.18	2.93	6.86	12.64	12.91	2.02699	1.01934	0.00163575	0.0149413	yes	up
MSTRG.11097	11.11	14.6	17.79	2.66	2.38	2.13	0.145128	-2.7846	4.14554e-09	1.55013e-07	yes	down
MSTRG.11121	6.75	6.55	8.48	20.03	17.82	40.73	2.91324	1.54262	9.87302e-05	0.00140918	yes	up
MSTRG.11122	0.06	0	0	1.39	16.7	0.03	330.728	8.3695	0.00099879	0.00991467	yes	up
MSTRG.11145	45.84	49.92	49.8	18.63	26.28	24.93	0.421753	-1.24553	0.000861582	0.00877351	yes	down
MSTRG.11150	16.15	21.06	27.68	0.54	0.61	0.65	0.0221657	-5.49552	3.96212e-29	1.00276e-26	yes	down
MSTRG.11157	7.12	4.12	7.96	0.03	0.19	0.27	0.0323641	-4.94946	1.39504e-19	1.73361e-17	yes	down
MSTRG.11158	3.17	1.97	4.01	0	0.29	0	0.0245799	-5.34637	2.58705e-05	0.000434377	yes	down
MSTRG.11159	4.98	2.18	1.98	0.13	0.13	0.47	0.0675357	-3.8882	1.44055e-05	0.000257722	yes	down
MSTRG.11165	0.91	0.37	4.28	20.45	42.8	13.28	7.43747	2.89481	0.00301809	0.0242487	yes	up
MSTRG.11175	2.96	4.71	7.87	1.94	1.61	2.81	0.314058	-1.6709	0.00478879	0.0348219	yes	down
MSTRG.11178	30.84	44.26	23.41	0	0.4	0	0.00291887	-8.42037	1.67565e-13	1.11816e-11	yes	down
MSTRG.11181	36.67	34.19	0.9	2.24	0	1.61	0.035522	-4.81514	0.00134861	0.012687	yes	down
MSTRG.11200	2.42	1.39	1.69	0.52	0.71	0.5	0.275028	-1.86235	0.000100393	0.00142996	yes	down
MSTRG.11260	1.75	1.09	2.6	0.42	0.89	0.63	0.29629	-1.75492	0.000986799	0.00981267	yes	down
MSTRG.11269	14.92	9.17	6.09	2.31	5.02	2.9	0.295264	-1.75992	9.98952e-06	0.000188124	yes	down
MSTRG.11298	2.89	1.97	6.15	0.8	0.69	0.95	0.176176	-2.50491	0.000427131	0.00490009	yes	down
MSTRG.11320	5.57	5.45	6.01	0.33	0.17	0.22	0.0363219	-4.78301	2.26359e-21	3.28506e-19	yes	down
MSTRG.11386	2.74	1.22	0.65	0.03	0.11	0.11	0.0479449	-4.38248	1.5906e-11	8.13045e-10	yes	down
MSTRG.11387	1.1	0.49	0.41	0.1	0.2	0.33	0.274908	-1.86298	0.00064502	0.0069143	yes	down
MSTRG.1139	14.78	2.42	2.8	1.6	0	1.24	0.112894	-3.14696	0.00366006	0.0283	yes	down
MSTRG.11400	2.74	0.89	0.89	2.65	4.11	5.69	2.4669	1.3027	0.00171404	0.0155334	yes	up
MSTRG.11416	72.95	167.27	54.26	0.21	0.41	0.18	0.00191165	-9.03097	9.72546e-23	1.57682e-20	yes	down
MSTRG.11432	0.05	0.1	0.05	0.8	0.59	0.25	7.37471	2.88259	0.00236028	0.0199442	yes	up
MSTRG.11451	63.03	43.08	67.3	6.42	14.51	31	0.213137	-2.23015	7.87786e-06	0.000152083	yes	down
MSTRG.11486	0.77	0.74	0.16	3.64	3.88	7.35	7.27174	2.8623	2.41181e-07	6.45004e-06	yes	up
MSTRG.11498	2.04	1.14	1.1	0.09	0.85	0.48	0.272786	-1.87416	0.00347583	0.027118	yes	down
MSTRG.11538	2.72	2.05	1.39	0.79	0.66	0.52	0.290227	-1.78475	5.93438e-05	0.000899607	yes	down
MSTRG.11574	5.37	2.44	3.17	0.11	2.24	0.22	0.19988	-2.3228	0.00371029	0.0286032	yes	down
MSTRG.11579	389.2	231.68	268.08	76.77	234.6	167.33	0.365588	-1.45171	0.000299963	0.00364256	yes	down
MSTRG.11589	32.72	18.02	24.93	0.94	5.04	1.1	0.0772463	-3.69439	6.41678e-11	2.98582e-09	yes	down
MSTRG.11595	1.23	1.97	1.26	0.06	0.45	0.16	0.112383	-3.15351	0.000138052	0.00188487	yes	down
MSTRG.11602	6.33	4.12	0.54	0.39	0.55	0.29	0.0990409	-3.33583	6.19941e-05	0.000936363	yes	down
MSTRG.11604	2.75	2.71	3.04	0.48	0.5	0.46	0.141043	-2.82579	3.27067e-08	1.04425e-06	yes	down
MSTRG.11614	0.94	0.61	0.38	0	0.02	0	0.00908591	-6.78215	4.34089e-07	1.10944e-05	yes	down
MSTRG.11619	21.76	12.86	9.42	4.12	8.96	6.4	0.376828	-1.40802	0.000205923	0.00265766	yes	down
MSTRG.11620	14.63	10.77	8.58	2.43	6.54	4.67	0.352084	-1.50601	3.81518e-05	0.000615202	yes	down
MSTRG.11629	9.2	10.15	15.34	0	0.13	0.11	0.00528919	-7.56274	5.23699e-11	2.48703e-09	yes	down
MSTRG.11641	2.81	1.58	2.12	0	0	0.15	0.0195047	-5.68003	3.49735e-06	7.30187e-05	yes	down
MSTRG.11642	3.13	5.15	7.65	0	0	0	0.0154711	-6.01428	0.000255564	0.00319501	yes	down
MSTRG.11666	18.43	10.31	5.14	3.43	7.08	4.45	0.389418	-1.36061	0.00181969	0.0163127	yes	down
MSTRG.11773	3.52	1.76	1.52	0.69	1.52	1.3	0.449062	-1.15501	0.00232649	0.0197636	yes	down
MSTRG.11813	66.2	37.68	42.56	7.66	6.16	10.17	0.137343	-2.86415	4.28322e-17	4.2531e-15	yes	down
MSTRG.11814	1.51	1.07	1.11	0.01	0	0	0.00368686	-8.08339	1.59965e-10	6.98897e-09	yes	down
MSTRG.11815	2.84	1.4	0.75	0	0.08	0.27	0.0562795	-4.15125	3.49548e-08	1.10788e-06	yes	down
MSTRG.11816	1.31	3.77	1	0	0	0	0.0136331	-6.19675	0.000164786	0.00218937	yes	down
MSTRG.11900	54.99	63.33	110.39	13.58	16.43	23.7	0.186752	-2.4208	7.38983e-09	2.62605e-07	yes	down
MSTRG.11935	18.87	8.94	5.67	10.46	9.12	7.75	0.387884	-1.3663	0.00110167	0.0107539	yes	down
MSTRG.11940	16.27	9.21	8.52	48.98	40.39	32.47	2.39382	1.25931	0.00683931	0.0462483	yes	up
MSTRG.11942	0.14	0.04	0.05	0.6	1.55	0.01	8.99769	3.16955	0.00250092	0.0207855	yes	up
MSTRG.11949	14.76	8.55	18.02	3.99	8.14	7.19	0.387167	-1.36897	0.000321497	0.00385666	yes	down
MSTRG.11952	583.78	342.3	625.02	232.18	334.27	275.38	0.4567	-1.13068	0.000603279	0.00655146	yes	down
MSTRG.11959	1.19	0.44	0.49	0.22	0.31	0.29	0.347643	-1.52432	0.0014573	0.0135682	yes	down
MSTRG.11969	1.61	0.87	2.33	0.09	0.09	0	0.0313543	-4.99519	0.000104782	0.00148737	yes	down
MSTRG.11972	5.13	4.08	4.63	1.21	3.36	1.51	0.27511	-1.86192	5.5671e-05	0.00085265	yes	down
MSTRG.11973	3.11	1.63	1.43	0.78	0.86	0.84	0.197915	-2.33705	1.56713e-08	5.22872e-07	yes	down
MSTRG.11974	0.64	0.88	1.55	4.79	3.35	5.01	3.55222	1.82872	0.000554014	0.00607366	yes	up
MSTRG.11977	2.11	0.27	2.76	8.7	3.18	6.22	2.93367	1.55271	9.51724e-05	0.00136465	yes	up
MSTRG.12011	10.54	7.64	4.21	3.55	2.62	5.51	0.453417	-1.14109	0.00564591	0.0397616	yes	down
MSTRG.12029	0.3	0.25	0.07	0.62	1.58	1.75	5.11975	2.35607	0.00125163	0.0119206	yes	up
MSTRG.12031	0	0	0.06	0.71	1.13	2.52	58.9278	5.88088	4.23835e-05	0.000670927	yes	up
MSTRG.12040	761.77	614.5	1239.41	3.34	13.7	21.47	0.00894576	-6.80458	7.86638e-32	2.33216e-29	yes	down
MSTRG.12054	2.98	2.13	1.3	0.18	0.46	0.45	0.141747	-2.81861	1.83584e-09	7.10807e-08	yes	down
MSTRG.12063	0	0	0	24.7	1.71	0.44	4987.75	12.2842	7.07356e-06	0.000137968	yes	up
MSTRG.12073	1.13	0.34	0.48	2.07	1.8	3.94	3.60159	1.84863	8.00072e-05	0.00117425	yes	up
MSTRG.12080	16.38	11.11	10.87	0.35	0.39	0.36	0.0245365	-5.34892	9.30698e-41	4.71092e-38	yes	down
MSTRG.12081	2.67	0.86	0.79	0	0	0.03	0.00672528	-7.21619	5.99326e-08	1.78961e-06	yes	down
MSTRG.12082	5.01	3.82	5.18	0.08	1.2	0.38	0.093995	-3.41127	1.10187e-07	3.15407e-06	yes	down
MSTRG.1216	5.81	1.8	1.44	1.32	2.07	1.67	0.459565	-1.12166	0.00419692	0.0315004	yes	down
MSTRG.12217	0.11	0.12	0.19	0.67	0.53	0.97	4.27556	2.09611	0.0021619	0.018647	yes	up
MSTRG.12226	1.35	3.16	10.32	0	0.94	0	0.0466961	-4.42055	0.00486857	0.035257	yes	down
MSTRG.12275	59.57	16.51	36.06	4.04	22.06	11.11	0.287062	-1.80057	0.000504295	0.0056116	yes	down
MSTRG.12283	0.91	0.74	0.33	1.44	1.57	2.52	2.43316	1.28283	0.00431536	0.0321373	yes	up
MSTRG.12291	53.43	36.32	40.71	104.64	146.79	126.19	2.48295	1.31206	2.86542e-06	6.1432e-05	yes	up
MSTRG.12305	6.35	2.9	2.2	1.26	2.46	2.59	0.484934	-1.04414	0.00479105	0.0348262	yes	down
MSTRG.12307	4.37	2.66	1.32	9.14	4.84	9	2.51105	1.32829	0.00675975	0.0457999	yes	up
MSTRG.12342	6.62	3.88	5.41	0.24	1.02	0.76	0.104065	-3.26444	5.18381e-12	2.84602e-10	yes	down
MSTRG.12359	3.95	3.87	3.98	1.71	2.29	1.86	0.41641	-1.26392	0.000458954	0.00519056	yes	down
MSTRG.12362	61.46	28.14	5.85	2.29	12.88	13.71	0.240337	-2.05687	0.00452419	0.03333	yes	down
MSTRG.12363	0.89	0.35	0.68	2.72	2	2.41	3.45018	1.78667	1.09507e-05	0.000203487	yes	up
MSTRG.12383	25.5	13.94	9.03	4.33	4	6.44	0.269558	-1.89133	9.65835e-07	2.31188e-05	yes	down
MSTRG.12396	0.11	0.05	0.07	1.61	2.14	0.16	15.865	3.98778	1.5518e-07	4.30541e-06	yes	up
MSTRG.12399	0.25	0.24	0.15	3.65	6.84	0.38	15.1377	3.92007	2.2324e-07	5.9934e-06	yes	up
MSTRG.12419	0.68	2.16	1.96	34.98	19.69	19.43	11.2957	3.4977	1.65082e-07	4.54369e-06	yes	up
MSTRG.12432	2.34	1.91	1.36	3.43	4.09	6.03	2.00687	1.00495	0.00729924	0.0487548	yes	up
MSTRG.12448	2.15	0.12	2.82	0	0.17	0	0.0289796	-5.10882	0.00272268	0.0223511	yes	down
MSTRG.12450	1	0.6	1.17	1.75	5.84	2.32	3.00301	1.58641	0.00102525	0.0101078	yes	up
MSTRG.12460	71.92	102.72	467.82	39.92	55.69	68.94	0.191469	-2.38482	0.000210153	0.00270721	yes	down
MSTRG.12479	1696.67	5016.99	15815.3	104.54	150.1	139.42	0.0121059	-6.36814	5.34966e-21	7.70983e-19	yes	down
MSTRG.12496	46.32	22.88	18.11	11.78	4.78	15.26	0.286431	-1.80374	0.0006002	0.00652144	yes	down
MSTRG.12499	25.6	20.8	11.97	4.5	7.04	7.92	0.276811	-1.85303	4.19727e-07	1.07671e-05	yes	down
MSTRG.12526	3.91	1.45	1.55	0.3	0.48	0.63	0.182258	-2.45595	4.88002e-09	1.81497e-07	yes	down
MSTRG.12605	0.8	0.32	1.15	2.66	2.64	5.84	4.13892	2.04925	3.6162e-05	0.000587681	yes	up
MSTRG.1263	0.24	0.18	0.13	0.99	1.09	2.68	7.034	2.81434	1.0284e-08	3.57494e-07	yes	up
MSTRG.12661	0.03	0.01	0.1	3.24	17.85	0.36	124.447	6.95939	2.4128e-06	5.26528e-05	yes	up
MSTRG.12700	0.29	0.16	0.16	0.7	1.12	1.25	4.3291	2.11407	4.28955e-05	0.000676965	yes	up
MSTRG.12702	0.84	0.23	0.55	1.44	1.39	1.59	2.52732	1.33761	0.00365127	0.0282531	yes	up
MSTRG.12768	0.67	1.3	0	8.76	7.39	10.62	10.8716	3.4425	0.000207259	0.00267324	yes	up
MSTRG.1279	4.74	3.28	3.49	1.14	2.22	2.68	0.433184	-1.20695	0.000618156	0.00666421	yes	down
MSTRG.1283	48.02	83.49	39.56	3.72	0	0	0.00989875	-6.65854	1.73704e-06	3.9614e-05	yes	down
MSTRG.12866	5.55	9.38	5.85	1.94	3.74	1.73	0.249442	-2.00323	0.00271054	0.0222679	yes	down
MSTRG.12939	23.5	12.59	9.36	8.63	4.71	9.03	0.442075	-1.17764	0.0071872	0.0481303	yes	down
MSTRG.12953	0	0	0.06	20.83	507.15	0	6690.92	12.708	0.000960576	0.00958422	yes	up
MSTRG.12954	0	0	0	29.93	503.45	0	9.86049e+07	26.5552	1.06686e-11	5.63219e-10	yes	up
MSTRG.12955	0	0	0	41.3	12.34	0	3075.66	11.5867	0.00302012	0.0242556	yes	up
MSTRG.13014	84.88	11.8	52	0.06	0.24	0.41	0.00425781	-7.87567	5.42957e-38	2.20941e-35	yes	down
MSTRG.13048	0.47	0.28	0.22	0.9	0.56	1.42	2.62417	1.39186	0.00287136	0.023277	yes	up
MSTRG.13049	58.77	62.24	42.64	10.47	7.85	14.83	0.113076	-3.14464	2.82231e-06	6.05703e-05	yes	down
MSTRG.13109	3.89	6.64	1.61	0.64	2.67	1.6	0.302786	-1.72363	0.00652615	0.0445517	yes	down
MSTRG.13153	1.38	0.46	0.27	0	0	0	0.00393863	-7.98809	7.02467e-09	2.50917e-07	yes	down
MSTRG.13174	60.17	18.72	10.12	111.5	153.4	69.65	3.11275	1.63819	0.00157929	0.0145022	yes	up
MSTRG.13205	0.95	1.41	2.21	5	7.98	7.71	3.56992	1.83589	0.000120705	0.00168346	yes	up
MSTRG.13222	38.62	53.03	29.78	11.61	16.29	10.46	0.21945	-2.18804	1.00404e-05	0.00018891	yes	down
MSTRG.13223	41.76	66.92	41.13	25.89	35.49	17.14	0.29088	-1.7815	0.0042717	0.0319116	yes	down
MSTRG.13232	23.17	10.61	28.51	9.85	9.69	7.44	0.364617	-1.45555	0.00162285	0.0148497	yes	down
MSTRG.13247	0	0	0	2.59	2.76	0.16	111.668	6.80307	3.60392e-05	0.000586146	yes	up
MSTRG.13251	0.02	0	0	2.01	1.35	0.12	147.905	7.20853	2.01199e-06	4.49459e-05	yes	up
MSTRG.13291	6.55	3.81	4.39	17.93	8.12	14.01	2.42875	1.28022	0.00649719	0.0444457	yes	up
MSTRG.13381	0.7	0.39	0.74	0.95	1.67	2.18	2.19098	1.13158	0.00317376	0.0252647	yes	up
MSTRG.13388	2.59	1.04	1.07	0.38	0.41	0.81	0.300421	-1.73494	0.000195215	0.00253682	yes	down
MSTRG.13392	4.75	3.34	3.57	6	11.93	13.9	2.15762	1.10944	0.000537926	0.00592233	yes	up
MSTRG.13431	12.98	33.49	31.65	0.51	7.45	0.55	0.0805242	-3.63443	0.00365617	0.0282804	yes	down
MSTRG.13466	7.98	4.24	4.57	2.43	3.12	2.48	0.428699	-1.22196	0.000187141	0.00244876	yes	down
MSTRG.1348	10.76	8.23	5.79	4.05	3.85	4.14	0.419395	-1.25362	0.000921538	0.00927664	yes	down
MSTRG.13492	3.86	1.73	2.12	0.97	0.86	0.87	0.322031	-1.63473	2.32387e-05	0.000394981	yes	down
MSTRG.1351	3.98	2.65	1.87	1.03	1.58	1	0.392689	-1.34854	0.000814687	0.0083865	yes	down
MSTRG.13524	0	0	0	0.27	0.2	0.29	125.877	6.97587	9.09854e-07	2.20072e-05	yes	up
MSTRG.1358	26.99	21.77	10.79	7.92	9.89	5.12	0.342542	-1.54565	0.000697802	0.00739606	yes	down
MSTRG.13593	4.11	0.6	0.57	0.2	0.05	0.1	0.0690252	-3.85673	7.63449e-05	0.00112607	yes	down
MSTRG.13601	3.4	0.66	0.65	0.23	0.53	0.19	0.198902	-2.32987	0.000278541	0.00342857	yes	down
MSTRG.13611	0.12	0.13	0.06	0.95	1.1	0.5	7.44883	2.89701	5.27866e-06	0.000106357	yes	up
MSTRG.1365	4.72	2.44	2.34	0.35	1.49	0.82	0.23911	-2.06425	4.07842e-05	0.000650072	yes	down
MSTRG.1366	1.52	0.29	2.19	0	0	0	0.0150861	-6.05064	0.000286802	0.00350944	yes	down
MSTRG.13667	3.28	2.05	1.8	4.94	5.04	11.12	2.4397	1.2867	0.00469487	0.0343193	yes	up
MSTRG.13675	0.96	0.72	0.58	0.31	0.42	0.41	0.427214	-1.22697	0.00297006	0.0239277	yes	down
MSTRG.1369	1.11	0.18	0.13	0	0.06	0.04	0.0693197	-3.85059	0.00433048	0.0322347	yes	down
MSTRG.13715	28.08	148.68	85.44	0	0	0	0.00125079	-9.64294	5.70726e-12	3.10873e-10	yes	down
MSTRG.13729	4.46	4.45	3.73	14.63	13.41	11.23	2.57391	1.36396	0.00208693	0.0181138	yes	up
MSTRG.1373	5.36	4.88	4.54	0	1.37	2.65	0.195657	-2.3536	0.00402569	0.030569	yes	down
MSTRG.1374	36.08	39.08	27.03	7.68	8.98	12.9	0.23248	-2.10482	5.77936e-09	2.11265e-07	yes	down
MSTRG.1375	3.87	7.84	6.44	0.16	0.62	0.5	0.0524754	-4.25221	9.28368e-15	7.49666e-13	yes	down
MSTRG.13754	1.18	1.31	1.49	4.8	15.64	2.68	4.75695	2.25004	0.000244217	0.00307165	yes	up
MSTRG.13763	0	0	0	1.85	16.16	1.14	864.024	9.75493	3.68552e-06	7.67158e-05	yes	up
MSTRG.13776	242.5	140.26	58.25	22.97	33.65	37.86	0.170128	-2.55531	1.87704e-09	7.25403e-08	yes	down
MSTRG.13780	5.67	26.01	17.55	1.63	1.92	2.73	0.0814945	-3.61715	1.43978e-06	3.33851e-05	yes	down
MSTRG.1379	0.83	2.55	0.38	0.34	0.25	0.22	0.171063	-2.5474	0.00261915	0.0215867	yes	down
MSTRG.13811	0.05	0	0.05	0.79	0.98	0.48	21.0073	4.39282	0.00140234	0.0131271	yes	up
MSTRG.13825	5.57	3.27	3.68	7.12	10.1	16.3	2.2572	1.17454	0.000139763	0.00189824	yes	up
MSTRG.13838	8.02	5.22	5.3	0.58	1.78	0.45	0.129938	-2.9441	1.44978e-08	4.85985e-07	yes	down
MSTRG.13849	8.52	5.32	3.75	1.35	3.41	2.62	0.350373	-1.51304	0.00072713	0.00765997	yes	down
MSTRG.13871	2.43	0.82	1.01	0.4	0.41	0.58	0.297577	-1.74867	0.000233174	0.00296148	yes	down
MSTRG.13874	115.65	64.2	56.78	22.58	47.02	27.24	0.359424	-1.47624	3.76545e-05	0.000608128	yes	down
MSTRG.1390	65.17	17.38	9.62	5.16	8.66	3.93	0.161335	-2.63187	5.14753e-05	0.000791309	yes	down
MSTRG.13901	2.55	4.75	4.65	29.11	29.34	27.1	5.07468	2.34332	1.33365e-05	0.000240881	yes	up
MSTRG.1392	11.42	7.46	9.58	0.36	2.19	0.48	0.0884774	-3.49855	1.18429e-09	4.69933e-08	yes	down
MSTRG.13946	11.93	11.55	30.73	0	0	4.48	0.0415109	-4.59037	0.00232653	0.0197636	yes	down
MSTRG.13950	0.04	0.06	0.05	0.36	0.43	0.61	7.48711	2.90441	0.00039959	0.00462246	yes	up
MSTRG.13952	162.55	74.99	117.69	350.36	424.27	428.03	2.94753	1.55951	6.13468e-08	1.82921e-06	yes	up
MSTRG.13953	34.6	54.08	130.53	10.58	34.24	17.77	0.111866	-3.16015	0.000528303	0.00582565	yes	down
MSTRG.1396	5.14	1.93	3.81	0.63	2.02	1.6	0.324737	-1.62265	0.000380023	0.00443317	yes	down
MSTRG.13962	2.4	1.45	2.11	0.5	0.52	0.81	0.261493	-1.93515	2.64323e-05	0.000443093	yes	down
MSTRG.1401	10.62	5.19	8.33	1.69	6	4.33	0.412702	-1.27683	0.00296416	0.0238986	yes	down
MSTRG.14015	0	0.02	0	0.43	0.41	0.32	36.1554	5.17614	0.000634518	0.00681934	yes	up
MSTRG.14019	878.53	1980.3	848.21	0.55	0.8	0.8	0.00350644	-8.15578	1.34547e-47	1.07394e-44	yes	down
MSTRG.1403	1.33	0.24	0.26	0.11	0.02	0.02	0.0909232	-3.45921	0.000565527	0.00617704	yes	down
MSTRG.1404	1.69	0.76	1.4	1.71	7.27	5.94	3.29403	1.71985	0.000379389	0.00442826	yes	up
MSTRG.14097	2.03	1.79	2.03	1.08	1.05	1.03	0.466736	-1.09932	0.00212865	0.0183962	yes	down
MSTRG.14103	0.19	0.39	0.53	2.25	3.55	2.48	6.00635	2.58649	1.88963e-06	4.25793e-05	yes	up
MSTRG.14108	1.46	1.14	1.01	2.62	3.31	3.29	2.1896	1.13067	0.000358417	0.00422627	yes	up
MSTRG.14135	1.78	1.23	0.79	3.35	2.58	5.21	2.53898	1.34425	0.0011382	0.0110284	yes	up
MSTRG.1416	0.22	0.62	0.39	4.06	19.48	1.07	15.468	3.95122	9.5563e-07	2.29009e-05	yes	up
MSTRG.14210	1.75	1.57	1.9	0.38	0.62	0.86	0.282775	-1.82227	0.00506406	0.0365419	yes	down
MSTRG.1423	60.62	12.57	22.13	9.83	11.21	8.14	0.293045	-1.77081	0.000130017	0.00179172	yes	down
MSTRG.14232	23.03	20.54	9.7	3.74	5.91	5.76	0.240171	-2.05786	3.46361e-07	8.96264e-06	yes	down
MSTRG.14237	0.72	0.4	1	6.27	3.6	3.65	5.61296	2.48876	0.000142546	0.00193224	yes	up
MSTRG.14260	0.59	0	8.78	0	0	0.22	0.022163	-5.49571	0.00512031	0.0368453	yes	down
MSTRG.14345	10.11	5.7	6.23	1.49	3.76	3.5	0.331339	-1.59362	1.1172e-05	0.000207011	yes	down
MSTRG.14357	0.14	0.28	0.45	5.58	8.24	6.39	18.7657	4.23002	5.60265e-17	5.45877e-15	yes	up
MSTRG.14358	36.13	25.02	16.88	8.59	14.15	18.79	0.450283	-1.1511	0.000236104	0.00298954	yes	down
MSTRG.14372	19.37	19.94	18.22	0	1.98	0	0.0174169	-5.84337	4.58413e-05	0.00071476	yes	down
MSTRG.14376	0.14	0.09	0.04	0.75	1.59	0.65	9.66904	3.27337	0.000217245	0.00278818	yes	up
MSTRG.14392	1.52	0.42	0.31	2.52	2.39	3.26	3.50889	1.81102	0.000239646	0.00302405	yes	up
MSTRG.14393	3.09	1.48	0.07	0	0	0	0.00856714	-6.86697	3.51028e-05	0.000573613	yes	down
MSTRG.14424	4.41	7.34	4.68	1.78	1.15	2.69	0.259087	-1.94849	0.00137759	0.0129187	yes	down
MSTRG.1444	2.02	1.28	2.62	4.11	4.69	9.48	2.52394	1.33567	0.00183363	0.0163952	yes	up
MSTRG.14510	529.57	212.19	536.79	11370.2	6052.82	10507.4	19.8597	4.31177	2.29131e-22	3.65781e-20	yes	up
MSTRG.14511	1.9	0.27	0.52	11.88	4.95	11.7	10.7255	3.42298	7.98499e-09	2.82304e-07	yes	up
MSTRG.14526	1	0.44	0.52	1.91	2.29	1.79	2.77367	1.4718	0.000416181	0.00479301	yes	up
MSTRG.14529	30.61	14.14	34.36	3.08	7.04	6.02	0.157729	-2.66448	1.06489e-08	3.6956e-07	yes	down
MSTRG.14552	23.07	10.31	17.07	48.52	61.42	80.45	3.1836	1.67066	1.31001e-08	4.49366e-07	yes	up
MSTRG.14555	0.13	0	0	0.16	0.62	5.38	33.2376	5.05474	0.00461271	0.0338379	yes	up
MSTRG.14556	107.11	126.13	187.72	63.31	50.08	64.77	0.345762	-1.53215	0.000302693	0.00366925	yes	down
MSTRG.14568	3.69	2	5.81	21.05	17.35	32.52	5.25199	2.39286	5.10737e-08	1.55454e-06	yes	up
MSTRG.14575	8.39	3.06	3.87	12.07	15.47	18.32	2.69877	1.4323	1.78653e-05	0.000312349	yes	up
MSTRG.14577	4.88	2.98	3.05	22.98	16.93	29.14	4.09001	2.0321	0.00573125	0.0402234	yes	up
MSTRG.14591	4.8	12	5.81	0.26	1.03	0.86	0.0695182	-3.84646	6.2432e-11	2.92472e-09	yes	down
MSTRG.14660	150.73	161.23	314.2	15.47	66.74	125.07	0.23465	-2.09142	0.000357969	0.00422339	yes	down
MSTRG.14661	73.2	70.69	83.64	0.9	9.86	1.05	0.039798	-4.65116	5.87413e-11	2.77058e-09	yes	down
MSTRG.14667	85.24	93.12	6.19	0	12.03	0	0.0355451	-4.8142	0.00109229	0.0106724	yes	down
MSTRG.14668	60.47	39.02	9.71	0.3	1.73	0.7	0.0314148	-4.99241	5.88643e-17	5.70846e-15	yes	down
MSTRG.14669	76.53	30.98	33.75	0.16	1.19	0.27	0.0225275	-5.47217	4.49721e-31	1.26122e-28	yes	down
MSTRG.14670	2	1.77	1.26	0.38	0.63	0.45	0.246006	-2.02324	2.70422e-06	5.85201e-05	yes	down
MSTRG.14671	190.44	288.64	131.6	1.13	32.03	1.92	0.0419836	-4.57403	0.000615508	0.00663911	yes	down
MSTRG.14673	1.9	1.73	2.72	88.72	16.24	26.71	19.8257	4.3093	7.79463e-11	3.60272e-09	yes	up
MSTRG.14674	0.95	0.86	1.69	5.05	9.53	1.02	3.78777	1.92135	0.00741967	0.049363	yes	up
MSTRG.14676	3.46	2.7	2.81	0.51	1.98	1.32	0.343758	-1.54054	0.000520831	0.00577268	yes	down
MSTRG.14688	0.04	0.05	0.04	0.36	0.28	0.29	6.37045	2.6714	0.00534217	0.0381114	yes	up
MSTRG.14772	0.06	0	0.06	1.44	0.07	0.26	17.1792	4.10259	0.000559999	0.00612957	yes	up
MSTRG.14792	0.09	0.14	0.05	1.73	0.36	0.4	8.49011	3.08578	0.000126399	0.00175344	yes	up
MSTRG.14832	1.06	1.2	0.68	0.26	0.31	0.27	0.234123	-2.09466	0.000216572	0.00278299	yes	down
MSTRG.14837	12.63	11.74	5.23	3.17	7.12	5.27	0.435229	-1.20015	0.00483357	0.0350689	yes	down
MSTRG.14885	1.42	0	0.74	5.07	9.49	10.75	8.87686	3.15005	0.00382257	0.0292622	yes	up
MSTRG.14898	58.96	10.58	21.51	0	3.01	0	0.0217344	-5.52387	1.46562e-05	0.000261081	yes	down
MSTRG.14903	1.8	1.43	2.14	3.99	4.83	4.32	2.09522	1.0671	0.00203061	0.0177512	yes	up
MSTRG.14918	10.91	9.68	11.76	19.67	42.6	34.14	2.37549	1.24822	0.000516452	0.00572845	yes	up
MSTRG.14962	11.06	22.91	1.44	1.56	0	2.33	0.0697573	-3.84151	0.00652112	0.0445467	yes	down
MSTRG.14983	3.94	1.98	1.71	0.59	1.24	1.39	0.364484	-1.45607	0.00013031	0.00179213	yes	down
MSTRG.14994	2.95	3.26	3.36	0.72	0.68	0.52	0.165723	-2.59315	2.3611e-06	5.17969e-05	yes	down
MSTRG.1501	7.27	4.77	2.45	0.54	2.32	2.26	0.288161	-1.79505	0.000653494	0.00699792	yes	down
MSTRG.15027	16.79	9.01	11.42	0.4	4.02	3.27	0.165954	-2.59114	4.76594e-06	9.65894e-05	yes	down
MSTRG.1503	0	0	0.22	2.16	5.14	4.26	37.091	5.213	0.000549299	0.00602834	yes	up
MSTRG.15056	305.92	152.9	308.75	137.56	120.5	116.5	0.429161	-1.22041	0.00109933	0.0107362	yes	down
MSTRG.15074	1.65	1.18	0.26	5.25	5.94	7.19	5.22734	2.38608	7.37149e-06	0.000143375	yes	up
MSTRG.15086	0	0	0.14	0.51	0.8	0.38	10.5153	3.39441	0.00190013	0.0168807	yes	up
MSTRG.1513	18.5	12.18	16.47	2.54	3.53	1.75	0.139199	-2.84478	6.80877e-11	3.16113e-09	yes	down
MSTRG.15133	2.3	1.82	1.19	0.85	1.12	0.94	0.472995	-1.0801	0.00450432	0.0332308	yes	down
MSTRG.1514	3.02	1.63	0.89	0.24	0.12	0.11	0.0741123	-3.75414	0.000441534	0.00502366	yes	down
MSTRG.15193	2.49	1.83	1.2	0.86	1.04	1.01	0.457104	-1.12941	0.00583717	0.0408425	yes	down
MSTRG.15223	5.8	3.21	2.24	0.71	1.63	1.86	0.315063	-1.66629	7.91242e-05	0.00116459	yes	down
MSTRG.15243	877.3	341.41	367.34	0.97	0	0.42	0.000695206	-10.4903	5.51124e-52	5.19885e-49	yes	down
MSTRG.15244	50.56	57.47	67.65	5.05	7.08	8.9	0.167678	-2.57624	1.39603e-06	3.25285e-05	yes	down
MSTRG.15245	14.59	512.39	513.48	0	15.71	0.73	0.00944661	-6.72599	0.00161548	0.0147952	yes	down
MSTRG.15247	2.22	5.28	6.12	0	0.87	0.26	0.054726	-4.19163	0.000235496	0.0029855	yes	down
MSTRG.15248	804.5	1393.17	1295.45	53.83	29.95	64.69	0.0309041	-5.01606	7.73868e-25	1.43394e-22	yes	down
MSTRG.15256	32.39	11.1	22.15	8.93	9.63	8.03	0.375232	-1.41415	0.000137879	0.00188374	yes	down
MSTRG.15283	6.98	23.28	8.82	0	0	0	0.00697964	-7.16263	1.84148e-06	4.16467e-05	yes	down
MSTRG.15315	0.59	0.12	0.27	15.42	1.71	0.46	18.9898	4.24716	0.000476752	0.00536553	yes	up
MSTRG.15347	2.73	2.34	3.57	7.47	5.81	8.63	2.16503	1.11439	0.00631433	0.0434487	yes	up
MSTRG.15353	2.49	3.93	8.93	0.22	0.96	1.34	0.104441	-3.25924	3.27114e-06	6.87801e-05	yes	down
MSTRG.15396	0.73	0.62	0.5	1.23	2.28	2.66	2.74286	1.45568	3.65795e-05	0.000593538	yes	up
MSTRG.15404	4.03	4.16	0.63	53.57	140.15	38.82	21.858	4.45009	7.4953e-12	4.04026e-10	yes	up
MSTRG.15446	0.33	0.42	0.44	2.19	2.7	2.37	5.06268	2.3399	3.42253e-06	7.16727e-05	yes	up
MSTRG.15458	15.87	18.57	20.07	3.63	3.34	6.63	0.192016	-2.3807	1.0161e-07	2.92067e-06	yes	down
MSTRG.15526	3.67	1.51	0.51	0.34	0.39	0.57	0.210275	-2.24965	0.000866462	0.00881023	yes	down
MSTRG.15544	2.07	1.9	2.96	0.09	0.71	0.98	0.191811	-2.38224	0.00146832	0.0136402	yes	down
MSTRG.15633	0.87	1.38	1.35	2.86	5.36	3.81	2.64778	1.40478	0.00294485	0.0237615	yes	up
MSTRG.1565	1.21	0.5	0.49	1.43	2.27	2.62	2.56139	1.35693	0.000193052	0.00251513	yes	up
MSTRG.15678	0.23	0.18	0.27	0.91	0.65	0.53	2.80989	1.49051	0.00237792	0.020046	yes	up
MSTRG.15720	8.34	5.5	7.13	0	2.51	1.05	0.121466	-3.04137	0.00363866	0.028187	yes	down
MSTRG.15756	8.84	3.4	3.42	1.13	0.66	1.01	0.170993	-2.54799	4.08769e-09	1.53126e-07	yes	down
MSTRG.15792	0	0.01	0.04	0.19	0.26	0.2	10.7889	3.43148	0.00649777	0.0444457	yes	up
MSTRG.1581	8.57	2.92	2.67	1.15	2.79	2.8	0.421963	-1.24481	0.00554212	0.0391609	yes	down
MSTRG.15816	22.25	9.13	30.3	1.64	6.1	5.59	0.172222	-2.53766	8.82006e-07	2.14085e-05	yes	down
MSTRG.15822	2.77	1.24	1.73	0.61	1.48	1.25	0.429667	-1.21871	0.00282523	0.023011	yes	down
MSTRG.15828	9.44	8.62	3.23	2.56	1.21	2.72	0.260821	-1.93887	0.000500211	0.00558067	yes	down
MSTRG.1584	0.25	0.1	0.26	0.46	1.79	1.09	4.60999	2.20476	0.000112726	0.00158389	yes	up
MSTRG.15918	0.86	0.48	0.61	0.76	1.72	3.51	2.50416	1.32433	0.00437597	0.0324804	yes	up
MSTRG.15919	0	0	0.14	230.07	110.4	0	2025.02	10.9837	0.001163	0.0112312	yes	up
MSTRG.15920	0.91	0.49	0.69	789.54	575.25	0.16	590.936	9.20686	2.11781e-06	4.70567e-05	yes	up
MSTRG.15921	1	0.51	0.43	0	0	0	0.00849898	-6.8785	1.41557e-06	3.28974e-05	yes	down
MSTRG.15922	4.14	3.17	3.96	0.43	2.33	1.19	0.278032	-1.84668	0.000747265	0.00782047	yes	down
MSTRG.15925	8.05	2.87	3.25	0.69	0.74	0.54	0.130184	-2.94137	1.44971e-11	7.48402e-10	yes	down
MSTRG.15932	3244.34	2544.43	2243.83	179.59	188.63	321.52	0.0675318	-3.88829	1.04124e-34	3.2252e-32	yes	down
MSTRG.15936	58.96	23.35	54.56	2.44	9.33	7.62	0.114078	-3.1319	1.06928e-11	5.63219e-10	yes	down
MSTRG.15967	29.53	2.65	27.22	3.54	6.18	1.3	0.111714	-3.16212	0.00380649	0.0291606	yes	down
MSTRG.15989	0.64	0.53	0.58	1.81	1.74	2.65	2.94625	1.55888	0.0052842	0.0378148	yes	up
MSTRG.15993	0	0	0	0.8	2.28	5.26	106.203	6.73068	9.24229e-06	0.000175968	yes	up
MSTRG.15994	405.71	127.84	418.47	38.63	30.61	35.26	0.0936817	-3.41609	1.61431e-14	1.25475e-12	yes	down
MSTRG.16002	0.38	0.26	0.53	1.63	1.36	2.13	3.70939	1.89118	0.00107495	0.0105279	yes	up
MSTRG.16019	2.11	4.67	3.18	0.08	0.51	0.15	0.0529211	-4.24001	3.42158e-07	8.88713e-06	yes	down
MSTRG.16023	2.14	1.12	0.59	3.74	3.55	4.03	2.62178	1.39054	0.00624866	0.0431679	yes	up
MSTRG.16036	3.11	1.98	1.38	0	0.36	0.11	0.059036	-4.08226	8.77843e-07	2.13574e-05	yes	down
MSTRG.16037	4.84	2.95	2.83	0.03	0.26	0.24	0.0417881	-4.58076	4.8912e-20	6.34419e-18	yes	down
MSTRG.16051	20.8	11.23	9.79	4.06	9.24	7.57	0.42609	-1.23077	0.000346935	0.00410989	yes	down
MSTRG.16062	14.92	14.98	32.3	2.43	7.93	9.38	0.215005	-2.21756	0.000281402	0.00345558	yes	down
MSTRG.16096	142.73	85.96	132.44	371.35	445.17	654.14	3.43314	1.77953	1.2497e-09	4.94001e-08	yes	up
MSTRG.16187	0.99	2.03	1.12	25.25	4.98	5.18	7.62239	2.93024	0.000286661	0.00350944	yes	up
MSTRG.16188	2.38	1.2	1.1	0.19	0.24	0.42	0.157842	-2.66345	4.49929e-11	2.15147e-09	yes	down
MSTRG.16191	1.46	0.87	0.48	2.33	5.03	4.93	3.72436	1.89699	1.45382e-05	0.000259648	yes	up
MSTRG.16209	0.17	0.1	0.1	0.61	0.32	0.86	4.41451	2.14225	1.72269e-05	0.000303231	yes	up
MSTRG.16301	51.56	33.91	33.07	14.4	27.09	21.59	0.444219	-1.17066	0.000138434	0.00188659	yes	down
MSTRG.16325	0	0	0	6.51	0.37	0.57	134.243	7.06871	4.24197e-05	0.000670987	yes	up
MSTRG.1636	2.12	0.84	1.79	0	0	0	0.0275664	-5.18095	0.00405325	0.0307446	yes	down
MSTRG.16412	62.98	38.91	37.5	15.43	29.41	31.25	0.457987	-1.12662	0.000131217	0.00179983	yes	down
MSTRG.16421	0.51	0.21	0.42	1.16	1.81	3.65	4.79392	2.2612	4.4674e-05	0.000699713	yes	up
MSTRG.16439	0	0.28	0.29	13.08	6.41	2.61	27.3383	4.77285	0.000568587	0.0062072	yes	up
MSTRG.16445	1.38	0.69	0.7	5.84	2.44	1.15	3.49385	1.80482	0.00378603	0.0290575	yes	up
MSTRG.16452	11.52	8.8	7.14	2.14	3.98	2.93	0.277141	-1.85131	2.05428e-07	5.53668e-06	yes	down
MSTRG.16469	23.17	10.96	54.15	4.64	2.48	2.62	0.100426	-3.3158	9.22428e-08	2.68111e-06	yes	down
MSTRG.16473	11.64	18.81	27.53	0.65	2.36	0.91	0.0517897	-4.27119	4.58882e-14	3.32978e-12	yes	down
MSTRG.16485	11.26	2.47	5.44	1.2	1.49	2.17	0.228997	-2.1266	4.80043e-05	0.000743458	yes	down
MSTRG.16522	170.18	257.19	41.74	42.4	36.56	42.37	0.148927	-2.74733	1.50915e-05	0.000268146	yes	down
MSTRG.16613	0.04	0.05	0.06	0.44	0.86	0.71	11.613	3.53767	0.00349599	0.0272344	yes	up
MSTRG.16643	0.89	0.67	0.86	7.7	8.01	14.6	10.1609	3.34496	4.50134e-12	2.49776e-10	yes	up
MSTRG.16645	0.02	0.05	0.02	0.42	0.73	1.11	18.0252	4.17194	5.70894e-06	0.000114361	yes	up
MSTRG.16650	1.21	0.85	0.56	1.48	3.28	5.5	3.18728	1.67233	0.000109782	0.00154882	yes	up
MSTRG.16685	6.4	3.07	2.41	1.16	1.93	1.58	0.352516	-1.50424	2.47553e-05	0.000419043	yes	down
MSTRG.16711	0.45	1.55	1.07	0.04	0.04	0.28	0.0808839	-3.628	0.000126734	0.00175692	yes	down
MSTRG.16714	5.61	9.31	8.52	1.08	2.97	1.09	0.148564	-2.75084	4.06673e-06	8.43125e-05	yes	down
MSTRG.16716	9.37	11.64	17.91	1.49	5.9	1.45	0.128745	-2.95742	1.73403e-07	4.74754e-06	yes	down
MSTRG.16717	7.1	20.03	8.27	1.55	5.12	0	0.122318	-3.03129	0.0025408	0.0210328	yes	down
MSTRG.16718	5.36	7.21	4.44	2.22	2.39	2.42	0.339137	-1.56006	0.000243916	0.00306973	yes	down
MSTRG.16720	2.54	3.27	3.82	0.16	0.5	0.1	0.0697918	-3.8408	4.21637e-07	1.08028e-05	yes	down
MSTRG.16721	0.66	0.92	0.53	0.05	0.08	0.07	0.0762301	-3.71349	6.03714e-06	0.000120354	yes	down
MSTRG.16722	2.79	1.49	2.11	0.14	0.27	0.06	0.0647756	-3.94841	3.62766e-12	2.02379e-10	yes	down
MSTRG.1675	0.65	0.4	0.59	2.57	2.21	1.15	3.32507	1.73338	0.00149429	0.0138503	yes	up
MSTRG.16769	101157	130264	32155.4	8164.87	7811.28	17066.8	0.0513581	-4.28326	2.77387e-18	3.09495e-16	yes	down
MSTRG.1682	4.42	2.74	2.89	10.72	7.78	9.54	2.47837	1.30939	0.000859108	0.00875261	yes	up
MSTRG.16835	3.71	2.64	3.98	0.24	0.18	0.57	0.0794785	-3.65329	6.11508e-12	3.30485e-10	yes	down
MSTRG.16903	3.15	1.39	1.41	0.66	0.95	0.9	0.37707	-1.40709	0.00050044	0.00558067	yes	down
MSTRG.16908	0.17	1.22	0.6	0.03	0	0.11	0.0524537	-4.25281	3.58341e-05	0.000583724	yes	down
MSTRG.16911	13.38	21.23	28.1	2.63	4.76	4.15	0.143422	-2.80166	6.41936e-10	2.62246e-08	yes	down
MSTRG.16936	0	0.18	0.1	1.37	1.13	2.99	13.9229	3.79939	0.00193527	0.0171269	yes	up
MSTRG.16940	4.76	4.91	6.74	40.87	54.49	52.06	7.09617	2.82704	1.62506e-13	1.0879e-11	yes	up
MSTRG.16942	0.63	0.43	0.49	1.19	1.02	1.49	2.0741	1.05248	0.00734883	0.0489914	yes	up
MSTRG.16954	0	0	0	2.4	28.01	0.15	1324.89	10.3717	0.000190103	0.00248126	yes	up
MSTRG.16955	0	0	0	1.72	17.77	0.08	380.423	8.57146	0.00249113	0.0207458	yes	up
MSTRG.16960	5.4	2.83	7.99	1.52	2.71	0.95	0.256599	-1.96241	0.00641265	0.0440231	yes	down
MSTRG.16987	0.87	0.56	0.53	1.21	1.68	2.36	2.27268	1.18439	0.00277929	0.0226902	yes	up
MSTRG.16991	0.02	0.02	0	4.69	20.24	0.34	507.524	8.98733	9.24928e-07	2.22939e-05	yes	up
MSTRG.17014	0	0	0	8.51	0.92	1.05	200.864	7.65007	1.68007e-06	3.8484e-05	yes	up
MSTRG.17016	0	0	0.02	1.51	4.55	0.05	221.048	7.78822	0.000290953	0.00354768	yes	up
MSTRG.17017	0	0	0	76.56	11.95	13.3	1185.26	10.211	3.05982e-07	8.02787e-06	yes	up
MSTRG.17018	0	0	0	5.43	67.33	0.31	372.89	8.5426	0.00290575	0.0235008	yes	up
MSTRG.17029	0.06	0.05	0	1.7	0.29	0.37	19.881	4.31332	0.000423014	0.0048636	yes	up
MSTRG.1703	1.9	1.25	0.53	0.3	0.49	0.76	0.355713	-1.49121	0.00236659	0.0199812	yes	down
MSTRG.17035	2.05	1.68	1.09	4.51	4.43	5.4	2.5089	1.32705	0.0018165	0.0162912	yes	up
MSTRG.17058	63.3	64.54	14.29	5.11	8.48	9.68	0.127325	-2.97342	5.60486e-08	1.69312e-06	yes	down
MSTRG.17073	16.53	7.72	0.12	0.96	1.3	1.13	0.127599	-2.97031	0.00229432	0.0195701	yes	down
MSTRG.17104	18.43	14.89	13.8	1.63	6.65	5.26	0.215783	-2.21235	9.78722e-06	0.000184986	yes	down
MSTRG.17131	9.26	3.95	2.73	1.53	2.68	3	0.397957	-1.32931	0.00289581	0.0234387	yes	down
MSTRG.1714	13.95	8.62	8.84	33.32	43.33	32.87	3.09531	1.63008	1.5711e-07	4.35315e-06	yes	up
MSTRG.1718	2.44	1.22	1.07	0.34	0.77	0.74	0.337591	-1.56665	0.00036442	0.00428974	yes	down
MSTRG.17222	26.19	14.37	8.18	1.76	3.58	5.02	0.170271	-2.5541	3.1972e-06	6.74303e-05	yes	down
MSTRG.17229	8.98	4.1	4.95	11.05	14.78	15.55	2.00559	1.00403	0.00146779	0.0136402	yes	up
MSTRG.17240	23.82	5.32	17.55	2.25	5.41	2.96	0.202839	-2.30159	2.92351e-06	6.23552e-05	yes	down
MSTRG.17241	0.32	0	0.26	0.8	3.42	9.33	17.3604	4.11773	0.00671231	0.0455669	yes	up
MSTRG.17244	15.3	7.76	4.86	3.81	4.79	6.35	0.46342	-1.10961	0.00551368	0.0390362	yes	down
MSTRG.17282	0.1	0	0.1	8.58	6	0.07	74.864	6.2262	0.000729263	0.00767465	yes	up
MSTRG.17286	0	0	0	9.91	36.72	0.05	1816.99	10.8273	0.000310524	0.00374452	yes	up
MSTRG.17303	43.9	6.01	148.46	0	0	28.46	0.0383827	-4.7034	0.00568739	0.0399832	yes	down
MSTRG.17314	7.32	3.02	4.99	2.33	2.95	3.09	0.484341	-1.04591	0.00265984	0.0218872	yes	down
MSTRG.17318	3.27	1.31	1.77	5.72	9.16	8.5	3.25795	1.70396	4.1954e-07	1.07671e-05	yes	up
MSTRG.17320	11.82	5.43	9.71	30.6	34.68	43.63	3.44069	1.7827	5.23692e-08	1.59124e-06	yes	up
MSTRG.17321	0.3	0.19	0.29	0.67	0.97	0.99	2.89068	1.53141	0.00450321	0.0332308	yes	up
MSTRG.17324	6.27	2.53	1.85	0.88	1.48	1.96	0.360319	-1.47265	0.000784513	0.00814049	yes	down
MSTRG.17333	26.3	18.31	11.6	4.95	7.13	8.61	0.31401	-1.67112	8.12458e-07	1.98832e-05	yes	down
MSTRG.17364	0.26	0.98	0.77	0	0.08	0	0.0290463	-5.1055	0.00155118	0.0143011	yes	down
MSTRG.17366	5.84	3.64	14.24	2.47	3.82	2.35	0.306683	-1.70518	0.00334265	0.0262965	yes	down
MSTRG.17385	566.52	417.9	254.61	122.26	40.52	88.02	0.0864126	-3.53261	3.57627e-10	1.52087e-08	yes	down
MSTRG.17402	215.6	139.52	265.84	38.91	19.28	36.88	0.131441	-2.92751	3.36202e-11	1.64557e-09	yes	down
MSTRG.17415	25.07	4.73	23.93	61.47	54.11	82.38	2.89962	1.53586	0.00423194	0.0316945	yes	up
MSTRG.1748	0.48	1.45	1.06	0.02	0	0.04	0.0174274	-5.8425	1.14237e-07	3.26103e-06	yes	down
MSTRG.17483	5.34	3.07	3.95	11.98	14.17	8.42	2.50855	1.32685	0.000640335	0.00687118	yes	up
MSTRG.1749	0.38	0.19	0.19	1.7	24.46	0.24	29.4235	4.87889	0.00123884	0.0118205	yes	up
MSTRG.17544	0.36	0.62	0.7	2.48	3.9	2.57	4.14229	2.05043	0.000174012	0.00229432	yes	up
MSTRG.1755	1.34	0.53	2.4	0	0.31	0	0.0569974	-4.13296	0.0016312	0.0149129	yes	down
MSTRG.1756	3.13	3.72	4.45	0.22	0.28	0	0.036158	-4.78954	2.93782e-10	1.25708e-08	yes	down
MSTRG.17565	15.13	15.24	16.52	2.01	4.28	3.63	0.156847	-2.67257	8.88279e-08	2.60006e-06	yes	down
MSTRG.17638	9.86	6.09	4.85	2.84	4.43	4.32	0.472512	-1.08158	0.00330842	0.0261064	yes	down
MSTRG.17665	12.36	6.28	10.07	26.65	34.92	33.57	2.90991	1.54097	7.16869e-08	2.12531e-06	yes	up
MSTRG.17667	3.19	2.74	3.03	5.38	8.63	9.32	2.14208	1.09901	0.000810295	0.00835788	yes	up
MSTRG.17668	1.5	0.71	1.08	0.23	0.57	0.74	0.393567	-1.34532	0.00267581	0.0219925	yes	down
MSTRG.17683	67	39.86	123.76	188.68	325.12	294.14	2.85522	1.5136	0.000626518	0.00674034	yes	up
MSTRG.17693	15.03	5.95	4.44	2.75	3.64	0.52	0.243631	-2.03723	0.00700081	0.0471714	yes	down
MSTRG.17724	8.41	5	3.41	2.79	1.79	2.96	0.392545	-1.34907	0.00373774	0.0287933	yes	down
MSTRG.17736	0.51	0.18	0.23	0.43	0.8	1.13	2.25052	1.17026	0.0051895	0.0372528	yes	up
MSTRG.17756	7.85	5.7	6.93	35.21	14.87	18.32	2.95913	1.56517	0.00111795	0.0108754	yes	up
MSTRG.17767	52.5	43.96	36.69	3.99	6.22	8.51	0.114541	-3.12607	3.28823e-22	5.09258e-20	yes	down
MSTRG.17781	18.11	10.35	17.27	0.62	5.16	3.96	0.144099	-2.79486	0.000104306	0.00148163	yes	down
MSTRG.17802	0.29	0.25	0.29	0.82	1.25	1.91	3.92181	1.97152	2.74225e-05	0.000457843	yes	up
MSTRG.1783	2359.92	2092.7	3488.06	657.53	803.15	793.49	0.232847	-2.10255	6.58453e-09	2.37237e-07	yes	down
MSTRG.17865	3.31	4.88	4.32	0.61	0.94	0.84	0.153574	-2.703	4.50817e-09	1.6822e-07	yes	down
MSTRG.17868	15.15	2.83	5.52	1.3	3.92	2.04	0.285935	-1.80624	0.000816477	0.00839245	yes	down
MSTRG.17873	20.23	24.22	28.36	1.8	2.68	4.1	0.0910451	-3.45727	9.81228e-17	9.29837e-15	yes	down
MSTRG.17875	2.69	1.75	6.08	0.26	0.18	0.08	0.0403119	-4.63265	2.65501e-07	7.07309e-06	yes	down
MSTRG.17890	10.66	8.84	9.79	91.45	48.31	63.03	5.4429	2.44438	1.30904e-07	3.69111e-06	yes	up
MSTRG.17899	1485.27	683.53	963.85	199.7	691.69	730.22	0.428836	-1.2215	0.00170176	0.0154356	yes	down
MSTRG.17934	1.73	1.02	1.72	0.12	0.61	0.96	0.293572	-1.76821	0.00593522	0.0412918	yes	down
MSTRG.17937	40.24	23.39	31.39	10.01	24.73	13.92	0.43716	-1.19377	0.000931135	0.00935326	yes	down
MSTRG.17938	2.96	1.22	2.44	4.09	10.05	6.2	2.52977	1.33901	0.00155807	0.0143582	yes	up
MSTRG.17946	0.95	0.43	0.66	1.47	3.18	3.56	3.41037	1.76993	2.33463e-06	5.13248e-05	yes	up
MSTRG.17974	2.77	0.74	0.57	0.29	0.49	0.58	0.306384	-1.70659	0.00195353	0.0172518	yes	down
MSTRG.18003	0	0	0.22	2.55	1.79	2.14	24.6181	4.62165	5.79036e-05	0.000882934	yes	up
MSTRG.18034	4.25	1.8	2.57	0.07	0.11	0.03	0.0210743	-5.56837	8.31657e-14	5.83087e-12	yes	down
MSTRG.18041	48.13	27.58	17.27	8.86	18.08	23.78	0.458959	-1.12356	0.00385753	0.0294863	yes	down
MSTRG.18044	2	0.98	0.73	0.46	0.7	0.49	0.401223	-1.31752	0.00350494	0.027275	yes	down
MSTRG.18060	1.05	3.52	3.4	7.15	21.02	8.88	3.46862	1.79436	0.00281659	0.0229497	yes	up
MSTRG.18065	10.48	10.95	2.61	1.29	1.03	1.07	0.122884	-3.02463	4.13202e-08	1.2895e-06	yes	down
MSTRG.18069	0.3	0.36	0.63	2.57	3.16	4.5	6.01166	2.58776	2.95338e-08	9.48786e-07	yes	up
MSTRG.18108	0.95	0.6	1.18	4.49	5.34	11.79	6.31993	2.65991	0.000544871	0.00598608	yes	up
MSTRG.18109	0.51	0.18	0.36	1.33	1.04	2.2	3.81447	1.93148	0.00172906	0.0156082	yes	up
MSTRG.18120	0.59	0.52	0.56	0.32	0.16	0.23	0.37386	-1.41943	0.0062562	0.0431775	yes	down
MSTRG.1813	6	1.93	2.73	0.76	2.33	1.25	0.359414	-1.47628	0.00462441	0.0339118	yes	down
MSTRG.1814	4.99	3.71	2.56	1.46	1.65	1.85	0.379858	-1.39647	6.70022e-05	0.00100324	yes	down
MSTRG.18141	14.27	9.74	14.45	0.83	0.75	3.22	0.0842143	-3.56979	8.13137e-05	0.00118922	yes	down
MSTRG.18176	68.64	39.5	23.91	4.47	5.77	9.55	0.129284	-2.95139	6.1744e-15	5.08482e-13	yes	down
MSTRG.18243	1.04	0.77	0.92	1.59	2.98	3.06	2.31456	1.21074	0.00203515	0.0177834	yes	up
MSTRG.18246	0	0.41	0	2.85	5.25	12.4	28.4366	4.82968	0.00286705	0.0232691	yes	up
MSTRG.18247	0.36	0.17	0.22	0.7	0.88	2	4.06716	2.02402	0.000247794	0.00310723	yes	up
MSTRG.1827	0.11	0.02	0.06	0.5	0.87	0.33	8.17311	3.03088	0.00177564	0.0159731	yes	up
MSTRG.18294	2.21	1.57	0.82	0.39	0.76	0.87	0.371748	-1.4276	0.000713758	0.00754207	yes	down
MSTRG.18298	7.04	3.69	2.22	1.41	1.17	3.02	0.374553	-1.41676	0.00430013	0.0320663	yes	down
MSTRG.18325	2.05	0.9	1.75	0.46	0.9	0.7	0.380598	-1.39366	0.000790463	0.00818996	yes	down
MSTRG.18336	14.24	15.67	20.53	2.48	4.04	3.39	0.101953	-3.29402	0.00201331	0.017652	yes	down
MSTRG.18359	31.79	28.77	30.77	9.98	24.38	21.01	0.408868	-1.29029	0.0066225	0.0450712	yes	down
MSTRG.18363	459.23	203.27	48.7	127.28	94.8	94.04	0.219614	-2.18696	0.002494	0.020753	yes	down
MSTRG.18380	2.07	1.83	1.07	14.33	2.39	5.75	4.12507	2.04442	0.00630986	0.0434467	yes	up
MSTRG.18406	11.3	7.37	6.91	1.69	3	2.79	0.250399	-1.9977	3.02393e-11	1.49063e-09	yes	down
MSTRG.18408	6.75	7.47	7.2	0.13	1.3	2.42	0.132029	-2.92107	4.71804e-06	9.58997e-05	yes	down
MSTRG.18429	0.18	0.15	0.08	12.27	9.04	17.03	81.0581	6.34089	9.74413e-40	4.49378e-37	yes	up
MSTRG.18435	0	0	0	0.25	1.04	0.32	33.5861	5.06979	0.00734069	0.0489742	yes	up
MSTRG.18443	0.37	0.08	0.32	20.54	120.28	0.2	162.846	7.34736	2.30414e-05	0.00039195	yes	up
MSTRG.18453	12.71	3.37	4.32	2.41	2.63	2.94	0.358708	-1.47912	0.00279536	0.0228125	yes	down
MSTRG.18471	4.23	2.39	2.52	0.96	2.22	1.54	0.445524	-1.16643	0.000805247	0.00830994	yes	down
MSTRG.18515	8.19	4.33	2.48	1.69	2.22	2.47	0.376451	-1.40947	0.000663373	0.00709638	yes	down
MSTRG.18524	1.53	1.39	1.78	6.54	17.18	11.79	6.11373	2.61205	4.40739e-10	1.84781e-08	yes	up
MSTRG.1859	0	0.13	0.15	0.98	12.94	1.05	36.2385	5.17945	0.000433207	0.00495882	yes	up
MSTRG.18764	1.65	0.8	0.42	0.42	0.27	0.19	0.297585	-1.74863	0.00541883	0.0385391	yes	down
MSTRG.18816	4.42	5.42	8.08	2.82	2.41	2.39	0.3721	-1.42624	0.00179234	0.0161023	yes	down
MSTRG.18822	134.4	100.34	293.59	11.17	15.87	9.2	0.0580827	-4.10575	3.56524e-17	3.57437e-15	yes	down
MSTRG.18857	463.2	734.63	32.34	72.03	18.14	83.5	0.0675833	-3.88719	1.04734e-05	0.000195992	yes	down
MSTRG.18911	35.22	32.68	44.71	6.47	11.17	13.91	0.217128	-2.20338	5.20538e-09	1.92562e-07	yes	down
MSTRG.18914	19.77	10.9	12.36	1.88	4.35	5.29	0.218811	-2.19224	1.45189e-08	4.85985e-07	yes	down
MSTRG.18920	10.58	3.09	3.01	0.78	0.5	0.75	0.116246	-3.10475	1.44966e-08	4.85985e-07	yes	down
MSTRG.18924	2.19	3.05	1.28	0	0	0	0.0114055	-6.45413	2.37228e-05	0.000402222	yes	down
MSTRG.18925	3.89	3.2	3.06	0.86	0.46	1.52	0.225454	-2.14909	0.000371333	0.00435875	yes	down
MSTRG.18928	126.18	57.61	75.27	14.08	25.22	14.63	0.177391	-2.495	1.51031e-12	8.82915e-11	yes	down
MSTRG.18932	11.16	29.98	7.04	1.42	0.15	0	0.0299292	-5.0623	0.00364965	0.0282511	yes	down
MSTRG.19060	1266.24	1024.14	807.82	494.85	600.36	759.6	0.478827	-1.06242	0.000324049	0.00387607	yes	down
MSTRG.19086	31.36	8.14	98.72	0	18.55	0	0.041556	-4.5888	0.00507343	0.0365667	yes	down
MSTRG.19136	4.56	2.58	3.5	1.16	2.36	2	0.44201	-1.17785	0.000295749	0.0035977	yes	down
MSTRG.19157	0.86	0.54	0.81	1.63	2.57	2.84	2.70129	1.43365	6.33411e-05	0.000953932	yes	up
MSTRG.19162	37.53	37.53	14.72	7.69	14.02	15.29	0.39869	-1.32666	0.000145232	0.00196352	yes	down
MSTRG.19210	0.24	0.55	0.87	1.54	3.7	2.16	3.41445	1.77165	0.00367782	0.0284056	yes	up
MSTRG.19222	6.46	2.68	2.8	1.48	2.39	2.36	0.463699	-1.10874	0.00338218	0.026527	yes	down
MSTRG.19231	6.03	6.43	9.4	0.06	0.17	0.11	0.0119881	-6.38225	4.11843e-17	4.10913e-15	yes	down
MSTRG.19249	3.79	3.48	7.36	1.43	1.37	0.69	0.183196	-2.44854	0.000473806	0.00533816	yes	down
MSTRG.19269	88.17	33.37	34.37	9.12	21.15	17.65	0.157872	-2.66318	0.00578729	0.0405754	yes	down
MSTRG.1927	2.7	1.15	1.18	0.21	0.17	0.2	0.102399	-3.28772	6.0486e-07	1.50692e-05	yes	down
MSTRG.1928	3.2	8.32	16.82	245.53	79.59	154.38	13.4712	3.75181	2.13429e-08	7.03063e-07	yes	up
MSTRG.19289	27.92	39.68	27.44	6.95	1.99	13.1	0.128658	-2.95838	0.000485493	0.00543737	yes	down
MSTRG.19295	1.54	0.86	0.11	0.06	0.13	0.12	0.110154	-3.1824	0.00671152	0.0455669	yes	down
MSTRG.19299	4.38	2.14	1.72	0.7	1.09	1.19	0.320202	-1.64295	2.72131e-06	5.87674e-05	yes	down
MSTRG.19304	0.41	0.54	0.29	3.41	5.24	3.73	8.31518	3.05575	1.83243e-07	4.98406e-06	yes	up
MSTRG.19306	4.91	6.51	3.71	1.21	0	2	0.171442	-2.5442	0.00279685	0.0228157	yes	down
MSTRG.19347	17.68	16.62	35.68	0	0.34	0.08	0.00450372	-7.79467	8.02243e-21	1.14034e-18	yes	down
MSTRG.19348	13.66	13.26	11.58	0	0	0.14	0.0030648	-8.34999	6.82744e-14	4.83172e-12	yes	down
MSTRG.1935	6.04	6.75	9.19	1.24	1	0.67	0.111123	-3.16977	1.7273e-09	6.70029e-08	yes	down
MSTRG.19375	2.12	1.42	0.74	0.41	0.59	0.63	0.327944	-1.60848	0.000622865	0.006708	yes	down
MSTRG.19396	44.29	24.69	15.47	7.44	22.19	13.66	0.443827	-1.17193	0.00589063	0.0411024	yes	down
MSTRG.19404	1.16	0.63	0.55	0.2	0.32	0.35	0.319831	-1.64462	0.0013412	0.0126288	yes	down
MSTRG.19412	0	0.11	0.19	0.56	1.04	1.24	7.22232	2.85246	0.00171878	0.0155492	yes	up
MSTRG.19434	14.72	13.54	24.04	0.59	0.52	0.86	0.0308604	-5.0181	1.56932e-29	4.07101e-27	yes	down
MSTRG.19436	10.19	6.52	10.84	4.55	3.2	4.72	0.413491	-1.27407	0.00153821	0.0142004	yes	down
MSTRG.19440	5.14	2.88	2.26	0	0.07	0.22	0.0236212	-5.40377	1.37023e-14	1.08123e-12	yes	down
MSTRG.19441	1.46	1.88	0.96	0	0	0	0.0103367	-6.59608	9.89634e-06	0.000186708	yes	down
MSTRG.19442	3.16	1.47	0.47	0	0	0	0.0106908	-6.54748	2.21994e-05	0.00037918	yes	down
MSTRG.19445	300.82	183.57	190.76	4.57	4.51	15.24	0.0286183	-5.12692	6.8966e-32	2.07428e-29	yes	down
MSTRG.19446	4.29	2.25	2.88	70.28	120.56	0.52	18.1039	4.17823	0.00506595	0.0365428	yes	up
MSTRG.19448	0	0.05	0.3	2.51	11.13	12.93	56.0607	5.80892	2.44212e-11	1.22107e-09	yes	up
MSTRG.19452	2.95	9.09	12.67	0	1.72	0.14	0.0509979	-4.29342	1.26341e-05	0.000229795	yes	down
MSTRG.19472	95.36	92.54	58.1	1.64	13.5	3.61	0.0596107	-4.06828	1.44328e-11	7.46945e-10	yes	down
MSTRG.19473	108.2	109.59	99.82	3.3	32.47	9.11	0.105424	-3.24573	1.40748e-07	3.94145e-06	yes	down
MSTRG.19474	2.88	2.29	2.43	0.04	0.04	0.08	0.0186463	-5.74496	2.31295e-18	2.63739e-16	yes	down
MSTRG.19475	11.19	6.2	10.36	1.88	2.08	5.51	0.27976	-1.83774	1.6366e-05	0.000289305	yes	down
MSTRG.19488	3.28	0.78	0.5	0.2	0.1	0	0.0638467	-3.96924	0.00158588	0.0145563	yes	down
MSTRG.19489	82.94	44.5	63.16	1.63	3.36	4.07	0.0447278	-4.48268	3.19686e-42	1.79309e-39	yes	down
MSTRG.19523	1.42	1.13	0.63	0.24	0.2	0.28	0.199864	-2.32291	8.0366e-05	0.00117785	yes	down
MSTRG.19575	0	0.11	0.12	16.28	1.37	2.63	77.2537	6.27153	6.99106e-06	0.000136615	yes	up
MSTRG.19628	6.93	7.62	11.51	3.44	4.31	1.95	0.286291	-1.80445	0.0022584	0.0193113	yes	down
MSTRG.19641	6.62	25.32	10.29	0	1.24	5.63	0.0855244	-3.54752	0.00205317	0.0179031	yes	down
MSTRG.19650	0.16	0.11	0.12	0.6	0.55	0.54	3.85097	1.94522	0.000361751	0.00426074	yes	up
MSTRG.19658	0.3	0.2	0.25	0.48	0.87	1.73	3.30163	1.72318	8.79455e-05	0.00126922	yes	up
MSTRG.1968	0.41	0.29	1.29	989.64	59.08	5.35	559.215	9.12726	2.55043e-07	6.80322e-06	yes	up
MSTRG.19711	15.35	6.75	4.11	2.37	4.46	5.17	0.422421	-1.24325	0.00178896	0.0160789	yes	down
MSTRG.1973	68.2	39.71	95.32	507.45	136.35	170.75	3.32621	1.73388	0.0031679	0.0252355	yes	up
MSTRG.19748	3.92	4.92	4.2	13.27	10.93	16.58	2.58305	1.36908	0.000502926	0.00559937	yes	up
MSTRG.19750	4.91	2.89	2.16	5.08	12.27	14.19	2.65246	1.40733	0.000200592	0.00259855	yes	up
MSTRG.19772	17.24	3.68	2.28	15.23	20.64	37.56	2.9851	1.57778	0.00456149	0.0335452	yes	up
MSTRG.19779	0.03	0.03	0.07	0.78	2.43	1.39	28.5417	4.835	9.99199e-11	4.49813e-09	yes	up
MSTRG.19783	0.05	0.09	0.22	0.67	1.73	1.4	8.2419	3.04298	1.99726e-06	4.46651e-05	yes	up
MSTRG.19788	0.14	0.12	0.1	2.21	1.28	1.85	13.2016	3.72264	6.84353e-09	2.45292e-07	yes	up
MSTRG.19884	1.53	1.5	10.23	0.22	0.75	0.39	0.0661762	-3.91754	0.000434844	0.00496387	yes	down
MSTRG.19922	0.22	0	0.18	0.58	2.44	2.02	11.0016	3.45964	6.66951e-06	0.000131446	yes	up
MSTRG.19959	4.5	3.61	12.46	31.09	28.91	30.43	3.26625	1.70764	0.00311432	0.0248774	yes	up
MSTRG.20004	83.88	35.24	4.6	0	0	5.01	0.0337499	-4.88897	0.00327128	0.0258822	yes	down
MSTRG.20019	2.07	1.19	0.48	0.4	0.43	0.5	0.319888	-1.64436	0.00121638	0.0116656	yes	down
MSTRG.20026	5.63	6.01	2.11	0.69	0.92	1.54	0.198315	-2.33413	4.60811e-07	1.17629e-05	yes	down
MSTRG.2003	88.23	48.63	34.6	5.72	8.27	6.69	0.107903	-3.2122	2.83021e-20	3.7411e-18	yes	down
MSTRG.20030	24.09	19.59	21.14	5.03	12.98	10.82	0.286623	-1.80278	0.00332323	0.0261834	yes	down
MSTRG.20039	1.48	2.63	2.11	0.1	0.19	0.31	0.0724391	-3.78709	6.27459e-13	3.86399e-11	yes	down
MSTRG.2005	71.57	50.07	64.22	23.72	46.55	38.1	0.488883	-1.03244	0.000644246	0.00690957	yes	down
MSTRG.20089	1.74	1.45	1.66	6.55	4.84	8.35	3.40743	1.76869	6.66755e-05	0.000999074	yes	up
MSTRG.20098	0.89	0.4	1.55	2.42	2.4	4.53	2.77646	1.47325	0.00306601	0.0245671	yes	up
MSTRG.20120	12.35	7.36	6.74	16.76	30.4	22.56	2.29513	1.19857	0.00013102	0.00179832	yes	up
MSTRG.20165	0.05	0	0.05	0.36	0.75	0.86	15.9872	3.99884	0.00476186	0.0347133	yes	up
MSTRG.20171	1.49	0.27	0.84	23.57	21.7	41.01	29.9325	4.90364	2.16696e-25	4.16398e-23	yes	up
MSTRG.20173	0.4	0.21	0.18	1.39	0.77	1.86	4.52906	2.17921	0.000689608	0.00732043	yes	up
MSTRG.20199	0.22	0.02	0.67	2.94	3.41	7.35	12.6451	3.66051	4.5726e-05	0.000713568	yes	up
MSTRG.20227	41.4	13.48	0.61	0	0	0.5	0.00971994	-6.68484	1.63136e-05	0.000288624	yes	down
MSTRG.20267	4.33	1.39	2.24	8.29	10.17	19.63	4.23923	2.0838	3.94831e-08	1.2415e-06	yes	up
MSTRG.20294	0.8	0.59	0.48	1.18	1.79	1.68	2.10911	1.07664	0.00588943	0.0411024	yes	up
MSTRG.20313	3.64	1.71	0.63	0.49	0.78	3.99	0.271712	-1.87985	0.000376485	0.0044018	yes	down
MSTRG.20314	1.91	0.68	0.77	0.37	0.38	0.19	0.267603	-1.90183	0.0016332	0.0149246	yes	down
MSTRG.20349	0	0	0	0.61	0.2	7.06	126.204	6.97962	4.38846e-05	0.000690475	yes	up
MSTRG.20403	18.99	7.36	17.81	34.83	33.56	50.67	2.18348	1.12663	0.00594908	0.0413605	yes	up
MSTRG.20414	0	0.08	0.37	0.9	2.62	1.78	8.60541	3.10524	0.0062561	0.0431775	yes	up
MSTRG.20419	0.94	1.07	6.08	19.42	26.53	27.29	5.50979	2.462	0.00224609	0.0192367	yes	up
MSTRG.2047	0.89	0.87	0.9	2.11	2.61	3.56	2.78219	1.47622	0.00452725	0.0333342	yes	up
MSTRG.20470	0.14	0.18	0.13	0.93	0.95	1.19	5.62209	2.49111	4.84488e-08	1.48537e-06	yes	up
MSTRG.20484	14.63	3.69	11.51	0.79	3.69	5.23	0.249737	-2.00152	0.00657849	0.0448661	yes	down
MSTRG.20528	2.43	1.98	2.23	0	0.19	0.12	0.0369795	-4.75713	5.73474e-08	1.71984e-06	yes	down
MSTRG.20538	0.33	0.35	0.58	1.13	1.45	1.58	2.72648	1.44704	0.00204554	0.0178441	yes	up
MSTRG.20547	0.42	0.27	0.21	0.86	0.95	1.7	3.31865	1.7306	3.06011e-05	0.00050442	yes	up
MSTRG.20573	227.74	87.99	132.94	30.81	42.7	46.36	0.239026	-2.06476	2.34449e-12	1.34779e-10	yes	down
MSTRG.20593	0.24	0.16	0.22	0.42	1.21	1.64	4.24255	2.08493	0.00167438	0.0152405	yes	up
MSTRG.20595	16.49	8.98	12.93	28.69	26.83	39.47	2.17105	1.11839	0.000195472	0.00253856	yes	up
MSTRG.20596	1.9	1.04	1.82	0.49	0.39	0.5	0.242361	-2.04477	2.12018e-06	4.70589e-05	yes	down
MSTRG.20600	43.47	25.23	31.39	17.21	22.34	10.72	0.442953	-1.17478	0.00352496	0.0273983	yes	down
MSTRG.20601	37.92	18.04	21.57	4.97	7.48	6.42	0.213746	-2.22603	2.92589e-13	1.87411e-11	yes	down
MSTRG.20607	0.78	0.31	0.97	8.5	5.51	4.55	7.12544	2.83298	0.00044632	0.00506147	yes	up
MSTRG.20615	3.01	3.15	1.97	0.17	0.17	0	0.0315743	-4.98511	8.79034e-05	0.00126922	yes	down
MSTRG.20616	6.73	5.97	15.83	1.03	1.31	0.64	0.0843293	-3.56782	5.66374e-09	2.07667e-07	yes	down
MSTRG.20622	0.55	0.39	0.4	0.87	1.18	1.18	2.06625	1.04702	0.00349031	0.0272003	yes	up
MSTRG.20632	24	34.93	25.1	9.34	8.15	6.83	0.239921	-2.05937	3.48999e-06	7.29384e-05	yes	down
MSTRG.20644	4.36	4.59	3.38	1.63	1.79	2.59	0.402891	-1.31154	0.000170262	0.00225347	yes	down
MSTRG.20675	1.44	0.98	0.42	0.2	0.39	0.46	0.309093	-1.69389	0.000921718	0.00927664	yes	down
MSTRG.20679	0.4	0.08	0.27	0.99	3.07	2.26	7.37906	2.88344	6.92164e-06	0.000135514	yes	up
MSTRG.2070	0.29	0.03	0.07	0.64	1.82	0.77	7.74471	2.95321	0.000801905	0.00827957	yes	up
MSTRG.20720	0.89	0.65	1.53	3.07	6.12	4.88	3.64548	1.86611	7.06869e-05	0.00105083	yes	up
MSTRG.20726	41.32	57.14	882.93	3.74	2.55	2.89	0.00718382	-7.12103	1.12699e-07	3.22154e-06	yes	down
MSTRG.20732	2.9	1.63	14.87	0.95	0.21	0.29	0.0690078	-3.8571	4.28448e-06	8.8059e-05	yes	down
MSTRG.20738	2	1.26	1.44	3.95	3.44	4.9	2.27916	1.1885	0.00123826	0.0118204	yes	up
MSTRG.20745	9.23	6.78	11.63	1.39	1.37	1.75	0.129321	-2.95097	1.37186e-09	5.40232e-08	yes	down
MSTRG.20755	57.31	96.6	43.52	2.34	23.97	8.88	0.111809	-3.16089	2.71567e-06	5.87065e-05	yes	down
MSTRG.20808	0.02	0	0.01	1.26	1.54	0.15	108.61	6.76301	6.79638e-09	2.4419e-07	yes	up
MSTRG.20809	0.28	0.19	0.07	11.47	11.3	1.69	43.815	5.45335	1.40032e-14	1.09687e-12	yes	up
MSTRG.20840	16.72	1.85	5.33	1.13	1.79	0.25	0.100492	-3.31484	4.86046e-05	0.000751073	yes	down
MSTRG.20856	0.35	0.09	0.16	0.28	11.47	1.1	19.7055	4.30053	0.000236806	0.00299661	yes	up
MSTRG.20859	1.4	2.61	0.89	0.19	0.2	0.26	0.10204	-3.29279	5.85213e-06	0.000117003	yes	down
MSTRG.20862	2.63	0.74	0.72	0.2	0.31	0.43	0.212551	-2.23412	5.5907e-05	0.000855002	yes	down
MSTRG.20869	1.41	0.56	0.29	0.11	0.21	0.33	0.255279	-1.96985	0.00285962	0.0232364	yes	down
MSTRG.20874	0	0	0	0.54	1.09	0.87	33.2883	5.05695	0.00572512	0.040194	yes	up
MSTRG.20880	40.6	52.5	39.64	15.32	27.14	17.22	0.319725	-1.64509	0.000229262	0.00291715	yes	down
MSTRG.20903	1.97	1.83	2.32	0.46	0.81	1.1	0.305799	-1.70934	0.0010819	0.0105858	yes	down
MSTRG.20908	2.42	3.34	5.73	0	0.54	0.25	0.050955	-4.29463	1.34253e-08	4.57497e-07	yes	down
MSTRG.20909	6.71	5.3	6.55	0.9	1.07	2.29	0.184583	-2.43766	2.16824e-08	7.11986e-07	yes	down
MSTRG.20913	9.29	19.46	18.42	0	0	0	0.0137411	-6.18536	0.000130466	0.00179309	yes	down
MSTRG.2111	1.31	0.66	0.54	1.74	2.6	4.62	2.81226	1.49173	0.000121811	0.00169661	yes	up
MSTRG.21118	0.23	0.25	0.24	14.5	7.85	0.83	31.019	4.95508	5.62858e-10	2.31307e-08	yes	up
MSTRG.21129	2.49	1.2	2.41	0.06	0.2	0.16	0.0669583	-3.90059	5.68367e-16	5.1062e-14	yes	down
MSTRG.21132	0.3	0.14	0.2	0.78	1.52	0.67	4.15477	2.05477	0.000262674	0.0032662	yes	up
MSTRG.21138	0	0.85	2.33	15.66	10.89	8.35	7.05896	2.81946	0.00333236	0.0262255	yes	up
MSTRG.21141	0.22	0.35	0.19	6.3	2.82	2.28	12.0278	3.5883	0.00169735	0.0154158	yes	up
MSTRG.21153	3.87	1.59	4.03	7.17	10.69	7.61	2.30843	1.20691	0.00648827	0.04441	yes	up
MSTRG.21162	6.06	8.85	7.09	2.39	2.94	1.77	0.253557	-1.97962	0.000430582	0.00493422	yes	down
MSTRG.21166	190.13	158.14	117.65	52.49	86.11	84.51	0.397	-1.33279	1.82544e-05	0.000318615	yes	down
MSTRG.21185	0.05	0.09	0.07	0.48	1.92	1.3	12.6658	3.66286	5.44192e-06	0.000109434	yes	up
MSTRG.21210	1.53	0.47	0.67	0.04	0.22	0.14	0.13527	-2.88608	2.06411e-05	0.0003549	yes	down
MSTRG.21225	2.6	1.74	1.29	0.64	1.11	1.11	0.435436	-1.19947	0.000332549	0.00396176	yes	down
MSTRG.21250	85.92	55.42	47.99	21.81	22.24	33.01	0.312479	-1.67817	7.2043e-07	1.77778e-05	yes	down
MSTRG.21315	1.08	1.26	0.72	0.09	0.29	0.06	0.117436	-3.09006	1.13137e-05	0.000209077	yes	down
MSTRG.21317	10.95	2.37	3.54	0	0	0.5	0.0259269	-5.26941	0.000426091	0.00489086	yes	down
MSTRG.2135	0.25	0.12	0.53	0.82	2.26	1.13	3.9116	1.96776	0.00710054	0.0477039	yes	up
MSTRG.21357	55.13	24.66	31.79	2.93	3.7	3.02	0.0819094	-3.60983	1.09069e-29	2.8652e-27	yes	down
MSTRG.21384	4.85	5.33	10.3	2.99	3.8	1.65	0.337405	-1.56745	0.0058198	0.0407497	yes	down
MSTRG.21396	0.44	0.97	0.1	0.14	0.03	0	0.0955581	-3.38748	0.00563351	0.0396985	yes	down
MSTRG.21397	2.71	1.67	3.28	1.16	0.83	1.18	0.365171	-1.45335	0.000562867	0.00615122	yes	down
MSTRG.21404	25.88	10.06	11.17	0.56	2.11	0.46	0.0499857	-4.32234	2.87659e-07	7.58549e-06	yes	down
MSTRG.21406	1.87	0.63	0.9	0	0.19	0.03	0.0564266	-4.14748	3.29695e-06	6.92527e-05	yes	down
MSTRG.21435	1.93	0.75	0.47	2.63	5.26	5.29	3.6776	1.87876	0.000195903	0.00254257	yes	up
MSTRG.21442	29.36	21.03	10.74	1.87	2.72	3.9	0.11706	-3.09469	3.29242e-15	2.82345e-13	yes	down
MSTRG.21450	27.29	14.05	21.25	5.92	12.05	10.65	0.389086	-1.36184	1.18586e-05	0.000217213	yes	down
MSTRG.21459	6.77	4.8	2.01	0.7	1.64	1.21	0.218469	-2.1945	6.93906e-05	0.00103453	yes	down
MSTRG.2146	5.74	7.07	6.1	24.9	21.92	41.32	3.65251	1.86889	5.90835e-05	0.000896972	yes	up
MSTRG.21465	8.91	7.15	5.79	1.87	4.22	4.28	0.384252	-1.37987	0.000340873	0.00404791	yes	down
MSTRG.21470	2.29	0.55	1.07	4.84	9.81	9.23	4.88256	2.28764	0.00406964	0.0308238	yes	up
MSTRG.21473	0	0.03	0.18	2.39	2.74	0.89	24.302	4.603	8.93933e-08	2.61293e-06	yes	up
MSTRG.21476	1.87	1.83	0.55	0.09	0.25	0.86	0.213678	-2.22649	0.00139301	0.0130457	yes	down
MSTRG.2150	0.2	0.22	0.4	1.34	2.19	1.96	5.40083	2.43318	4.81774e-05	0.000745582	yes	up
MSTRG.21515	20.97	11.94	14.79	0.9	0.83	1.67	0.0611347	-4.03186	8.50693e-32	2.48654e-29	yes	down
MSTRG.21542	1	0.43	0.46	0.86	1.71	2.56	2.33714	1.22474	0.00422001	0.0316394	yes	up
MSTRG.21548	1.65	0.56	0.61	3.35	5.73	4.88	4.54323	2.18372	5.10205e-09	1.89076e-07	yes	up
MSTRG.21570	12.18	7	5.85	0.67	1.26	1.17	0.106056	-3.23711	3.52979e-18	3.89648e-16	yes	down
MSTRG.21580	16.31	12.34	12.65	3.75	5.8	4.93	0.296057	-1.75605	1.1418e-08	3.94272e-07	yes	down
MSTRG.21649	118.49	48.41	35.44	10.28	0	0	0.0222903	-5.48744	0.000160383	0.0021391	yes	down
MSTRG.21672	21.05	23.4	19.27	4.84	6.32	5.28	0.185808	-2.42812	9.06049e-07	2.19408e-05	yes	down
MSTRG.21673	9.82	10.24	5.57	3.01	2.67	2.68	0.278193	-1.84584	2.18696e-05	0.000374472	yes	down
MSTRG.21681	13.24	4.38	9.32	1.41	3.82	3.07	0.259709	-1.94503	4.31955e-05	0.000680149	yes	down
MSTRG.2169	4.63	3.23	1.55	0.8	1.7	1.17	0.329039	-1.60367	0.00152068	0.0140635	yes	down
MSTRG.21772	0.59	0.39	0.46	0.93	2.01	1.67	2.67174	1.41778	0.00464641	0.034025	yes	up
MSTRG.21777	0.95	1.67	0.62	0.04	0.19	0.13	0.0867759	-3.52656	1.9037e-07	5.15765e-06	yes	down
MSTRG.21855	8.28	4.13	1.22	0.8	1.61	1.35	0.245701	-2.02502	0.000157556	0.00210959	yes	down
MSTRG.21858	1.41	0.99	1.91	0.29	0.79	0.61	0.319246	-1.64726	0.00291608	0.0235568	yes	down
MSTRG.21898	0.57	0	1.43	4.35	4.84	8.54	6.7087	2.74603	0.00679567	0.0460132	yes	up
MSTRG.21923	77.23	72.53	74.19	2.75	3.09	1.15	0.0245383	-5.34882	2.37576e-28	5.8005e-26	yes	down
MSTRG.21964	1.61	0.66	1.1	0.02	0.1	0.05	0.0437142	-4.51575	4.51495e-09	1.6822e-07	yes	down
MSTRG.21966	0.72	0.45	0.32	0.14	0.09	0.18	0.244055	-2.03472	0.00054432	0.00598319	yes	down
MSTRG.22025	1.27	0.28	0.25	0.12	0.11	0.23	0.246536	-2.02013	0.003202	0.0254625	yes	down
MSTRG.2203	0.69	0.85	0.09	3.21	11.94	4.23	8.58054	3.10107	3.45567e-05	0.000565135	yes	up
MSTRG.2205	1.08	0.71	0.54	1.82	4.96	2.06	3.17684	1.66759	0.00274619	0.0224996	yes	up
MSTRG.22094	4.64	3.78	3.73	19.19	19.95	26.52	4.2789	2.09724	1.50846e-07	4.20766e-06	yes	up
MSTRG.22149	1.87	2.13	1.51	5.83	5.12	5.75	2.52625	1.337	0.00293446	0.0236902	yes	up
MSTRG.22151	1.05	0.53	0.37	11.45	1.29	0.82	7.54162	2.91487	0.00167366	0.0152405	yes	up
MSTRG.22157	0.27	0.14	0.05	0.12	4.35	0.6	9.41313	3.23467	0.00519831	0.0372773	yes	up
MSTRG.2218	0.59	0.58	0.89	5.89	5.24	6.59	7.27633	2.86321	1.61719e-12	9.40098e-11	yes	up
MSTRG.22191	5.51	4.59	8.82	0	1.2	0	0.0376522	-4.73112	0.00377593	0.0289951	yes	down
MSTRG.22264	74.41	51.04	12.08	0	0	9.1	0.0417656	-4.58154	0.00548805	0.0389247	yes	down
MSTRG.22268	12.89	7.86	2.73	2.24	2.95	3.16	0.315227	-1.66554	0.000381683	0.00445004	yes	down
MSTRG.22306	10108.3	4168.7	1511.61	3794.42	4254.73	4076.67	0.457526	-1.12807	0.00246648	0.0205818	yes	down
MSTRG.22323	7.71	5.04	2.4	1.26	1.24	2.01	0.247131	-2.01665	0.00189887	0.0168807	yes	down
MSTRG.22328	17.45	14.11	0.75	0	0	0	0.0208372	-5.5847	0.00235107	0.0199068	yes	down
MSTRG.22329	1644.15	2111.39	10.29	13.41	5.95	10.06	0.00536338	-7.54264	5.16273e-07	1.29712e-05	yes	down
MSTRG.22357	2.97	2.21	0.5	0	0	0.14	0.0240559	-5.37746	0.000523661	0.00578984	yes	down
MSTRG.22359	9.35	7.01	6.52	1.21	1.81	1.92	0.172017	-2.53938	5.62121e-07	1.4072e-05	yes	down
MSTRG.22360	1.45	0.75	0.26	0	0.21	0.04	0.0875235	-3.51419	0.00119187	0.0114779	yes	down
MSTRG.22368	71.94	70.05	60.43	1.81	4.44	2.39	0.0319411	-4.96844	1.78108e-27	4.06185e-25	yes	down
MSTRG.22369	3.02	1.19	0.32	9.99	3.25	8.31	4.3876	2.13343	0.0037765	0.0289951	yes	up
MSTRG.22376	12.14	15.23	12.78	4.9	8.39	2.34	0.279549	-1.83883	0.00326656	0.0258645	yes	down
MSTRG.22441	122.43	47.77	147.26	5.94	8.62	0.83	0.0393221	-4.66851	2.71182e-12	1.54188e-10	yes	down
MSTRG.2247	90.91	21.04	5.46	4.49	3.73	4.45	0.0977072	-3.35539	1.69217e-05	0.000298619	yes	down
MSTRG.22504	1.45	1.5	5.02	0	0.04	0.16	0.0194048	-5.68744	5.07862e-09	1.88545e-07	yes	down
MSTRG.2251	128.14	103.31	50.48	0.53	1.86	3.06	0.0158081	-5.98319	4.13691e-34	1.26255e-31	yes	down
MSTRG.22511	6.76	5.57	6.77	1.19	1.52	2.08	0.205703	-2.28136	9.46345e-11	4.29748e-09	yes	down
MSTRG.22513	26.36	27.66	20.42	3.28	4.97	2.28	0.0778196	-3.68372	0.000614798	0.0066349	yes	down
MSTRG.22518	103.9	78.88	62.08	13.06	6.38	7.16	0.0650426	-3.94247	1.96692e-21	2.895e-19	yes	down
MSTRG.22519	0.33	3.02	0.31	0	0	0	0.0128634	-6.28058	0.000434753	0.00496387	yes	down
MSTRG.22521	0.68	1.37	1.83	0	0.2	0	0.0383631	-4.70414	0.00452033	0.0333296	yes	down
MSTRG.22526	6.6	7.06	5.42	11.76	14.79	27.48	2.22783	1.15564	0.00350797	0.0272867	yes	up
MSTRG.2253	0.34	0.09	0.85	0.01	0.07	0	0.052748	-4.24474	6.33282e-05	0.000953932	yes	down
MSTRG.22531	1.84	6.1	6.02	0.03	0.06	0.03	0.00649262	-7.26698	2.48456e-14	1.85475e-12	yes	down
MSTRG.22534	7.39	24.89	29.32	1.65	2.88	1.1	0.0657686	-3.92646	9.61491e-09	3.37058e-07	yes	down
MSTRG.22535	51.86	77.74	129.76	4.62	4.91	5.6	0.0438496	-4.51129	1.74045e-19	2.13726e-17	yes	down
MSTRG.2254	7.44	5.93	3.33	0.01	0.17	0.24	0.0201823	-5.63077	7.2252e-23	1.18067e-20	yes	down
MSTRG.22541	6.76	4.75	11.31	1.85	0.68	1.03	0.0961704	-3.37826	1.50685e-09	5.86712e-08	yes	down
MSTRG.22555	733.37	489.94	592.47	1242.49	1695.76	2079.68	2.22889	1.15632	1.54149e-05	0.000273657	yes	up
MSTRG.22559	25.58	25.46	25.62	0.5	1.63	1.71	0.0392242	-4.67211	4.79801e-30	1.29316e-27	yes	down
MSTRG.2256	1.38	1.53	2.87	0	0	0	0.00128669	-9.60212	1.52571e-13	1.02802e-11	yes	down
MSTRG.22572	9.11	4.6	2.17	1.73	2.45	3.03	0.34741	-1.52529	0.00233114	0.0197785	yes	down
MSTRG.2258	2.41	3.55	6.2	0	0.07	0	0.00455455	-7.77848	6.19054e-09	2.2539e-07	yes	down
MSTRG.2259	0	0.08	0	0.32	1.96	1.5	30.9281	4.95084	0.00207498	0.0180402	yes	up
MSTRG.22600	13.28	7.2	2.95	3.1	1.96	3.66	0.32802	-1.60815	0.00393439	0.0299305	yes	down
MSTRG.22609	265.71	433.22	322.88	6.21	8.55	6.53	0.0158291	-5.98127	2.53875e-42	1.46352e-39	yes	down
MSTRG.22611	19.15	53.67	46.05	0	0	0.51	0.00307585	-8.3448	4.3471e-18	4.7733e-16	yes	down
MSTRG.22612	0	0	0	0.33	0.85	0.39	33.8283	5.08016	0.00590585	0.0411362	yes	up
MSTRG.22613	0	0.33	0	2.19	2.62	6.43	29.8583	4.90006	0.000377714	0.00441369	yes	up
MSTRG.22619	4.09	2.4	2.1	0.94	1.86	1.98	0.429348	-1.21978	0.00197051	0.0173721	yes	down
MSTRG.22620	0.07	0.15	0.06	0.4	0.95	1.05	5.9552	2.57415	0.000934087	0.00936026	yes	up
MSTRG.22636	2.61	1.26	1.51	0.67	0.91	1.29	0.464457	-1.10638	0.00168768	0.0153414	yes	down
MSTRG.22650	11.21	6.11	11.21	16.29	22.64	31.97	2.05512	1.03922	0.00357497	0.0277455	yes	up
MSTRG.22669	7.92	8.32	14.16	4.31	3.42	2.12	0.279434	-1.83942	0.000373477	0.00437897	yes	down
MSTRG.22738	0.67	0.29	0.22	1.18	3.03	2.6	4.92659	2.30059	1.12397e-05	0.00020808	yes	up
MSTRG.22755	22.12	23	29.35	7.85	13.91	4.15	0.284001	-1.81603	0.000381975	0.00445038	yes	down
MSTRG.22761	0.08	0.02	0.05	2.18	1.4	0.19	24.0882	4.59025	1.20016e-05	0.000219637	yes	up
MSTRG.22762	0.48	0.3	0.35	3.05	1.9	0.58	4.76838	2.2535	0.000702439	0.00743579	yes	up
MSTRG.22764	0.17	0.05	0.02	1.07	0.44	0.18	6.59838	2.72211	0.00533163	0.0380493	yes	up
MSTRG.22768	0.08	0.07	0.02	0.97	0.85	0.08	10.5732	3.40234	8.14741e-05	0.00118989	yes	up
MSTRG.22776	0.03	0.12	0.09	11.54	7.38	15.83	117.295	6.874	2.98063e-26	6.12446e-24	yes	up
MSTRG.22804	15.04	6.41	12.88	2.99	5.15	4.35	0.318049	-1.65268	9.51937e-07	2.28388e-05	yes	down
MSTRG.22807	8.85	12.84	21.17	0.13	0.4	0.34	0.0156297	-5.99956	6.27999e-26	1.25316e-23	yes	down
MSTRG.22825	0.28	0.07	0.18	1.72	2.26	1.71	9.96193	3.31643	1.93529e-14	1.47658e-12	yes	up
MSTRG.2283	19.47	5.3	4.05	0	3.23	2.12	0.150875	-2.72857	0.00335327	0.02637	yes	down
MSTRG.22831	0	0	0.13	1.27	1.11	2.31	27.6378	4.78857	0.00249242	0.0207482	yes	up
MSTRG.22845	30.26	54.1	31.47	10.16	12.67	21.61	0.289005	-1.79083	8.76147e-05	0.0012662	yes	down
MSTRG.22865	4.61	3.1	3.23	1.05	2.53	2.4	0.453061	-1.14222	0.00165286	0.0150777	yes	down
MSTRG.22877	0.23	0.18	0.2	4.19	3.53	4.6	15.6213	3.96544	0.000589427	0.00641446	yes	up
MSTRG.22917	5.87	3.28	6.33	0.12	0.39	0.34	0.0481451	-4.37647	2.71851e-22	4.27404e-20	yes	down
MSTRG.22943	96.12	52.15	204.01	10.38	19.34	30.18	0.116615	-3.10017	4.84555e-08	1.48537e-06	yes	down
MSTRG.22945	14.1	6.24	10.3	1.02	1.25	2.57	0.134597	-2.89328	6.91646e-15	5.65108e-13	yes	down
MSTRG.22946	13.22	7.65	13.28	1.7	3.34	4.01	0.218825	-2.19215	1.11861e-09	4.46431e-08	yes	down
MSTRG.22949	1.71	1.81	2.19	0.54	0.64	0.99	0.308816	-1.69518	4.48481e-05	0.00070191	yes	down
MSTRG.22952	2.19	1.69	6.71	0	0	0	0.0146287	-6.09505	0.000256997	0.00320906	yes	down
MSTRG.22955	8.69	6.27	6.29	0.13	0.31	0.25	0.0271471	-5.20306	2.40314e-23	4.02197e-21	yes	down
MSTRG.22959	67.28	77.74	137.46	10.12	11.03	7.27	0.0709943	-3.81615	2.90631e-14	2.16182e-12	yes	down
MSTRG.22961	7.95	10.18	13.87	0.56	0.37	0.5	0.0334402	-4.90227	8.04183e-11	3.70871e-09	yes	down
MSTRG.22962	28.33	21.66	25.89	0	0.33	0	0.00333201	-8.22939	8.79691e-11	4.01236e-09	yes	down
MSTRG.22963	2.08	5.51	1.83	0	0.73	0.44	0.0839855	-3.57372	0.00168533	0.0153267	yes	down
MSTRG.22967	51.98	32.33	64.09	4.84	4.16	7.39	0.0867999	-3.52616	2.59096e-16	2.37921e-14	yes	down
MSTRG.22968	137.79	80.04	118.62	31.03	30.61	39.39	0.132548	-2.91542	1.78912e-23	3.04341e-21	yes	down
MSTRG.22969	127.17	113.03	227.09	80.26	58.2	96.32	0.383129	-1.3841	0.00212922	0.0183962	yes	down
MSTRG.22970	508.84	372.26	479.94	12.84	30.15	28.47	0.0390266	-4.6794	6.97188e-39	2.89375e-36	yes	down
MSTRG.22971	22.58	9.81	18.69	3.36	4.56	4.44	0.204363	-2.2908	4.04213e-09	1.51968e-07	yes	down
MSTRG.22972	86.34	65.36	132.66	27.16	49.28	46.21	0.317271	-1.65621	8.27241e-05	0.00120394	yes	down
MSTRG.22974	13	9.41	19.81	1.59	1.61	4.21	0.135604	-2.88253	3.95428e-08	1.2415e-06	yes	down
MSTRG.22975	3.17	4.31	4.94	0	0.25	0.58	0.0493865	-4.33974	6.25124e-07	1.55368e-05	yes	down
MSTRG.22977	32.6	27.69	39.75	2.59	3.61	2.03	0.0639991	-3.9658	2.02155e-17	2.07689e-15	yes	down
MSTRG.22978	25.74	30.56	32	0.45	1.23	5.02	0.0545235	-4.19698	1.04149e-11	5.51379e-10	yes	down
MSTRG.22979	529.81	599.82	916.99	47.41	44.24	86.06	0.0598246	-4.06312	3.09521e-19	3.73459e-17	yes	down
MSTRG.22982	0.17	0	0.22	0.92	1.45	1.67	9.14056	3.19228	0.000203815	0.00263537	yes	up
MSTRG.22991	0	0	0	5.97	8.02	0.48	1079.34	10.0759	1.17556e-06	2.77548e-05	yes	up
MSTRG.23019	21.69	20.23	37.93	1.75	10.73	7.15	0.187574	-2.41446	7.56734e-06	0.000146771	yes	down
MSTRG.23020	16.69	6.94	7.93	0.31	1.34	0.81	0.0668917	-3.90203	6.89328e-17	6.62297e-15	yes	down
MSTRG.23029	0.61	0.37	0.37	0.84	1.24	1.73	2.39384	1.25932	0.000913565	0.00921245	yes	up
MSTRG.23031	12.49	10.85	7.86	5.4	4.11	5.7	0.375227	-1.41416	0.00717373	0.0480867	yes	down
MSTRG.23040	1.75	1.01	0.78	0.09	0.17	0.04	0.0753187	-3.73085	8.78383e-11	4.01236e-09	yes	down
MSTRG.23041	7.22	3.86	5.83	12.39	11.45	16.73	2.09418	1.06639	0.00095948	0.00958233	yes	up
MSTRG.23054	3.34	1.85	1.46	0.5	1.04	1.68	0.404979	-1.30408	0.00218361	0.0187802	yes	down
MSTRG.23075	1.96	0.78	0.91	0.61	0.55	0.44	0.411586	-1.28073	0.00657869	0.0448661	yes	down
MSTRG.23079	0	0.11	0.06	1.3	19.37	0.2	84.8721	6.40722	0.000949486	0.00949623	yes	up
MSTRG.23082	5.22	1.58	1.11	0.28	0.39	0.25	0.112078	-3.15742	5.66428e-08	1.70611e-06	yes	down
MSTRG.23098	2.61	1.97	0.69	0.16	0.42	0.04	0.105696	-3.242	3.635e-06	7.58162e-05	yes	down
MSTRG.23142	0.15	0.06	0.03	40.9	33.87	24.25	384.488	8.5868	1.00734e-50	9.08929e-48	yes	up
MSTRG.23170	0.39	0.18	0.07	1.32	0.84	1.26	5.13767	2.36112	6.14338e-06	0.00012212	yes	up
MSTRG.23188	2.9	1.86	1.15	0.8	1.4	1.08	0.484065	-1.04673	0.00543422	0.0385879	yes	down
MSTRG.23202	10.09	4.48	3.93	2.38	3.86	1.92	0.405013	-1.30396	0.00237851	0.020046	yes	down
MSTRG.23228	3.28	3.64	3.11	0.68	0.97	0.96	0.210333	-2.24925	5.5961e-06	0.000112209	yes	down
MSTRG.23234	0.1	0.04	0.02	8.07	23.11	0.05	188.774	7.56051	1.22411e-05	0.000223626	yes	up
MSTRG.23236	127.77	143.12	223.61	7.21	13.21	10.65	0.0475911	-4.39316	7.62229e-25	1.42509e-22	yes	down
MSTRG.23249	27.82	27.84	24.78	10.05	8.37	3.42	0.152246	-2.71552	0.000716537	0.00756372	yes	down
MSTRG.23257	1.1	0.84	0.84	2.21	1.3	3.11	2.2651	1.17958	0.00376441	0.0289451	yes	up
MSTRG.23261	0.29	0.16	0.29	2.72	0.58	1.67	6.42186	2.68299	0.000372028	0.00436445	yes	up
MSTRG.2327	0.85	5.84	1.64	3.63	11.7	13.28	3.02832	1.59852	0.00475162	0.0346853	yes	up
MSTRG.23271	28.6	11.76	19.88	1.13	0.76	1.39	0.0462926	-4.43307	5.44967e-20	7.02466e-18	yes	down
MSTRG.23273	91.3	74.71	81.22	5.51	5.29	6.71	0.052186	-4.26019	1.26334e-25	2.4734e-23	yes	down
MSTRG.23277	39.49	18.49	48.64	0.89	3.99	2.49	0.0548758	-4.18769	2.0116e-13	1.32529e-11	yes	down
MSTRG.23279	76.87	76.62	162.47	4.36	2.64	12.92	0.0420759	-4.57086	1.55684e-13	1.0456e-11	yes	down
MSTRG.23296	20.91	23.75	15.26	49.72	45.11	59.44	2.13759	1.09598	0.00380433	0.0291548	yes	up
MSTRG.23318	12.88	6.93	4.26	2.32	3.52	3.68	0.346045	-1.53097	0.000108522	0.00153312	yes	down
MSTRG.23320	0.06	0	0	0.18	0.41	0.29	14.3118	3.83913	0.00121309	0.0116465	yes	up
MSTRG.23369	5.41	3.45	2.61	0.13	0.8	0.25	0.0858979	-3.54123	5.40038e-09	1.98713e-07	yes	down
MSTRG.23394	2.44	1.46	3.24	13.4	11.81	9.74	4.10716	2.03814	7.25476e-05	0.00107695	yes	up
MSTRG.23398	0.83	0.38	1.38	0.14	0.19	0.27	0.188455	-2.40771	0.00391282	0.0298211	yes	down
MSTRG.23411	4.01	1.93	1.27	0.4	1.06	1.11	0.307742	-1.70021	6.94655e-05	0.0010349	yes	down
MSTRG.2342	12.24	4.54	2.72	1.08	0.71	1.95	0.175915	-2.50705	1.7136e-06	3.91656e-05	yes	down
MSTRG.23479	0.96	1.04	1.59	0.31	0.23	0.04	0.140039	-2.8361	0.00060658	0.00657698	yes	down
MSTRG.23480	3.14	1.95	1.92	0.08	0.2	0.11	0.0482802	-4.37243	7.75254e-19	8.98818e-17	yes	down
MSTRG.23525	2721.49	3931.69	378.59	1184.04	891.84	1339.23	0.291122	-1.7803	0.00374022	0.0288018	yes	down
MSTRG.23533	4.03	3.07	7.48	0.53	1.44	0.6	0.140625	-2.83008	7.54605e-07	1.85549e-05	yes	down
MSTRG.23568	0.86	0.55	1.13	2.11	2.19	2.16	2.22234	1.15208	0.00703796	0.0473909	yes	up
MSTRG.2363	2.48	1.8	1.16	0.26	0.43	0.29	0.153958	-2.69939	3.03988e-06	6.45717e-05	yes	down
MSTRG.23637	1.7	0.56	0.24	0	0	0	0.0113201	-6.46497	3.42775e-05	0.000561339	yes	down
MSTRG.2364	1.79	1.9	2.05	0	0.11	0.17	0.0375961	-4.73327	4.5441e-10	1.88985e-08	yes	down
MSTRG.23644	1.02	0.6	0.17	0.09	0.09	0.04	0.116579	-3.10061	0.00527674	0.0377745	yes	down
MSTRG.23696	1.86	2	0.51	0.03	0.27	0.04	0.0627183	-3.99497	3.82911e-07	9.8935e-06	yes	down
MSTRG.23697	214.08	103.37	114.59	44.3	43.25	30.65	0.250416	-1.9976	6.80664e-08	2.02086e-06	yes	down
MSTRG.23698	55.02	47.58	40.17	7.52	14.47	19.62	0.228638	-2.12886	2.47491e-09	9.49387e-08	yes	down
MSTRG.23718	4.84	3.13	2.13	1.02	2.45	2.22	0.474438	-1.07571	0.00738605	0.0492079	yes	down
MSTRG.23739	2.97	3.24	1.92	0	0	0	0.00582252	-7.42414	7.72531e-08	2.27732e-06	yes	down
MSTRG.23772	85.35	76.92	80.35	0.13	0.91	0.12	0.00367066	-8.08975	1.90263e-37	7.59333e-35	yes	down
MSTRG.23778	33.71	32.38	31.36	2.5	3.66	4.12	0.0823511	-3.60207	1.98218e-23	3.3444e-21	yes	down
MSTRG.23779	4.65	3.74	3.65	1.23	2.56	1.4	0.344781	-1.53625	0.00135287	0.0127214	yes	down
MSTRG.23780	6.95	4.69	5.22	0.06	0.38	0.23	0.0325197	-4.94254	1.50965e-15	1.32193e-13	yes	down
MSTRG.23791	52.61	22.3	35.05	1.68	3.9	2.18	0.0575078	-4.1201	2.47253e-20	3.31048e-18	yes	down
MSTRG.23839	111.04	47.42	105.96	10.4	29.99	44.59	0.204144	-2.29234	3.8242e-05	0.000615699	yes	down
MSTRG.23841	50.93	29.73	12.78	3.5	5.47	4.65	0.126563	-2.98207	3.94995e-11	1.89315e-09	yes	down
MSTRG.23866	9.52	6.34	6.07	2.62	5.04	4.28	0.457042	-1.1296	0.000914343	0.00921581	yes	down
MSTRG.23877	9.87	8.3	16.97	0	0	0	0.00399071	-7.96914	6.04838e-09	2.20601e-07	yes	down
MSTRG.23891	0.76	2.3	1.49	0.02	0.26	0.29	0.0884275	-3.49936	4.17002e-06	8.61957e-05	yes	down
MSTRG.23940	0.1	0.26	0.4	3.01	4.01	2.33	9.6384	3.26879	0.000152901	0.00205648	yes	up
MSTRG.23950	6.82	4.34	2.5	1.63	1.84	1.73	0.340756	-1.55319	7.2949e-05	0.00108214	yes	down
MSTRG.23989	32.14	17.18	18.19	4.69	8.2	5.46	0.318329	-1.65141	3.9203e-05	0.000628247	yes	down
MSTRG.23992	67.01	18.29	8	5.19	3.46	5.26	0.0917923	-3.44548	1.29656e-07	3.66089e-06	yes	down
MSTRG.23993	38.88	22.26	49.71	13.19	13.02	3.18	0.24209	-2.04639	0.000436118	0.00497567	yes	down
MSTRG.24000	94.23	83.93	166.7	23.47	74.17	27.97	0.271728	-1.87976	0.000282472	0.00346603	yes	down
MSTRG.24001	155.93	203.74	107.27	27.97	13.09	11.2	0.0956155	-3.38661	4.70691e-10	1.95365e-08	yes	down
MSTRG.2401	1.89	2.33	0.73	12.47	7.11	7.42	4.35123	2.12142	0.00251065	0.0208314	yes	up
MSTRG.2405	99.59	67.63	95.56	3.82	16.8	8.09	0.0848165	-3.55951	1.826e-14	1.39873e-12	yes	down
MSTRG.24067	65.77	38.14	34.02	9.94	30.99	17.14	0.291422	-1.77882	0.000309377	0.00373842	yes	down
MSTRG.24096	40.34	24.38	123.95	2.92	1.89	1.48	0.029514	-5.08246	3.0215e-16	2.76234e-14	yes	down
MSTRG.2410	39.82	0	19.99	0	0	1.13	0.0171483	-5.86579	0.000728879	0.00767449	yes	down
MSTRG.24102	1954.32	2477.01	2296.09	197.36	337.62	550.36	0.117765	-3.08601	3.67409e-14	2.72316e-12	yes	down
MSTRG.24134	7.05	3.71	2.59	1.88	2.42	2.07	0.40372	-1.30857	0.00587661	0.041063	yes	down
MSTRG.24167	6.03	4.2	1.43	1.45	1.74	1.61	0.366709	-1.44729	0.00199653	0.017535	yes	down
MSTRG.24180	0.39	0.17	0.32	2.17	1.49	2.14	5.93847	2.57009	1.11162e-06	2.63651e-05	yes	up
MSTRG.2426	18.51	9.8	2.36	2.44	3.3	2.59	0.230187	-2.11912	0.0019728	0.017385	yes	down
MSTRG.24294	0.24	0.25	0.19	0.62	1.18	1.22	3.59958	1.84783	1.97607e-05	0.000342029	yes	up
MSTRG.24337	5.91	3.23	3.75	5.64	18.3	15.81	2.50331	1.32384	0.00238436	0.0200823	yes	up
MSTRG.24354	0	0	0	1.36	0.32	0.85	144.879	7.1787	1.44428e-06	3.34521e-05	yes	up
MSTRG.24358	0.05	0	0	1.21	1.79	0.1	57.9696	5.85722	0.000275373	0.00339561	yes	up
MSTRG.24364	0.05	0	0	7.09	0.03	0.17	40.4256	5.3372	0.00146136	0.0135887	yes	up
MSTRG.24372	0	0	0	14.73	4.52	6.82	124.322	6.95794	3.06832e-06	6.51092e-05	yes	up
MSTRG.24373	35.26	17.36	28.64	645.86	1963.95	25.5	24.5222	4.61602	0.000405067	0.0046806	yes	up
MSTRG.24468	2.82	1.48	1.09	0.27	0.77	0.56	0.252268	-1.98697	0.00127143	0.0120594	yes	down
MSTRG.24495	283.41	115.43	282.24	75.29	58.4	44.01	0.232593	-2.10412	1.28854e-06	3.02158e-05	yes	down
MSTRG.2450	12.9	13.3	4.72	0.19	0.13	0.53	0.0218721	-5.51477	1.24052e-16	1.16491e-14	yes	down
MSTRG.24519	168.11	312.06	665.99	148.57	117.81	161.73	0.320693	-1.64074	0.00183682	0.0164167	yes	down
MSTRG.2452	7.23	6.18	5.14	2.09	3.36	3.07	0.381605	-1.38985	9.987e-05	0.00142349	yes	down
MSTRG.24541	3.66	2.14	2.56	4.93	5.22	9.48	2.01252	1.00901	0.00115509	0.0111704	yes	up
MSTRG.24546	1.31	0.33	3.34	0.12	0.12	0	0.0376106	-4.73272	0.000949153	0.00949623	yes	down
MSTRG.24567	17.98	6.58	13.73	3.67	2.7	8.06	0.306128	-1.70779	0.00113831	0.0110284	yes	down
MSTRG.24573	20.68	10.62	6.38	2.74	6.24	5.94	0.34103	-1.55203	0.000189429	0.00247557	yes	down
MSTRG.2458	21.66	10.94	26.44	4.22	16.83	7.17	0.386551	-1.37127	0.00749425	0.0498009	yes	down
MSTRG.24618	1.79	1.06	1.03	0.6	0.37	0.41	0.329103	-1.60339	0.000846189	0.00865925	yes	down
MSTRG.2462	2.78	0.42	0.67	0.13	0.13	0.06	0.0804066	-3.63654	0.000524513	0.00579309	yes	down
MSTRG.24629	55.49	25.66	9.16	0	9.22	4.05	0.0847339	-3.56092	0.00553403	0.0391171	yes	down
MSTRG.2463	3.44	1.51	1.69	0.24	0.52	0.1	0.117063	-3.09464	2.71835e-07	7.20485e-06	yes	down
MSTRG.24654	67.27	2.92	87.52	14.85	0	0	0.0222152	-5.49231	0.00123073	0.0117594	yes	down
MSTRG.24676	0	0.58	0.54	15.1	24.24	26.33	33.2189	5.05393	5.06009e-05	0.000779599	yes	up
MSTRG.24679	43.75	44.19	34.25	3.31	9.15	4.15	0.0952221	-3.39256	3.51517e-11	1.70844e-09	yes	down
MSTRG.24698	45.24	33.67	35.95	6.26	8.86	5.58	0.15742	-2.66731	9.93898e-15	7.99472e-13	yes	down
MSTRG.24699	26.54	3.94	13.35	1.12	0.75	0.44	0.0543274	-4.20218	9.4699e-13	5.66366e-11	yes	down
MSTRG.24700	28.64	1.1	14.51	0.95	0.26	0.15	0.0350341	-4.8351	0.00014899	0.00200909	yes	down
MSTRG.24703	273.96	56.48	238.15	15.65	23.48	6.5	0.0737981	-3.76027	6.95564e-11	3.22211e-09	yes	down
MSTRG.24706	4.67	1.29	1.63	0.66	0	0.16	0.115826	-3.10997	0.000578728	0.00630795	yes	down
MSTRG.24727	0.25	0.18	0.2	0.35	0.72	0.79	2.40436	1.26565	0.00584662	0.0408948	yes	up
MSTRG.24744	3.1	2.11	3.4	0.19	0.19	0.09	0.0440077	-4.5061	2.93183e-07	7.71158e-06	yes	down
MSTRG.24747	58.8	36.87	61.72	155.16	131.75	144.37	2.43346	1.28301	0.00026267	0.0032662	yes	up
MSTRG.24783	1.25	1.86	3.52	0.48	0.5	0.97	0.22933	-2.1245	0.000151546	0.00203959	yes	down
MSTRG.24812	0.01	0.01	0	1.41	0.35	0.02	62.3446	5.96219	0.000224561	0.00287142	yes	up
MSTRG.24816	0.06	0.16	0.19	1.16	0.64	0.63	5.1146	2.35462	0.00536532	0.0382634	yes	up
MSTRG.24839	0.43	0.08	0.47	1.09	0.87	1.68	3.35009	1.7442	0.00500038	0.0361326	yes	up
MSTRG.24840	1.47	0.67	7.79	39.4	60.06	57.25	3.75776	1.90987	0.000122097	0.00169832	yes	up
MSTRG.24845	1.82	2.74	2.31	6.48	14.27	11.42	3.93237	1.9754	9.41145e-06	0.000179025	yes	up
MSTRG.24874	4.42	1.73	2.3	0.89	1.41	1.2	0.371537	-1.42842	8.90147e-05	0.00128286	yes	down
MSTRG.24882	77.77	98.16	94.52	0	3.5	8.74	0.0232755	-5.42504	4.12435e-08	1.28905e-06	yes	down
MSTRG.24896	5.46	0.6	0.67	0	0	0.04	0.00495664	-7.65642	2.0974e-09	8.09058e-08	yes	down
MSTRG.24897	9.03	3.73	7.11	0.36	1.79	2.09	0.180367	-2.47099	1.28377e-05	0.000232682	yes	down
MSTRG.2492	0.09	0.04	0	0.34	1.45	0.23	14.3428	3.84226	0.00452152	0.0333296	yes	up
MSTRG.24924	0.95	1.01	0.87	0.18	0.33	0.22	0.212046	-2.23755	0.00210452	0.0182284	yes	down
MSTRG.24927	1.35	1.5	1.55	9.65	10.75	18.5	7.09183	2.82616	1.19363e-12	7.03733e-11	yes	up
MSTRG.24947	1.8	1.44	1.71	112.66	133.51	195.68	74.954	6.22793	3.22642e-86	2.23193e-82	yes	up
MSTRG.24949	1.14	0.4	0.37	31.04	27.68	50.14	50.6247	5.66177	3.47139e-18	3.85251e-16	yes	up
MSTRG.24950	0.26	0.73	0.04	41.8	30.08	76.95	100.509	6.65117	2.28401e-25	4.34864e-23	yes	up
MSTRG.24960	1.15	0.5	0.13	0.03	0.03	0.03	0.0440346	-4.50522	0.000164516	0.00218719	yes	down
MSTRG.24961	1255.17	1488.57	50.57	61.09	23.72	50.31	0.0368435	-4.76245	4.69827e-05	0.000731456	yes	down
MSTRG.25031	0	0	0.35	9.9	11.4	15.48	63.4493	5.98753	1.70818e-05	0.000301139	yes	up
MSTRG.25033	0.88	0.56	0.31	0.77	1.8	2.71	2.49698	1.32018	0.00320229	0.0254625	yes	up
MSTRG.25083	2.49	2.24	2.65	0	0	0.1	0.0108072	-6.53186	2.53563e-08	8.20935e-07	yes	down
MSTRG.25129	0.01	0.01	0	0	0.4	0.43	35.8399	5.1635	0.00419054	0.0314834	yes	up
MSTRG.25137	1.7	0.8	1.46	43.54	15.06	39.91	18.2207	4.1875	3.42545e-09	1.29487e-07	yes	up
MSTRG.25157	0.96	0.91	0.42	0.25	0.18	0.19	0.238373	-2.0687	0.000157561	0.00210959	yes	down
MSTRG.25220	1.64	2.55	2.69	0.64	0.63	0.16	0.140161	-2.83484	0.00380016	0.0291336	yes	down
MSTRG.25221	10.31	4.32	3.46	0.59	0.68	0.91	0.10654	-3.23053	1.16224e-09	4.6207e-08	yes	down
MSTRG.25255	1.93	1.07	1.87	9.52	4.44	8.76	4.2434	2.08522	4.41502e-06	9.03598e-05	yes	up
MSTRG.25256	0.28	0.1	0.19	0.75	0.81	1.45	4.6698	2.22336	1.65261e-06	3.78968e-05	yes	up
MSTRG.25257	0.24	0.4	0.11	2.4	1.84	2.84	7.31167	2.8702	0.00247563	0.0206371	yes	up
MSTRG.25268	222.74	98.77	159.51	53.27	92.06	60.04	0.375651	-1.41254	2.23573e-05	0.000381564	yes	down
MSTRG.25272	4.6	4.73	4.55	15.62	20.05	22.42	2.76275	1.46611	0.0010841	0.0106024	yes	up
MSTRG.25279	1.9	1.26	1.49	0.31	0.39	0.42	0.201304	-2.31256	0.000444176	0.00504542	yes	down
MSTRG.25283	5.7	6.2	4.49	1.89	2.43	4.18	0.422482	-1.24304	0.00154703	0.0142754	yes	down
MSTRG.25300	2.92	1.42	3.88	0.34	0.34	0.15	0.0811527	-3.62322	0.00029311	0.00356979	yes	down
MSTRG.25307	0	0.04	0	1.4	0.64	0.32	50.7369	5.66496	0.000244474	0.00307303	yes	up
MSTRG.25310	1.06	0.83	0.46	8.24	2.3	0.55	4.86909	2.28365	0.00408379	0.0308972	yes	up
MSTRG.254	11.58	8.76	7.12	3.6	4.81	3.48	0.373926	-1.41918	6.41129e-05	0.000963457	yes	down
MSTRG.25441	3225.85	3555.65	161.24	273.96	35.61	89.96	0.0270131	-5.2102	2.40556e-10	1.04005e-08	yes	down
MSTRG.25456	47.92	91.35	61.84	21.2	24.44	23.05	0.21269	-2.23318	2.18991e-05	0.000374667	yes	down
MSTRG.25491	0.24	0.04	0.13	0.41	0.75	0.82	4.45442	2.15524	4.21952e-05	0.000668455	yes	up
MSTRG.25512	2.68	1.45	2.19	4.85	5.68	9.87	2.73265	1.4503	3.02174e-05	0.000498928	yes	up
MSTRG.25594	2.79	1.55	0.53	0.69	0.24	0.22	0.22789	-2.13359	0.007186	0.0481303	yes	down
MSTRG.25613	2.32	0.5	2.1	0	0.21	0.06	0.0462889	-4.43319	3.90532e-05	0.000626814	yes	down
MSTRG.25670	0.23	0.32	0.32	0.84	1.43	1.45	3.41214	1.77068	0.00293488	0.0236902	yes	up
MSTRG.25679	3.02	0.52	0.93	0.25	0.36	0.52	0.235044	-2.089	0.00416831	0.0313658	yes	down
MSTRG.25694	0.06	0.74	0.43	36.6	2.92	9.75	32.8102	5.03607	0.000273034	0.00337479	yes	up
MSTRG.25696	0.58	1.31	0.77	189.18	10.11	32.95	79.3315	6.30982	1.31451e-06	3.07555e-05	yes	up
MSTRG.25738	3.04	2.11	4.44	0.39	0.67	1.42	0.204512	-2.28974	3.8705e-05	0.000622204	yes	down
MSTRG.25755	0.88	3.97	7.11	0	0	0	0.0197095	-5.66496	0.00237909	0.020046	yes	down
MSTRG.25759	3.66	2.23	3.94	7.36	9.04	8.53	2.19169	1.13204	0.000899211	0.00909865	yes	up
MSTRG.25760	0	0.02	0.02	0.45	0.34	0.33	27.6966	4.79164	0.000213473	0.00274827	yes	up
MSTRG.25778	230.81	113.2	264.07	82.5	103.94	77.37	0.380861	-1.39266	0.00025154	0.0031504	yes	down
MSTRG.25791	0.13	0.22	0.42	0.86	1.62	1.41	4.0185	2.00666	0.00338996	0.0265579	yes	up
MSTRG.25797	13.56	8.48	18.08	42.47	29.18	38.44	2.34186	1.22766	0.00421269	0.0315959	yes	up
MSTRG.25807	4.61	4.49	8.99	23.43	29.16	29.67	3.77798	1.91761	2.6695e-06	5.78893e-05	yes	up
MSTRG.25820	0.35	0.24	0.32	3.92	4.22	0.19	8.2727	3.04836	0.000476499	0.00536553	yes	up
MSTRG.25823	11.73	13.72	15.89	7.72	2.23	2.3	0.270736	-1.88504	0.00240457	0.0201869	yes	down
MSTRG.25831	2.1	1.32	0.57	0	0.07	0.14	0.0437848	-4.51343	0.00011154	0.00157041	yes	down
MSTRG.25834	5.68	4.13	1.76	0.9	1.36	1.69	0.28947	-1.78851	4.66277e-05	0.000726475	yes	down
MSTRG.25840	0.06	0.04	0.03	0.4	0.47	0.19	7.2077	2.84954	0.00147985	0.0137288	yes	up
MSTRG.25853	0.61	0.48	0	4.21	1.4	9.44	10.6063	3.40685	0.00615433	0.0425878	yes	up
MSTRG.2590	2.55	2.6	2.16	1.26	1.49	0.61	0.402578	-1.31266	0.00681182	0.0460925	yes	down
MSTRG.25914	3.21	2.25	4.19	9.18	7.13	13.29	2.6113	1.38477	0.000432919	0.00495826	yes	up
MSTRG.25928	0.59	0.38	0.63	0.9	2.39	2.38	2.89955	1.53583	0.000931676	0.00935398	yes	up
MSTRG.25929	0.17	0.62	0.07	1.63	2.83	3.88	7.0461	2.81682	0.000175531	0.00231142	yes	up
MSTRG.25948	3.77	2.93	4.53	41.93	24.43	64.33	8.21278	3.03787	8.75161e-08	2.56528e-06	yes	up
MSTRG.25967	31.64	12.13	19.81	35.9	46.21	70.82	2.10305	1.07248	0.000790887	0.00819025	yes	up
MSTRG.25971	7.6	3.76	23.73	1.27	3.83	5.55	0.195817	-2.35243	0.0051726	0.03717	yes	down
MSTRG.26010	0.33	0	0.25	3.99	0.57	1.95	11.7283	3.55193	0.000234418	0.00297546	yes	up
MSTRG.26013	0	0	0.02	0.37	0.04	0.14	28.0227	4.80853	0.00551544	0.0390362	yes	up
MSTRG.26017	0.04	0	0.04	1.65	0.1	0.28	25.4444	4.66928	0.00307985	0.0246685	yes	up
MSTRG.26022	0.79	0.43	0.69	2.15	2.8	1.45	3.01906	1.5941	0.000973887	0.00970287	yes	up
MSTRG.26023	1.16	0.61	0.72	3.03	2.69	1.92	2.70994	1.43826	0.00105542	0.0103757	yes	up
MSTRG.26026	0	0.05	0.24	0.47	1.93	1.6	10.5038	3.39283	0.00229725	0.0195738	yes	up
MSTRG.26061	0.56	0.31	0.15	1.67	2.14	4	5.40068	2.43314	0.00069971	0.0074125	yes	up
MSTRG.26067	13.62	15.82	6.51	2.99	2.48	2.55	0.181207	-2.46429	7.69828e-06	0.000149032	yes	down
MSTRG.26084	0	0	0	0.3	0.15	1.05	51.1077	5.67547	0.00115983	0.0112057	yes	up
MSTRG.26111	0.35	0.15	0.44	0.7	1.39	1.28	3.04255	1.60528	0.00296635	0.023907	yes	up
MSTRG.26133	0.08	0.19	0.04	0.63	0.87	0.59	5.42796	2.44041	0.00015631	0.00209826	yes	up
MSTRG.26139	84.5	117.16	317.58	42.05	90.43	29.77	0.238569	-2.06752	0.000668554	0.0071298	yes	down
MSTRG.26140	3.61	0.73	0.32	0	0	0	0.0229951	-5.44253	0.00295044	0.0237973	yes	down
MSTRG.26142	51.71	30.01	45.5	149.69	128.09	170.48	3.25662	1.70338	8.98834e-08	2.6162e-06	yes	up
MSTRG.26169	53.57	9.93	91.17	20.19	18.36	19.96	0.303412	-1.72065	0.00626991	0.0432291	yes	down
MSTRG.26174	1.11	0.78	0.88	2.11	3.63	4.71	3.12839	1.64542	8.81381e-07	2.14085e-05	yes	up
MSTRG.26188	0.13	0.09	0.1	0.36	0.58	0.41	3.60514	1.85005	0.00216274	0.018647	yes	up
MSTRG.2619	15.2	12.86	5.12	2.35	3.52	2.48	0.206345	-2.27687	1.06961e-05	0.000199618	yes	down
MSTRG.26198	13.48	6.84	7.06	4.31	6.32	4.01	0.482543	-1.05127	0.00262231	0.0216041	yes	down
MSTRG.26205	67.37	24.16	28.33	19.24	23.37	15.12	0.470941	-1.08638	0.00517892	0.0372025	yes	down
MSTRG.2621	11.16	12.79	3.83	4.53	2.06	2.15	0.280961	-1.83156	0.00251104	0.0208314	yes	down
MSTRG.2622	0.22	0.16	0.14	0.66	2.24	0.11	5.05153	2.33672	0.00648189	0.044381	yes	up
MSTRG.26237	0.22	0.05	0.21	0.52	0.65	0.37	3.2281	1.69069	0.0028308	0.0230473	yes	up
MSTRG.26240	20.41	19	34.4	251.89	191.52	175.89	7.26903	2.86176	1.28985e-10	5.75662e-09	yes	up
MSTRG.26268	8.87	4.84	3.52	1.95	3.77	1.95	0.394892	-1.34047	0.00157241	0.0144518	yes	down
MSTRG.26271	3.31	1.58	0.77	0.31	0.86	0.73	0.294288	-1.7647	0.000687797	0.00730494	yes	down
MSTRG.26273	23.43	12.52	22.27	4.09	5.25	4.03	0.199861	-2.32293	6.09116e-11	2.86286e-09	yes	down
MSTRG.26281	1.7	3.44	1.53	0	0.8	0	0.0828436	-3.59347	0.00508836	0.0366408	yes	down
MSTRG.2629	0.41	0.27	0.96	1.35	2.93	2.51	2.76876	1.46924	0.00101689	0.0100397	yes	up
MSTRG.26297	0.1	0	0.07	0.49	0.62	0.69	9.81247	3.29462	0.0017009	0.0154356	yes	up
MSTRG.26305	4.72	2.55	3.61	6.75	13.49	13.56	2.63358	1.39702	3.43402e-06	7.1841e-05	yes	up
MSTRG.26324	17.49	11.91	18.05	38.68	35.98	46.94	2.2247	1.15361	0.0002974	0.00361567	yes	up
MSTRG.26325	0	0.1	0	17.33	29.77	1.21	332.378	8.37668	1.40095e-08	4.72648e-07	yes	up
MSTRG.26353	0.42	0.26	0.1	10.25	0.86	1.01	15.6114	3.96453	0.000467666	0.00527471	yes	up
MSTRG.26354	0.24	0.08	0.34	3.09	85.45	0.62	110.304	6.78535	6.33266e-05	0.000953932	yes	up
MSTRG.26355	51.33	35.4	47.32	402.52	93.65	172.32	4.79389	2.2612	7.96391e-05	0.00116968	yes	up
MSTRG.26358	6.74	7.6	8.56	22.62	15.89	39.43	2.75374	1.46139	0.000558711	0.0061187	yes	up
MSTRG.26359	1.42	1.08	0.89	35.04	26.76	44.03	26.7587	4.74193	5.75552e-36	2.07626e-33	yes	up
MSTRG.26360	0.9	1.11	0.7	253.73	102.69	151.96	167.296	7.38626	1.12817e-48	9.36515e-46	yes	up
MSTRG.26362	443.24	1719.46	1390.96	446.03	291.26	841.93	0.322214	-1.63391	0.00625064	0.0431679	yes	down
MSTRG.26363	27.89	41.68	56.08	2.71	1.86	3.06	0.0499866	-4.32231	6.75581e-21	9.66919e-19	yes	down
MSTRG.26379	3.97	2.27	2.67	0.08	0.36	0.34	0.0725812	-3.78426	1.14046e-11	5.96168e-10	yes	down
MSTRG.26381	0.98	1.58	2.02	0.14	0.15	0.45	0.124218	-3.00905	1.75277e-05	0.000307386	yes	down
MSTRG.26384	42.4	28.12	31.7	79.48	101.24	116.56	2.46319	1.30053	6.55596e-07	1.62358e-05	yes	up
MSTRG.26399	3.75	1.72	6.17	1.61	1.84	2.1	0.379105	-1.39933	0.000185144	0.00242416	yes	down
MSTRG.26423	0.72	0.14	0.21	0.89	3.46	1.79	4.95564	2.30907	0.000837895	0.00858708	yes	up
MSTRG.26448	10.06	5.24	0	0.67	0	0.3	0.0558968	-4.16109	0.00538695	0.0383649	yes	down
MSTRG.26464	76.93	89.39	98.28	18.02	20.83	23.88	0.16029	-2.64124	9.73513e-10	3.9078e-08	yes	down
MSTRG.26469	31.25	14.65	17.26	0.57	4.37	3.81	0.111889	-3.15985	2.60287e-09	9.96631e-08	yes	down
MSTRG.26481	21.9	21.83	7.38	5.37	2.24	3.51	0.186778	-2.4206	3.02439e-05	0.000498928	yes	down
MSTRG.26487	3.16	11.02	8.1	0.35	2.66	1.26	0.214793	-2.21898	9.69862e-06	0.000183645	yes	down
MSTRG.26559	0	0	0	0.34	0.48	0.51	35.2705	5.14039	0.0041684	0.0313658	yes	up
MSTRG.2657	57.58	37.71	61.16	17.56	14.41	14.58	0.166427	-2.58704	4.39363e-05	0.000690584	yes	down
MSTRG.26611	24.19	20.94	13	0.43	0.89	1.54	0.039706	-4.6545	8.45477e-27	1.82773e-24	yes	down
MSTRG.26613	7.57	5.63	5.51	0.15	0.43	0.51	0.0481057	-4.37765	1.23072e-20	1.72575e-18	yes	down
MSTRG.26615	4.32	4.25	7.37	0.12	0	0.11	0.0114759	-6.44524	5.54177e-08	1.67651e-06	yes	down
MSTRG.26636	8.56	5.04	4.85	18.02	17.91	38.02	3.41778	1.77306	2.68187e-07	7.12019e-06	yes	up
MSTRG.26637	3.22	1.56	3.27	24.36	26.14	43.05	9.90078	3.30754	3.75553e-20	4.93282e-18	yes	up
MSTRG.26643	12.85	15.7	12.67	6.42	4.24	7.3	0.363064	-1.4617	0.000480096	0.00539731	yes	down
MSTRG.26644	5.36	5.37	9.31	3.45	3.38	3.19	0.408699	-1.29089	0.00751233	0.0498891	yes	down
MSTRG.26674	2280.23	1891.78	3235.07	6169.57	6173.92	7329.65	2.22677	1.15495	0.00138242	0.0129581	yes	up
MSTRG.26680	1.77	1.4	0.95	0.2	0.43	0.2	0.171976	-2.53972	1.55175e-07	4.30541e-06	yes	down
MSTRG.26682	2.47	2.07	0.3	0.12	0.04	0.16	0.0582637	-4.10126	1.08495e-05	0.000202119	yes	down
MSTRG.26702	2.39	1.7	5.28	14	36.67	22	3.76168	1.91138	8.09815e-07	1.98419e-05	yes	up
MSTRG.26747	16.42	17.57	29.95	1.92	4.1	0.79	0.0842245	-3.56962	3.63442e-09	1.37136e-07	yes	down
MSTRG.26843	16.69	8.04	19.9	31.2	28.03	47.59	2.08241	1.05825	0.00566926	0.0398828	yes	up
MSTRG.26852	8.18	21.76	2.05	0.5	0.48	0.34	0.0220404	-5.50371	5.14615e-06	0.000103889	yes	down
MSTRG.26867	0.08	0.23	0.36	1.04	2.13	2.22	6.1801	2.62763	1.13929e-05	0.000210352	yes	up
MSTRG.26883	105.63	50.47	53.29	24.72	30.53	24.2	0.345493	-1.53327	2.04634e-06	4.55662e-05	yes	down
MSTRG.26886	482.45	456.84	447.91	40.02	68.89	94.24	0.11316	-3.14356	2.11029e-20	2.91965e-18	yes	down
MSTRG.26908	1.31	2.28	2.57	15.25	6.27	17.73	4.97197	2.31382	8.25185e-05	0.0012026	yes	up
MSTRG.26917	0.98	0.69	0.78	2.22	3.79	3.57	3.3182	1.7304	0.00015426	0.00207208	yes	up
MSTRG.26964	0.57	1.2	0.56	5.47	3.07	3.61	4.3765	2.12978	0.000140467	0.00190654	yes	up
MSTRG.26973	4.08	3.14	3.48	1.73	2.26	2.21	0.486037	-1.04086	0.00472117	0.0344873	yes	down
MSTRG.26998	3.6	0	0.63	6.66	11.52	19.92	8.53817	3.09393	0.000194387	0.00252764	yes	up
MSTRG.27027	0	0.05	0.03	0.03	1.46	0.27	13.8126	3.78792	0.00361869	0.0280429	yes	up
MSTRG.27039	826.57	286.45	194.01	60.03	215.36	401.47	0.272248	-1.87701	0.00198063	0.0174244	yes	down
MSTRG.27042	152.87	13.51	61.95	21.59	38.05	28	0.269266	-1.8929	0.00460497	0.0337931	yes	down
MSTRG.27055	23.9	21.63	58.17	4.22	6.45	3.56	0.0917782	-3.4457	5.72824e-08	1.71984e-06	yes	down
MSTRG.27087	39.55	65.38	33.83	21.86	8.24	6.96	0.104175	-3.26292	0.00503246	0.0363265	yes	down
MSTRG.27089	3.36	2.79	2.29	0.64	2.04	1.58	0.40963	-1.28761	0.00202953	0.0177512	yes	down
MSTRG.27090	2.2	2.21	1.79	0.8	1.39	1.05	0.431013	-1.2142	0.00230514	0.019622	yes	down
MSTRG.27092	1.78	2.6	0.93	0	0.04	0.06	0.0119333	-6.38886	1.8791e-07	5.09763e-06	yes	down
MSTRG.27098	3.14	2.87	1.66	0.83	1.2	1.03	0.334204	-1.5812	0.000423973	0.00486924	yes	down
MSTRG.27099	1.32	1.6	0.52	0.15	0.2	0.11	0.1109	-3.17266	2.39728e-06	5.23693e-05	yes	down
MSTRG.27103	0.88	2.25	2.2	0.17	0.18	0.06	0.0594792	-4.07147	6.7589e-06	0.000133046	yes	down
MSTRG.27104	1.17	1.49	1.67	0	0.07	0.06	0.0230583	-5.43857	1.47275e-05	0.000261903	yes	down
MSTRG.27112	2.13	0.89	0.87	0.07	0.27	0.1	0.10322	-3.27621	0.000265682	0.00329569	yes	down
MSTRG.27114	0.07	0.19	0.2	8.76	5.8	0.08	28.2624	4.82081	4.07282e-05	0.000649678	yes	up
MSTRG.27118	2290.92	5146.37	22264.7	34.75	53.26	17.51	0.00234585	-8.73568	7.39865e-31	2.04726e-28	yes	down
MSTRG.27119	3.47	12.92	85.57	0.87	0	0	0.00690004	-7.17918	0.00106988	0.0104968	yes	down
MSTRG.27120	4.79	7.62	51.59	0	0.83	0	0.00741355	-7.07562	5.59273e-06	0.000112209	yes	down
MSTRG.27123	41.17	129.78	2999.24	6.29	3.23	2.22	0.00213764	-8.86976	1.54014e-07	4.28452e-06	yes	down
MSTRG.27124	169.79	241.49	1565.53	0	3.81	2.14	0.00144608	-9.43364	1.21988e-09	4.83134e-08	yes	down
MSTRG.27125	2137.71	4303.28	24928.8	43.18	74.7	23.42	0.002838	-8.46091	1.12272e-13	7.76661e-12	yes	down
MSTRG.27126	1.26	1.8	0.16	0	0.04	0	0.00941721	-6.73048	6.66129e-06	0.000131408	yes	down
MSTRG.27127	3333.6	5250.5	41351.8	20.63	38.95	2.44	0.000737226	-10.4056	4.40136e-15	3.7435e-13	yes	down
MSTRG.27145	154.35	22.72	5.7	1.63	2.94	0.53	0.0296844	-5.07415	2.57412e-05	0.000432557	yes	down
MSTRG.27146	378.15	269.53	57.05	7.84	12.79	4.88	0.0309177	-5.01542	2.44279e-17	2.48506e-15	yes	down
MSTRG.27153	0.87	1.21	0.68	0.1	0.22	0.13	0.130788	-2.9347	4.24702e-06	8.76127e-05	yes	down
MSTRG.27195	0.3	0.1	0.05	1.21	1.4	1.16	7.83463	2.96987	1.33081e-08	4.54995e-07	yes	up
MSTRG.27202	0.32	0.18	0.27	0.58	0.68	1.71	3.1911	1.67406	0.00118667	0.0114384	yes	up
MSTRG.27204	246.31	66.18	365.75	0.8	0.72	9.96	0.0121991	-6.35708	1.10109e-07	3.15407e-06	yes	down
MSTRG.27206	5.62	1.89	2.96	0.51	0.55	0.83	0.160075	-2.64318	7.53422e-08	2.23049e-06	yes	down
MSTRG.27215	1.23	0.24	0.04	0.05	0.11	0.05	0.145681	-2.77912	0.00443688	0.0328149	yes	down
MSTRG.2723	1.21	2.87	2.93	0.28	0.6	0.36	0.135581	-2.88277	6.23399e-06	0.000123566	yes	down
MSTRG.27231	46.69	26.36	46.95	77.3	85.48	143.88	2.13975	1.09744	0.000924851	0.00929791	yes	up
MSTRG.27253	5.7	6.28	12.48	26.62	22.15	32.01	2.53756	1.34344	0.0066103	0.0450225	yes	up
MSTRG.2727	4.29	1.99	2.34	0.56	1.75	1.13	0.344595	-1.53703	0.000108074	0.00152783	yes	down
MSTRG.27330	2.96	2.45	1.21	0.32	0.81	0.86	0.241706	-2.04867	0.000229439	0.00291762	yes	down
MSTRG.27352	4.96	1.73	2.74	0.73	1.19	1.1	0.282199	-1.82522	0.000303045	0.00366925	yes	down
MSTRG.27373	48.82	13.48	42.1	142.77	125.59	167.25	3.32452	1.73314	7.93502e-05	0.00116626	yes	up
MSTRG.27375	21.37	1.21	20.6	2.8	0.65	3.88	0.123717	-3.01489	0.00308906	0.0247232	yes	down
MSTRG.27378	43.15	2.14	14.76	2.82	3.55	4.84	0.164253	-2.60601	0.00124373	0.0118509	yes	down
MSTRG.27386	3.59	2.6	14.38	0	2.01	1.31	0.105723	-3.24164	0.00218975	0.0188174	yes	down
MSTRG.27427	1.77	2.86	1.26	2.53	6.25	3.41	5.30003	2.406	4.20441e-06	8.68201e-05	yes	up
MSTRG.27436	1.72	0.99	0.45	0.11	0.18	0.1	0.108707	-3.20148	4.55731e-05	0.000712183	yes	down
MSTRG.27441	7.5	27.36	0.95	0	0	1.74	0.0335108	-4.89923	0.00651608	0.0445309	yes	down
MSTRG.27445	39.39	24.35	15.77	0	0	2.95	0.0271966	-5.20043	0.00351628	0.0273411	yes	down
MSTRG.27457	8.46	5.24	1.68	2.32	0.59	0.8	0.24395	-2.03534	0.00257723	0.0212919	yes	down
MSTRG.27459	3.81	1.81	3.21	0.14	1.14	0.52	0.162503	-2.62146	0.00111104	0.0108251	yes	down
MSTRG.27474	10.69	12.21	19.03	0	0.11	0	0.00213707	-8.87015	5.38557e-12	2.94899e-10	yes	down
MSTRG.2748	8.37	6.07	7.25	0.15	0.46	0.15	0.0318196	-4.97394	1.03591e-21	1.53558e-19	yes	down
MSTRG.27583	124.67	182.19	158.95	21.48	17.03	32.11	0.122054	-3.03441	3.2863e-13	2.08564e-11	yes	down
MSTRG.27597	0	5.29	17.69	0	0.77	1.35	0.0537957	-4.21636	0.00252858	0.0209567	yes	down
MSTRG.27599	0.8	74.06	13.09	0	0	0	0.00323382	-8.27255	0.00247609	0.0206371	yes	down
MSTRG.27601	35.54	275.9	108.61	0	2.03	4.3	0.00835204	-6.90366	6.95409e-13	4.24465e-11	yes	down
MSTRG.27635	8.06	11.93	15.99	4.34	1.13	0.67	0.15979	-2.64575	0.000226136	0.00288978	yes	down
MSTRG.2764	1.35	0.43	2.16	0.12	0	0	0.0261662	-5.25615	0.000784043	0.0081397	yes	down
MSTRG.27644	0	0	0	2.08	0.28	0.08	59.2504	5.88875	0.00217975	0.0187589	yes	up
MSTRG.27665	2.62	1.7	1.56	0.21	0.45	0.44	0.157454	-2.667	4.24194e-07	1.08549e-05	yes	down
MSTRG.27672	2.58	0.52	1.07	0.18	0.42	0.61	0.262475	-1.92975	0.00589602	0.0411156	yes	down
MSTRG.27691	16.23	12.92	6.18	3.77	3.07	5.12	0.289106	-1.79033	4.05573e-05	0.00064745	yes	down
MSTRG.27696	22.28	16.38	15.13	2.64	4.93	6.7	0.212293	-2.23587	1.48593e-09	5.79653e-08	yes	down
MSTRG.27697	114.18	104.76	137.35	305.55	252.18	304.99	2.05548	1.03948	0.00424845	0.0317733	yes	up
MSTRG.27702	25.95	22.09	14.36	7.02	10.78	8.58	0.348713	-1.51989	4.18575e-05	0.000663612	yes	down
MSTRG.27713	14.52	9.65	3.01	0.43	1.43	1.05	0.0892346	-3.48625	1.67382e-07	4.6009e-06	yes	down
MSTRG.27719	0.19	0.3	0.41	0.81	0.95	2.19	3.39524	1.76351	0.00144073	0.013444	yes	up
MSTRG.27726	0.04	0	0	0.32	0.42	0.39	22.9636	4.52128	0.00551694	0.0390362	yes	up
MSTRG.27727	3.49	2.14	0.77	0.78	0.52	0.71	0.283311	-1.81954	0.00300091	0.0241387	yes	down
MSTRG.27752	1.4	1.26	0.45	0.08	0.12	0.34	0.137802	-2.85933	0.000376482	0.0044018	yes	down
MSTRG.27753	1.63	1.59	0.4	0.38	0.24	0.5	0.262589	-1.92912	0.00248302	0.0206865	yes	down
MSTRG.27754	6.75	2.14	13.84	1.35	1.85	0.4	0.133152	-2.90886	0.000145076	0.00196269	yes	down
MSTRG.27773	8.85	4.26	3.59	1.82	3.81	3.84	0.491716	-1.0241	0.0046725	0.0342041	yes	down
MSTRG.2782	1.23	0.49	3.1	0.18	0.06	0.13	0.0625813	-3.99812	6.60648e-05	0.000991355	yes	down
MSTRG.2788	5.35	2.49	3.96	5.64	9.95	16.06	2.23657	1.16129	0.00187177	0.016686	yes	up
MSTRG.27903	135.25	48.87	208	855.2	438.69	1255.44	5.57008	2.4777	3.14925e-06	6.65544e-05	yes	up
MSTRG.27912	17.02	9.3	14.87	28.37	33.21	52.31	2.28143	1.18994	0.000309658	0.00373842	yes	up
MSTRG.27970	1.57	0.8	1.16	6.65	13.5	15.11	8.8859	3.15152	2.45376e-16	2.26324e-14	yes	up
MSTRG.27983	9.02	4.44	12.46	2.81	5.55	3.5	0.385655	-1.37462	0.00253301	0.020985	yes	down
MSTRG.28014	25.07	10.93	26.7	0.38	1.71	0.79	0.0373302	-4.74351	2.77322e-18	3.09495e-16	yes	down
MSTRG.28017	0.15	0.12	0.19	0.65	0.83	1.55	5.33805	2.41631	0.00447515	0.0330861	yes	up
MSTRG.28018	0.21	0.11	0.16	0.51	1.26	1.36	5.40966	2.43554	3.57001e-05	0.000581998	yes	up
MSTRG.2802	5.77	3.12	6.61	11.43	10.12	15.27	2.05445	1.03875	0.00554541	0.0391709	yes	up
MSTRG.28027	1.42	0	0	15.99	14.3	17.77	25.4983	4.67233	0.00344774	0.0269393	yes	up
MSTRG.28045	0.02	0.01	0	0.22	0.6	0.77	44.4814	5.47513	1.09132e-05	0.000203123	yes	up
MSTRG.28081	1.73	1.26	1.21	0.1	0.42	0.05	0.114894	-3.12162	8.46737e-06	0.000162406	yes	down
MSTRG.28106	8.9	30.16	23.13	0	0	2.82	0.0270881	-5.2062	0.00291368	0.0235466	yes	down
MSTRG.28119	16.46	16.6	17.58	2.05	2.68	2.34	0.117018	-3.0952	6.17071e-20	7.90499e-18	yes	down
MSTRG.28135	0.03	0	0	1.22	0.23	0.04	44.8882	5.48827	0.00189474	0.0168617	yes	up
MSTRG.28150	0.49	0.26	0.19	0.46	1.18	1.27	2.60914	1.38358	0.00235492	0.0199266	yes	up
MSTRG.28160	4.39	2.53	5.27	0.92	3.01	1.41	0.361649	-1.46734	0.00396893	0.0301601	yes	down
MSTRG.28165	0.06	0.37	0.44	61.34	6.45	0.95	72.2652	6.17523	0.000245992	0.00308837	yes	up
MSTRG.28168	0.08	0.07	0.02	5.28	0.89	0.15	40.8728	5.35307	0.000262271	0.0032651	yes	up
MSTRG.28175	0.18	0.05	0.24	18.56	601.18	0.13	1085.37	10.084	2.2411e-06	4.93565e-05	yes	up
MSTRG.28217	13.8	5.89	11.26	22.45	49.04	58.29	3.02213	1.59557	0.000832309	0.00853827	yes	up
MSTRG.28231	9.33	6.12	3.4	1.17	1.34	4.17	0.280892	-1.83191	0.000228364	0.00291108	yes	down
MSTRG.28264	5.57	2.35	4.34	7.41	12.22	14.08	2.34777	1.23129	0.000378788	0.00442375	yes	up
MSTRG.28343	0.73	0.15	1.09	3.47	5.29	4.33	5.76473	2.52725	2.53517e-05	0.000427476	yes	up
MSTRG.2835	20.83	5.69	68.95	0	0	0	0.0122472	-6.3514	0.000337498	0.0040131	yes	down
MSTRG.28420	0.1	0.04	0	0.56	1.45	0.7	16.4525	4.04024	0.000887733	0.00899951	yes	up
MSTRG.28451	0.1	0	0	3.47	3.2	0.11	81.1364	6.34228	0.00160955	0.014754	yes	up
MSTRG.28452	0.12	0.08	0.08	1.45	1.96	0	11.5775	3.53325	0.00189974	0.0168807	yes	up
MSTRG.28473	4.29	1.21	0.84	0.4	0.74	0.17	0.244358	-2.03293	0.00390299	0.029768	yes	down
MSTRG.28475	0.54	0	2.5	36.76	1006.79	0.56	225.446	7.81664	0.00134108	0.0126288	yes	up
MSTRG.28487	21.35	29.78	189.57	2.78	1.59	2.86	0.0211974	-5.55997	3.2821e-12	1.85091e-10	yes	down
MSTRG.28492	6.39	3.06	2.77	0.51	0.52	0.29	0.094421	-3.40475	5.14536e-15	4.32314e-13	yes	down
MSTRG.28497	4.27	3.69	2.36	0.65	0.57	0.48	0.140573	-2.83061	1.40922e-07	3.94145e-06	yes	down
MSTRG.28547	14.59	6.09	10.31	1.75	2.77	3.64	0.225741	-2.14726	2.30574e-09	8.86129e-08	yes	down
MSTRG.28580	3.91	4.96	0.08	0.31	0.38	0.26	0.0872505	-3.51869	0.000175513	0.00231142	yes	down
MSTRG.28581	0.34	0.5	0.28	3.28	3.39	6.04	9.05221	3.17827	6.30614e-11	2.94093e-09	yes	up
MSTRG.28660	0.17	0.08	0.42	1.23	2.56	2.19	7.45313	2.89785	7.68419e-07	1.88499e-05	yes	up
MSTRG.2870	0.22	0.14	0.09	0.58	0.74	1.02	4.38481	2.13251	8.21696e-06	0.000157895	yes	up
MSTRG.28718	26.47	7.4	5.12	1.07	1.77	1.44	0.104681	-3.25592	1.53244e-11	7.87199e-10	yes	down
MSTRG.2874	2.17	4.22	5.71	0	0.75	0.09	0.050795	-4.29917	1.05591e-06	2.513e-05	yes	down
MSTRG.2875	0.97	1.39	2.28	0	0.44	0.14	0.0921712	-3.43954	0.00484757	0.0351386	yes	down
MSTRG.28754	15.4	11.52	10.66	2.1	5.18	4.4	0.244797	-2.03034	3.68084e-06	7.66953e-05	yes	down
MSTRG.28773	13.94	8.04	20.87	2.89	7.13	5.11	0.251642	-1.99055	0.00111583	0.0108667	yes	down
MSTRG.2879	0.26	0.44	0.32	1.92	2.34	2.93	5.54507	2.4712	0.000289885	0.0035409	yes	up
MSTRG.28804	0.48	2.15	5.35	0.12	0.12	0	0.0236525	-5.40186	1.85884e-06	4.19309e-05	yes	down
MSTRG.28808	28.26	14.3	8.03	3.45	7.1	7.9	0.313502	-1.67345	8.07801e-05	0.00118308	yes	down
MSTRG.28809	47.84	61.94	49.86	17.7	34.31	5.73	0.148876	-2.74782	0.00519641	0.0372766	yes	down
MSTRG.28813	4.33	1.03	1.36	0.62	1.28	1	0.40412	-1.30714	0.00486144	0.0352267	yes	down
MSTRG.28856	96.78	21.15	76.2	5.96	10.8	6.86	0.0804463	-3.63583	1.61514e-07	4.45731e-06	yes	down
MSTRG.2886	1.62	2.36	2.62	0.24	0.66	1.36	0.254978	-1.97155	0.00520535	0.0373149	yes	down
MSTRG.28888	0.73	0.27	0.55	1.76	2.16	4.58	4.54347	2.18379	0.00156639	0.0144221	yes	up
MSTRG.2892	5.03	4.63	0.69	0.21	0.48	0.13	0.0627545	-3.99414	4.1627e-05	0.000660463	yes	down
MSTRG.28924	98.41	15.53	27.04	9.9	13.41	7.25	0.216667	-2.20645	2.60135e-05	0.000436425	yes	down
MSTRG.28929	71.64	47.32	43.09	16.48	6.8	0	0.0690236	-3.85677	0.00688541	0.0464995	yes	down
MSTRG.2894	2.45	3.4	2.71	0.03	0.73	0.15	0.0810189	-3.6256	1.11374e-06	2.63853e-05	yes	down
MSTRG.28947	74.47	73.47	74.09	22.9	24.25	21.63	0.238527	-2.06778	2.74922e-08	8.85939e-07	yes	down
MSTRG.28951	8.46	6	8.39	1.23	0.73	1.34	0.103384	-3.27391	3.6513e-05	0.000592921	yes	down
MSTRG.28973	1.65	0.9	1.72	5.06	2.62	3.6	2.46409	1.30105	0.0042294	0.0316945	yes	up
MSTRG.28975	0.08	0.07	0.22	0.51	0.92	0.75	5.26027	2.39514	0.000707205	0.00748044	yes	up
MSTRG.28976	1.16	1.29	0.69	2.59	4.13	3.86	2.77894	1.47453	0.0004973	0.00555462	yes	up
MSTRG.28978	16.74	5.61	8.23	4.98	8.03	4.58	0.437968	-1.1911	0.00320043	0.0254625	yes	down
MSTRG.28986	2.78	0.75	0.74	0	0.23	0.37	0.122083	-3.03407	0.000767947	0.0080037	yes	down
MSTRG.28987	1.46	1.3	0.62	0.15	0	0	0.0384104	-4.70236	0.00355938	0.0276348	yes	down
MSTRG.29001	2.88	2.51	3.77	0.06	0.66	0.32	0.0892112	-3.48663	5.38839e-09	1.98624e-07	yes	down
MSTRG.29007	983.4	923.58	751.61	7.87	9.57	1.26	0.00578619	-7.43317	1.002e-35	3.40894e-33	yes	down
MSTRG.29008	9.72	8.02	5.03	0.94	1.01	0.68	0.0946058	-3.40193	1.38819e-10	6.14945e-09	yes	down
MSTRG.29016	6.9	0	52.83	3.04	3.84	2.26	0.0756349	-3.7248	0.00683521	0.0462357	yes	down
MSTRG.29022	118.16	78.13	9.43	12.75	0	0	0.0323846	-4.94855	0.000321745	0.00385741	yes	down
MSTRG.29049	2.54	1.8	2.69	0.25	0.46	0.43	0.134079	-2.89885	4.05521e-09	1.52184e-07	yes	down
MSTRG.29055	1.12	1.31	0.72	0	0.52	0.12	0.153753	-2.70131	0.00707189	0.0475446	yes	down
MSTRG.29058	5.47	4.08	2.17	0.25	2.1	0.58	0.202907	-2.30111	0.00079904	0.00826232	yes	down
MSTRG.29059	5	2.91	2.45	0	1.24	0.28	0.11099	-3.1715	0.00428706	0.0320034	yes	down
MSTRG.29061	7.63	7.3	4.97	0.19	0.37	0.41	0.0395934	-4.65859	2.46143e-22	3.89939e-20	yes	down
MSTRG.29067	0.83	1.53	0.06	0.07	0.14	0.06	0.0845129	-3.56468	0.00671475	0.0455669	yes	down
MSTRG.2907	10.24	11.07	17.16	3.5	3.74	3.29	0.220163	-2.18336	2.38413e-06	5.21918e-05	yes	down
MSTRG.29098	2.77	2.49	4.92	0.26	1.25	0.04	0.157298	-2.66843	0.00103868	0.0102305	yes	down
MSTRG.291	16.45	13.15	16.7	42.16	40.85	44.16	2.47931	1.30994	6.04692e-05	0.000914733	yes	up
MSTRG.29138	2.03	0.66	1.27	28.82	13.35	6.33	14.0738	3.81494	6.58776e-08	1.95868e-06	yes	up
MSTRG.29139	0.37	0.4	0.39	0.96	1.56	1.9	3.08444	1.62501	0.000309567	0.00373842	yes	up
MSTRG.29180	0.16	0.26	0.21	1.29	0.97	2.09	5.64259	2.49636	2.3506e-06	5.16211e-05	yes	up
MSTRG.29183	2.61	2.27	1.24	0.49	0.86	0.93	0.307359	-1.702	0.000121023	0.00168677	yes	down
MSTRG.29185	76.14	32.43	73.59	0.13	1.22	0.93	0.0101839	-6.61756	1.16249e-36	4.30805e-34	yes	down
MSTRG.29193	143.64	177.99	248.23	7.25	6.22	9.29	0.0393657	-4.66692	5.2453e-22	7.94567e-20	yes	down
MSTRG.29194	6.31	7.08	6.29	0	0.34	0.31	0.0254985	-5.29344	3.70315e-11	1.78724e-09	yes	down
MSTRG.29198	6.26	3.03	3.1	1.34	1.99	2.76	0.42716	-1.22715	0.000156859	0.00210408	yes	down
MSTRG.29287	0.29	0.25	0.11	1.39	1.28	0.68	4.64578	2.21592	0.00141445	0.0132285	yes	up
MSTRG.29315	1.6	1.26	0.93	8.22	8.87	4.82	5.06891	2.34167	1.94755e-06	4.36003e-05	yes	up
MSTRG.29328	9.13	7.75	0	0	0.7	0.62	0.0601468	-4.05537	0.00437415	0.0324804	yes	down
MSTRG.29364	4.83	3.49	1.81	1.11	1.57	2.37	0.417697	-1.25947	0.00343872	0.0268891	yes	down
MSTRG.29367	3.57	3.16	1.25	0.43	0.98	0.5	0.201532	-2.31092	4.16774e-06	8.61957e-05	yes	down
MSTRG.29395	0.16	5.46	24.05	0.07	0.34	0.47	0.0211989	-5.55987	0.000463498	0.00523624	yes	down
MSTRG.29399	2.97	2.45	2.13	0.03	0.1	0.02	0.0157887	-5.98496	2.24749e-20	3.0485e-18	yes	down
MSTRG.29426	0.85	1.59	0.61	0.28	0.15	0.25	0.186846	-2.42008	0.00103034	0.0101532	yes	down
MSTRG.29433	24.58	8.53	5.37	0	0	0.23	0.00571835	-7.45018	1.99236e-08	6.59451e-07	yes	down
MSTRG.29434	58.39	57.69	5.93	0.12	0	0	0.000845404	-10.2081	1.12128e-13	7.76661e-12	yes	down
MSTRG.29440	167.75	174.8	107.65	10.04	17.64	14.62	0.0721179	-3.7935	1.6983e-23	2.9128e-21	yes	down
MSTRG.29450	259.1	178.53	133.52	2.11	7.78	4.01	0.0196284	-5.67092	1.62966e-39	7.35226e-37	yes	down
MSTRG.29451	31.84	88.7	71.1	0	0.24	0	0.000905029	-10.1097	6.54137e-18	6.92617e-16	yes	down
MSTRG.29452	99.97	123.31	127.84	0.37	0.91	1.62	0.00626922	-7.3175	1.40285e-57	2.07952e-54	yes	down
MSTRG.29455	3.6	6.8	4.61	0	0	0	0.00296078	-8.3998	4.52948e-10	1.88985e-08	yes	down
MSTRG.29456	54.24	107.39	13.56	0	0	0	0.000321086	-11.6048	1.31208e-10	5.84327e-09	yes	down
MSTRG.29457	2.7	1.34	0.96	0.24	0.69	0.61	0.265649	-1.91241	2.07108e-05	0.000355804	yes	down
MSTRG.29458	459.02	241.22	193.24	7.6	9.74	7.47	0.0237153	-5.39804	2.93919e-54	3.04985e-51	yes	down
MSTRG.29459	19.07	15	14.35	1.25	1.07	0.16	0.0413298	-4.59667	3.38919e-13	2.14439e-11	yes	down
MSTRG.29474	0.35	0.17	0.34	0.69	0.86	1.7	3.18401	1.67085	0.00350515	0.027275	yes	up
MSTRG.29538	3.14	2.29	1.86	0.8	1.26	1.38	0.398145	-1.32863	0.000327897	0.00391533	yes	down
MSTRG.29605	23	7.43	9.14	6.68	5.63	6.73	0.4493	-1.15425	0.00438905	0.0325191	yes	down
MSTRG.29639	4.86	0.3	2.15	0.51	0.35	0.81	0.219821	-2.1856	0.00641086	0.0440231	yes	down
MSTRG.29695	38.69	22.7	0.33	1.83	2.18	2.27	0.0832232	-3.58687	0.00053777	0.00592233	yes	down
MSTRG.2972	97.75	216.43	350.43	18.42	32.66	39.86	0.0849192	-3.55777	8.61619e-10	3.47883e-08	yes	down
MSTRG.29720	74.67	0.63	15.66	2.38	0	0	0.0218263	-5.51779	0.000227125	0.00289885	yes	down
MSTRG.29745	15.67	28.8	7.73	0	5.09	4.24	0.099351	-3.33132	0.00713322	0.0478893	yes	down
MSTRG.29769	378.98	392.29	85.87	251.05	158.02	83.27	0.275938	-1.85758	0.00300594	0.0241698	yes	down
MSTRG.29770	9844.31	6352.35	3625.54	71194.8	20592.8	15758.4	2.97327	1.57205	0.00426532	0.031887	yes	up
MSTRG.29809	0	0.06	0.08	231.74	50.61	2.2	1845.53	10.8498	1.75339e-08	5.84079e-07	yes	up
MSTRG.29810	0.03	0.06	0	42.87	8.24	0.08	672.34	9.39305	1.46135e-05	0.000260768	yes	up
MSTRG.29818	0	0	0	2.33	0.46	0.91	253.851	7.98784	4.24713e-08	1.31947e-06	yes	up
MSTRG.29932	17.86	19.64	6.62	4.79	6.84	6.99	0.336499	-1.57133	0.00134311	0.0126411	yes	down
MSTRG.29954	15.24	13.84	5.27	3.12	4.31	2.54	0.225565	-2.14839	0.000656591	0.00702746	yes	down
MSTRG.29965	6.53	0.43	8.01	49.75	12.06	19.91	5.86242	2.5515	0.00191471	0.0169957	yes	up
MSTRG.29966	17.74	4	3.17	45.66	72.62	31.09	5.87601	2.55484	3.19382e-06	6.74276e-05	yes	up
MSTRG.29972	0.19	0.1	0.19	0.63	0.61	1.9	5.45347	2.44717	0.0024963	0.0207638	yes	up
MSTRG.29984	21.24	14.21	12.45	9.06	8.71	9.36	0.493912	-1.01767	0.00227206	0.0193984	yes	down
MSTRG.29998	2.25	0.92	1.17	3.77	7.53	8.61	3.7551	1.90885	0.00090192	0.00911717	yes	up
MSTRG.30016	0.14	0	0	2.76	8.28	0.07	78.7154	6.29857	4.79419e-05	0.000743046	yes	up
MSTRG.30030	0.19	0.58	0.46	1.92	2.52	3.1	4.72562	2.2405	1.9928e-05	0.000344637	yes	up
MSTRG.30040	0	0.05	0.39	9	29.5	1.55	72.0874	6.17167	0.000250846	0.0031436	yes	up
MSTRG.30042	0.49	0.09	0	2.53	2.1	0.51	9.47413	3.24399	0.00642864	0.0440788	yes	up
MSTRG.301	2.59	1.26	0.99	3.23	3.89	6.43	2.42929	1.28053	0.000638499	0.00685858	yes	up
MSTRG.302	0.31	0.31	0.44	2.45	3.23	5.08	8.17196	3.03068	1.75069e-13	1.16077e-11	yes	up
MSTRG.30203	1.54	0.68	1.42	1.97	4.79	3.66	2.43639	1.28474	0.0037942	0.0290987	yes	up
MSTRG.3031	0.02	0.12	0.02	0.24	0.61	0.51	6.23647	2.64073	0.00600136	0.0416821	yes	up
MSTRG.30480	0.57	0.59	0.99	1.32	4.5	3.93	3.46298	1.79201	0.000950347	0.00950026	yes	up
MSTRG.30490	86.25	140.18	260.2	51.5	74.79	30.35	0.260075	-1.943	0.000437062	0.00498145	yes	down
MSTRG.30495	4.48	9.02	12.56	25.27	29.78	40.4	2.80533	1.48817	0.00245011	0.020494	yes	up
MSTRG.30547	0.19	0	0	0.55	2.89	3.26	30.8273	4.94614	0.000420107	0.00483286	yes	up
MSTRG.30789	651.86	692.69	1652.44	19.58	49.34	38.16	0.0228761	-5.45002	7.11063e-28	1.65805e-25	yes	down
MSTRG.30946	0.64	1.48	1.5	0.12	0.34	0.4	0.196384	-2.34825	8.16025e-05	0.00119093	yes	down
MSTRG.30947	1.76	1.97	2.87	0.11	0.18	0.19	0.0583874	-4.0982	5.47772e-18	5.85975e-16	yes	down
MSTRG.30954	3.14	7.19	12.75	0.58	0	0.93	0.040871	-4.61278	0.000202153	0.00261552	yes	down
MSTRG.30965	8.33	0.82	3.37	0.06	0.18	0.22	0.0339882	-4.87882	9.89044e-09	3.46132e-07	yes	down
MSTRG.30966	243.03	177.17	197.15	2.15	4.18	1.74	0.0107258	-6.54278	5.63545e-57	6.87956e-54	yes	down
MSTRG.30967	419.06	335.25	205.87	1.91	3.04	2.6	0.00627146	-7.31698	1.79004e-74	9.16051e-71	yes	down
MSTRG.3144	9.89	2.4	1	0	0.88	0.39	0.0846143	-3.56296	0.00111823	0.0108754	yes	down
MSTRG.3158	0.1	0	0.15	0.38	0.74	0.48	5.78843	2.53317	0.00366838	0.0283432	yes	up
MSTRG.3229	8.5	10.45	11.36	109.82	117.18	145.72	6.96516	2.80016	2.10363e-07	5.66234e-06	yes	up
MSTRG.3236	13.92	8.55	7.19	28.05	33.17	46.35	3.14402	1.65261	2.62823e-08	8.48269e-07	yes	up
MSTRG.3264	7.76	4.6	4.31	3.68	3.91	6.4	2.15377	1.10686	0.00041254	0.004759	yes	up
MSTRG.3333	0.35	0.22	0.11	1.24	6.04	0.86	10.353	3.37198	6.87921e-06	0.00013481	yes	up
MSTRG.334	5.23	2.97	2.15	0.97	1.13	1.94	0.343638	-1.54104	9.30646e-05	0.00133659	yes	down
MSTRG.3353	1.74	0.24	0.55	0.03	0.05	0	0.0306481	-5.02806	1.04146e-05	0.000195068	yes	down
MSTRG.3363	0	0	0	0.65	0.49	0.96	63.8058	5.99561	0.000146063	0.00197347	yes	up
MSTRG.3365	7.8	10.89	2.88	55.62	63.66	159.69	9.94798	3.3144	9.05328e-10	3.64821e-08	yes	up
MSTRG.3367	0.94	1.27	2.84	39.73	289.87	29.03	54.9233	5.77935	1.81844e-14	1.39873e-12	yes	up
MSTRG.3410	7.69	10.9	3.39	2.12	2.39	1.33	0.191913	-2.38147	0.00329017	0.0259919	yes	down
MSTRG.3494	0.16	0.19	0.19	2.39	1.03	2.73	9.79142	3.29152	5.52987e-09	2.03118e-07	yes	up
MSTRG.3502	0	0.06	0.02	1.33	0.14	0.09	18.7373	4.22784	0.00130978	0.0123723	yes	up
MSTRG.3517	3.92	2.8	1.58	0.73	0.58	0.51	0.199893	-2.3227	2.66535e-07	7.09154e-06	yes	down
MSTRG.3522	14.29	12.54	8.52	2.07	4.3	1.53	0.168267	-2.57117	2.13141e-05	0.000365261	yes	down
MSTRG.3552	1.41	0.93	0.81	1.89	2.12	3.93	2.12299	1.0861	0.00420085	0.0315185	yes	up
MSTRG.3557	0.92	1.3	3.49	0	0.66	0.21	0.106997	-3.22436	0.00204405	0.0178386	yes	down
MSTRG.3568	0.13	1.39	0.85	5.33	5.78	9.96	6.11578	2.61254	0.00071932	0.00758335	yes	up
MSTRG.358	0.53	0.22	0.68	1.05	2.6	3.71	4.19463	2.06855	0.000307633	0.00372045	yes	up
MSTRG.360	4.86	1.98	2.35	1.31	1.8	1.62	0.467229	-1.0978	0.00226367	0.0193484	yes	down
MSTRG.3639	5.62	3.3	1.16	0.69	1.61	1.47	0.321811	-1.63572	0.00136434	0.0128061	yes	down
MSTRG.3658	0.78	0.71	0.26	0.16	0.16	0.21	0.258328	-1.95273	0.0007479	0.00782317	yes	down
MSTRG.3693	2.19	1.84	1.28	0.2	0.86	0.79	0.27846	-1.84446	0.000163249	0.00217313	yes	down
MSTRG.3741	50.72	53.04	75.18	0.76	12.7	10.74	0.0826242	-3.59729	7.99382e-08	2.35313e-06	yes	down
MSTRG.3742	125.62	44.73	75.45	0	54.48	16.62	0.137167	-2.866	0.00254018	0.0210328	yes	down
MSTRG.3760	11.9	2.97	3.8	0.28	0.39	0.07	0.0389373	-4.6827	3.82024e-14	2.8214e-12	yes	down
MSTRG.3804	13.31	3.66	8.69	2.85	4.54	5.25	0.439151	-1.18721	0.00238901	0.0200994	yes	down
MSTRG.3814	26.43	46.64	55.27	878.07	445.15	940.37	14.3736	3.84535	2.35463e-14	1.77693e-12	yes	up
MSTRG.3815	20.55	19.35	14.14	222.55	107.4	144.54	6.57837	2.71773	1.02444e-09	4.09637e-08	yes	up
MSTRG.3817	15.19	7.78	8.23	1.69	2.99	4.05	0.224984	-2.15211	7.78127e-06	0.000150498	yes	down
MSTRG.3855	17.68	21.57	27.62	14.23	8.34	6.19	0.378921	-1.40003	0.00688111	0.0464856	yes	down
MSTRG.3862	2.17	1.52	2.25	0.22	0.71	0.79	0.232779	-2.10297	8.08377e-05	0.00118309	yes	down
MSTRG.3863	6.44	1.84	2.31	1.14	1.06	0.62	0.257394	-1.95795	0.00027473	0.0033897	yes	down
MSTRG.3874	1	6.87	4.62	0.13	0.9	1.65	0.139744	-2.83914	0.00197592	0.0173977	yes	down
MSTRG.3895	6.26	3.91	5.72	20.15	14.58	16.38	2.89478	1.53345	4.77276e-05	0.000740832	yes	up
MSTRG.3897	4.04	2.14	2.59	9.75	7.7	10.17	2.83498	1.50334	1.86872e-05	0.000325622	yes	up
MSTRG.3912	3.72	1.87	2.47	6.94	15.6	6.98	3.03867	1.60344	0.00186228	0.0166156	yes	up
MSTRG.3956	4.27	4.12	2.03	1.12	1.69	1.61	0.35377	-1.49912	0.000267864	0.0033188	yes	down
MSTRG.3970	31.99	36.64	25.34	6.6	7.26	23.25	0.264636	-1.91792	0.000905704	0.00914651	yes	down
MSTRG.3978	2.85	0.41	0.79	2.37	4.93	4.49	2.80503	1.48802	0.00392716	0.0298974	yes	up
MSTRG.3987	11.46	5.75	5.43	1.4	5.41	3.58	0.38778	-1.36669	0.00193691	0.0171342	yes	down
MSTRG.399	0	0.04	0	1.05	4.47	0.11	89.6635	6.48645	5.69332e-05	0.000868775	yes	up
MSTRG.3993	16.54	9.85	0.48	0.27	0.22	0.19	0.0229312	-5.44654	3.61558e-10	1.53444e-08	yes	down
MSTRG.3995	14.42	20.24	8.03	2.4	2.05	3.02	0.103712	-3.26935	0.00484028	0.0350979	yes	down
MSTRG.4015	0	0.04	0.09	8.95	29.48	15.84	347.967	8.4428	4.30667e-14	3.13601e-12	yes	up
MSTRG.4023	3.18	1.74	1.44	0.44	0.6	1.07	0.28355	-1.81833	6.60836e-06	0.000130488	yes	down
MSTRG.4032	3.22	2.22	4.02	6.29	14.69	12.99	2.77144	1.47063	0.00347729	0.0271192	yes	up
MSTRG.407	4.58	2.38	2.87	1.43	1.45	2.67	0.488962	-1.03221	0.0047679	0.0347389	yes	down
MSTRG.4073	1.06	0.72	1.19	0.21	0.28	0.19	0.197163	-2.34254	2.15284e-06	4.7631e-05	yes	down
MSTRG.4075	202.21	77.47	172.22	5.41	8.75	14.01	0.0522442	-4.25858	1.80647e-29	4.62836e-27	yes	down
MSTRG.4076	44.07	7.67	15.01	1.28	1.33	3.08	0.0759067	-3.71963	1.0168e-10	4.56744e-09	yes	down
MSTRG.4106	3.3	3.06	2.3	6.35	8.63	9.03	2.26549	1.17983	0.00236344	0.0199627	yes	up
MSTRG.4107	29.07	15.03	21.65	241.67	185.05	274.4	7.95004	2.99096	1.79132e-15	1.56198e-13	yes	up
MSTRG.4109	0	0	0	2.69	2.2	2.71	73.1809	6.19339	8.45258e-05	0.00122755	yes	up
MSTRG.4110	6.81	4.78	7.18	983.61	526.76	1937.24	151.629	7.2444	4.54828e-57	5.89941e-54	yes	up
MSTRG.4111	4.89	3.1	1.06	505.75	217.8	573.65	125.304	6.96929	1.758e-39	7.76249e-37	yes	up
MSTRG.4116	0.23	0.05	0.08	0.22	1	0.47	4.26741	2.09336	0.00588833	0.0411024	yes	up
MSTRG.4134	33.03	26.14	44.68	0.31	1.17	0.89	0.0180314	-5.79335	2.18219e-35	7.0761e-33	yes	down
MSTRG.4144	125.81	46.73	171.85	7.25	6.98	4.08	0.0289376	-5.11091	1.19982e-11	6.25626e-10	yes	down
MSTRG.4156	5.95	7.89	3.92	0.31	0.32	0.3	0.0410665	-4.60589	1.34631e-11	7.00248e-10	yes	down
MSTRG.4157	1.59	0.74	1.38	3.77	6.19	5.1	4.24842	2.08693	9.6479e-11	4.35267e-09	yes	up
MSTRG.4181	6.77	2.64	1.61	0.96	2.14	1.48	0.346332	-1.52977	0.00120474	0.011575	yes	down
MSTRG.4197	0.85	1.01	0.89	0	0	0.32	0.0879447	-3.50726	0.0029945	0.0241152	yes	down
MSTRG.4198	1.55	1.1	1.08	0.26	0.58	0.41	0.278269	-1.84545	0.00208878	0.0181223	yes	down
MSTRG.4199	10.17	5.62	4.85	2.76	3.08	3.55	0.394684	-1.34123	0.000433741	0.0049622	yes	down
MSTRG.4234	38.93	65.85	124.6	31.14	28.98	50.89	0.208602	-2.26117	0.00321659	0.0255275	yes	down
MSTRG.4272	0.49	0.7	0.43	1.01	2.04	2.9	2.83683	1.50428	0.0037689	0.0289688	yes	up
MSTRG.4273	0.12	0.05	0.23	0.93	1.53	1.55	8.5392	3.0941	1.05431e-05	0.000197119	yes	up
MSTRG.4274	0.09	0.19	0.13	1.06	1.29	1.25	6.96156	2.79941	0.000520996	0.00577268	yes	up
MSTRG.4281	2.52	2.01	3.63	0.48	1.26	0.71	0.236795	-2.07829	0.00164207	0.0149925	yes	down
MSTRG.4284	4.83	4.81	3.67	0.4	1.89	0.75	0.184307	-2.43982	8.10399e-06	0.000156158	yes	down
MSTRG.429	5.85	2.27	1.75	0.45	1.15	1.58	0.275327	-1.86078	0.000445515	0.0050551	yes	down
MSTRG.4290	0.07	0	0.07	0.95	1.28	0.12	15.4665	3.95107	0.00157201	0.0144518	yes	up
MSTRG.4291	0	0	0	1.45	1.86	0.18	70.167	6.13272	0.000336512	0.00400438	yes	up
MSTRG.4303	0.7	0.4	0.46	0.82	1.67	1.68	2.26796	1.1814	0.0010542	0.0103717	yes	up
MSTRG.4304	9	6.67	6.81	0.72	1.79	1.72	0.154372	-2.69552	4.06237e-14	2.97902e-12	yes	down
MSTRG.4308	1.51	1.26	1.72	0.14	0.36	0.07	0.103165	-3.27697	0.000151186	0.00203606	yes	down
MSTRG.4311	2.29	1.48	2.09	0	0.12	0.02	0.0200911	-5.6373	2.16676e-17	2.21511e-15	yes	down
MSTRG.4313	9.48	7.38	5.03	1.9	4.56	2.83	0.356338	-1.48868	0.000142358	0.00193095	yes	down
MSTRG.4319	1.56	0.89	0.71	0	0	0	0.02556	-5.28997	0.0025873	0.0213581	yes	down
MSTRG.4321	111.5	52.67	55.18	2.36	3.34	3.55	0.0373601	-4.74236	3.01636e-58	5.69077e-55	yes	down
MSTRG.4330	5.59	3.19	1.75	0.67	0.91	1.26	0.254502	-1.97425	2.87247e-06	6.15195e-05	yes	down
MSTRG.4332	1.33	0.84	0.73	0	0.67	0.36	0.19671	-2.34586	0.00571466	0.0401477	yes	down
MSTRG.4352	11.51	6	1.63	0.26	1.28	1.7	0.140318	-2.83323	5.85639e-05	0.000890386	yes	down
MSTRG.4353	4.81	1.77	1.09	0.29	0.77	0.71	0.207249	-2.27056	1.02309e-05	0.000192147	yes	down
MSTRG.4369	1.93	1.87	0.99	0.4	0.47	0.75	0.277979	-1.84695	0.000367528	0.00432387	yes	down
MSTRG.437	0.38	0	0.02	3.29	0.39	0.31	12.8821	3.68729	0.00652569	0.0445517	yes	up
MSTRG.4378	1.46	0.99	0.67	0.18	0.05	0	0.0653592	-3.93547	7.92711e-05	0.00116592	yes	down
MSTRG.4385	60.44	27.7	2.48	0	0	0	0.0162007	-5.9478	0.000471109	0.00531066	yes	down
MSTRG.4418	8.48	13.45	84.49	0.47	0.53	0.59	0.0116262	-6.42648	1.2947e-16	1.21031e-14	yes	down
MSTRG.4419	32.55	29.43	46.67	2.7	6.41	1.67	0.0826472	-3.59689	3.52009e-12	1.97439e-10	yes	down
MSTRG.4420	17.99	23.89	26.86	0.19	0.22	0.19	0.00711886	-7.13414	2.50014e-45	1.67372e-42	yes	down
MSTRG.4422	2.57	1.65	2.9	0.12	0.21	0.16	0.0588667	-4.0864	5.37237e-17	5.25909e-15	yes	down
MSTRG.4423	35.38	32.59	122.86	1.41	1.67	1.14	0.0180012	-5.79576	1.07582e-22	1.73073e-20	yes	down
MSTRG.4424	3.43	2.1	1.38	0.82	1.1	1.49	0.426138	-1.23061	0.000680627	0.00724362	yes	down
MSTRG.4436	6.82	10.98	22.3	2.25	1.35	1.19	0.0829086	-3.59233	6.55074e-06	0.000129474	yes	down
MSTRG.4518	17.86	35.09	18.73	0.54	0.96	1.37	0.0584523	-4.0966	1.08709e-11	5.71148e-10	yes	down
MSTRG.4519	3.38	5.58	2.53	0.21	0.27	0.39	0.0584018	-4.09784	4.04112e-10	1.70112e-08	yes	down
MSTRG.4551	335.9	196.99	426.3	5.39	7.14	9.37	0.017662	-5.82321	4.17673e-47	3.0957e-44	yes	down
MSTRG.4552	37.87	11.63	5.97	0.39	0.54	0.66	0.0272799	-5.19602	1.57061e-20	2.18758e-18	yes	down
MSTRG.4553	72.1	81.1	23.27	0	0	0	9.30051e-05	-13.3923	4.61668e-25	8.70999e-23	yes	down
MSTRG.4554	2.9	1.31	1.18	0.37	1.09	0.77	0.361763	-1.46688	0.000606557	0.00657698	yes	down
MSTRG.4555	6.52	3.49	5.76	0.79	1.11	0.32	0.126605	-2.98159	4.03124e-09	1.51834e-07	yes	down
MSTRG.4556	292.12	215.95	363.82	0.78	2.05	2.68	0.00490213	-7.67238	2.20703e-74	9.16051e-71	yes	down
MSTRG.4557	835.05	758.14	1507.73	15.46	17.53	20.84	0.0126903	-6.30013	3.58845e-47	2.75819e-44	yes	down
MSTRG.4560	3.32	2.69	2.4	7.67	7	7.88	2.31695	1.21223	0.00073061	0.00768103	yes	up
MSTRG.4576	0.59	0.8	0.74	2.21	2.51	2.95	2.89547	1.5338	0.00602115	0.0418056	yes	up
MSTRG.4577	0.56	0.26	0.56	3.01	1.89	1.27	4.2278	2.07991	0.000571164	0.00623205	yes	up
MSTRG.4584	5.1	0.97	2.12	8.31	7.3	4.49	3.06377	1.61531	0.00412827	0.0311655	yes	up
MSTRG.4587	0.35	0.32	0.26	1.54	0.86	2.9	4.73579	2.24361	0.000285881	0.00350229	yes	up
MSTRG.4612	112.2	10.68	51.89	23.84	17.18	22.34	0.253117	-1.98212	0.00511821	0.0368429	yes	down
MSTRG.4649	0	0	0	0.81	0.27	0.51	45.8666	5.51937	0.00157343	0.0144548	yes	up
MSTRG.4657	15.32	65.91	0.72	0	0	0	0.000582833	-10.7446	3.8706e-05	0.000622204	yes	down
MSTRG.468	0	0	0.01	2.8	0.03	0.22	265.366	8.05184	0.000841365	0.00861839	yes	up
MSTRG.4697	92.24	16.05	52.33	0	9.89	0	0.031294	-4.99797	0.000256554	0.00320545	yes	down
MSTRG.4735	2.91	3.75	2.5	0	0	0	0.00201586	-8.95439	5.58459e-12	3.04992e-10	yes	down
MSTRG.4736	7.4	3.55	1.71	0	0	0	0.00159412	-9.29303	1.25096e-12	7.35447e-11	yes	down
MSTRG.4737	7.16	3.75	2.98	0	0.11	0.09	0.0117768	-6.40791	5.31045e-18	5.73789e-16	yes	down
MSTRG.4738	4.79	6.59	6.17	0.31	0	0	0.0171251	-5.86774	0.000478487	0.00538214	yes	down
MSTRG.4766	25.33	18.57	17.37	2.79	4.3	5.49	0.158066	-2.6614	1.23473e-10	5.52251e-09	yes	down
MSTRG.4788	2.53	1.25	2.02	6.51	4.34	12.99	3.37789	1.75612	0.00124333	0.0118509	yes	up
MSTRG.48	1.89	1.58	0.49	0.2	0.45	0.49	0.237193	-2.07587	0.00172729	0.0156057	yes	down
MSTRG.487	0.15	0.05	0.04	2.02	3.88	0.04	24.0513	4.58804	0.00136366	0.0128055	yes	up
MSTRG.4881	0	0	0.05	0.12	2.56	0.06	38.825	5.27892	0.00406146	0.0307917	yes	up
MSTRG.4882	0	0	0	0.08	1.83	0.03	126.538	6.98343	0.000128615	0.00177588	yes	up
MSTRG.490	0	0	0.05	5.16	193.8	0	2800.91	11.4517	0.00182901	0.0163689	yes	up
MSTRG.496	0	0.03	0	0.41	1.45	0	46.8796	5.55089	0.00232924	0.0197704	yes	up
MSTRG.5058	0.13	0.11	0.11	0.28	0.73	0.64	3.86951	1.95215	0.000226496	0.0028926	yes	up
MSTRG.508	3.08	8.28	28.74	1.73	3.35	5.71	0.172386	-2.53628	0.00242271	0.0203149	yes	down
MSTRG.5116	1.08	1.2	1.75	0.16	0.41	0.31	0.170742	-2.55011	0.00233666	0.0198091	yes	down
MSTRG.513	0.85	1.73	17.42	0.38	0.25	0.4	0.0413824	-4.59484	4.74149e-07	1.20294e-05	yes	down
MSTRG.515	33.83	149.19	515.07	6.12	0.98	1.96	0.0115837	-6.43176	4.16339e-07	1.07067e-05	yes	down
MSTRG.516	15.39	44.18	333	2.62	2.17	5.18	0.0193919	-5.6884	3.26166e-06	6.86504e-05	yes	down
MSTRG.517	13.47	35.22	187.21	2.78	2.43	3.01	0.0286186	-5.12691	7.86435e-12	4.22821e-10	yes	down
MSTRG.519	4.06	9.05	28.17	0.16	0.25	0.07	0.00935744	-6.73967	9.17705e-20	1.16129e-17	yes	down
MSTRG.5209	4.19	1.08	2.66	6.12	6.43	5.71	2.18671	1.12876	0.00578923	0.0405754	yes	up
MSTRG.5211	2.59	1.2	1.03	13.93	8.4	20.01	8.02917	3.00525	3.24858e-13	2.06803e-11	yes	up
MSTRG.5225	27	16.91	85.55	0	0	7.6	0.0324726	-4.94464	0.00483459	0.0350689	yes	down
MSTRG.523	20.32	111.51	808.03	2.37	0.14	2.54	0.00403724	-7.95242	7.53272e-07	1.85441e-05	yes	down
MSTRG.524	32.06	81.43	450.67	10.02	1.41	0.51	0.019796	-5.65865	0.000280625	0.00344809	yes	down
MSTRG.5298	1.41	1.23	0.79	0	0	0.14	0.0340654	-4.87555	0.000270272	0.00334464	yes	down
MSTRG.5299	5.3	2.51	1.87	0.15	0.08	0.16	0.0360235	-4.79492	2.75633e-20	3.6668e-18	yes	down
MSTRG.5300	2.86	1.14	0.7	0.1	0.12	0.14	0.0691915	-3.85326	9.56863e-11	4.32631e-09	yes	down
MSTRG.5315	1.99	1.33	2.42	7.07	7.31	6.43	3.2167	1.68558	2.49189e-05	0.000421469	yes	up
MSTRG.5336	11.24	4.71	3.49	1.16	1.6	2.24	0.230581	-2.11665	5.40913e-08	1.63877e-06	yes	down
MSTRG.5355	98.4	49.35	53.71	40.1	23.17	25.58	0.416834	-1.26246	0.00258151	0.0213188	yes	down
MSTRG.5356	6.72	4.44	2.48	0.92	1.05	0.98	0.189858	-2.39701	9.81352e-08	2.83649e-06	yes	down
MSTRG.5387	3.61	1.74	1.24	0.51	0.87	0.92	0.30907	-1.69399	3.00684e-05	0.000498012	yes	down
MSTRG.5426	1.95	0.87	1.08	4.57	2.73	6.51	3.0846	1.62509	0.00246158	0.020557	yes	up
MSTRG.5436	4.35	4.65	4.94	0.8	2.74	2.33	0.318894	-1.64885	0.00266214	0.0218888	yes	down
MSTRG.5443	4.49	0.1	1.08	0.06	0.32	0.06	0.0772536	-3.69425	0.000120626	0.00168346	yes	down
MSTRG.5449	466.98	1004.48	2230.26	223.32	292.81	172.79	0.116609	-3.10025	2.36921e-07	6.3525e-06	yes	down
MSTRG.5456	626.59	643.55	1395.99	362.83	458.94	278.29	0.342303	-1.54666	0.00112391	0.0109249	yes	down
MSTRG.5457	51.49	12.58	13.02	7.63	10.56	9.96	0.301672	-1.72895	0.00107096	0.0104987	yes	down
MSTRG.5459	169.7	46.99	58.91	0	37.07	25.59	0.134379	-2.89562	0.000852203	0.00869935	yes	down
MSTRG.5460	10.25	22.92	30.42	3.31	4.33	4.48	0.123582	-3.01646	6.0129e-06	0.000119986	yes	down
MSTRG.5461	17.76	66.18	41.72	0.44	1.34	1.14	0.0165192	-5.91971	6.43928e-23	1.06059e-20	yes	down
MSTRG.5463	114.62	62.95	119.51	16.58	22.99	15.61	0.157665	-2.66506	4.38154e-10	1.84069e-08	yes	down
MSTRG.5467	12.08	13.11	8.3	0	0	0	0.00786321	-6.99067	9.15988e-07	2.21041e-05	yes	down
MSTRG.5472	0.83	3.03	4.13	0.05	0.08	0	0.0122723	-6.34845	2.97006e-11	1.46756e-09	yes	down
MSTRG.5473	8.94	2.75	1.66	0	0.04	0	0.00291923	-8.4202	1.76488e-10	7.6785e-09	yes	down
MSTRG.5475	7.62	5.33	6.42	0.26	0.09	0.36	0.0216775	-5.52766	5.33616e-18	5.73789e-16	yes	down
MSTRG.5484	139.46	40.84	156.12	7.44	18.02	17.15	0.106924	-3.22534	2.30736e-12	1.33013e-10	yes	down
MSTRG.5486	577.46	3457.07	8368.74	77.2	69.54	56.27	0.0109297	-6.5156	2.42697e-18	2.75229e-16	yes	down
MSTRG.5487	1428.32	1903.43	2859.13	857.19	384.44	537.34	0.201997	-2.3076	1.27543e-05	0.000231575	yes	down
MSTRG.5489	1528.92	3885.27	5886.21	163.43	133.76	210.92	0.0325541	-4.94102	4.15393e-19	4.95439e-17	yes	down
MSTRG.5490	787.03	915.11	2796.99	184.06	96.93	61.47	0.0526458	-4.24754	8.61502e-11	3.94675e-09	yes	down
MSTRG.5492	3.12	5.8	17.31	1.05	0	0.59	0.0424334	-4.55866	2.85611e-05	0.000475705	yes	down
MSTRG.5498	100.95	326.39	234.69	0	9.5	3.38	0.0109815	-6.50879	8.57888e-17	8.16685e-15	yes	down
MSTRG.5522	0.48	0.22	0.75	2.09	2.67	2.9	4.54422	2.18403	2.59548e-06	5.64612e-05	yes	up
MSTRG.5549	16.16	10.67	0	0	0	0	0.0213768	-5.54781	0.00642202	0.0440728	yes	down
MSTRG.5600	0.27	0.13	0.26	5.06	36.63	0.18	54.596	5.77072	0.000154236	0.00207208	yes	up
MSTRG.5601	0.05	0.04	0.39	141.15	187.82	0.21	592.526	9.21073	2.77924e-06	5.98314e-05	yes	up
MSTRG.5619	0.83	0.17	1.1	3.26	4.9	10.07	6.62905	2.7288	0.00143711	0.0134163	yes	up
MSTRG.5627	5.88	3.86	4.26	0.16	0.89	0.92	0.112967	-3.14602	3.79654e-11	1.82383e-09	yes	down
MSTRG.5637	0.1	0.05	0.04	0.45	0.67	0.45	7.13957	2.83584	5.907e-05	0.000896972	yes	up
MSTRG.565	2.82	1.98	1.79	0.25	0.57	0.28	0.14366	-2.79927	6.09735e-11	2.86286e-09	yes	down
MSTRG.5651	11.83	16.12	12.58	71.08	33.92	72.41	3.29267	1.71926	0.00052813	0.00582565	yes	up
MSTRG.566	11.08	10.98	8.12	2.59	3.2	2.48	0.23725	-2.07552	3.08737e-08	9.88768e-07	yes	down
MSTRG.568	1.51	1.91	11.28	1.1	0	0.71	0.0876432	-3.51221	0.00240604	0.0201911	yes	down
MSTRG.5708	0.36	0.24	0.25	1.43	4.16	1	6.71505	2.7474	5.46538e-07	1.36984e-05	yes	up
MSTRG.5709	1.4	0.77	0.66	2.23	5.46	1.31	2.86491	1.51849	0.00424137	0.0317536	yes	up
MSTRG.5715	0.25	0.2	0.29	3.19	0.72	0.16	5.61472	2.48922	0.00449096	0.0331676	yes	up
MSTRG.5717	78.33	101.21	92.06	1.31	2.24	1.61	0.0163001	-5.93898	8.53377e-60	1.77101e-56	yes	down
MSTRG.5718	74.78	35.56	73.89	1.63	2.06	0	0.0180503	-5.79183	1.17462e-05	0.000215724	yes	down
MSTRG.5719	159.99	84	100.95	2.63	2.34	4.92	0.0248127	-5.33278	2.99137e-57	4.13866e-54	yes	down
MSTRG.5720	18.47	29.51	26.37	7.94	13.93	10.98	0.349454	-1.51683	0.0002648	0.00328672	yes	down
MSTRG.5761	15.07	6.47	6.63	20.15	19.83	29.18	2.06329	1.04495	0.00667266	0.0453579	yes	up
MSTRG.5764	1.18	0.62	1.28	1.64	2.71	5.31	2.44954	1.29251	0.00358105	0.0277822	yes	up
MSTRG.5774	158.64	44.27	96.84	35.5	41.03	25.46	0.322472	-1.63275	0.000104896	0.00148798	yes	down
MSTRG.5790	36.03	19.65	6.51	0.02	3.06	4.75	0.098509	-3.3436	0.00126899	0.0120458	yes	down
MSTRG.5799	4.27	2.96	3.35	0.57	1.6	0.75	0.230092	-2.11972	1.18164e-05	0.000216822	yes	down
MSTRG.5803	0.71	0.28	0.54	0.6	1.7	3.23	2.96956	1.57025	0.00419313	0.0314834	yes	up
MSTRG.5804	13.12	12.53	15.31	7.1	7.17	5.88	0.41437	-1.27101	0.00135987	0.0127814	yes	down
MSTRG.5807	15.76	9.68	18.8	4.73	5.14	4.66	0.275888	-1.85785	4.96842e-06	0.000100399	yes	down
MSTRG.5808	6.01	7.91	5.91	2.16	1.69	2.91	0.272737	-1.87442	1.46541e-05	0.000261081	yes	down
MSTRG.5818	4.97	3.96	10.07	30.21	24.32	33.38	3.94133	1.97868	1.23007e-05	0.000224518	yes	up
MSTRG.5825	18.64	7.3	15.29	2.57	8.3	3.53	0.303531	-1.72008	0.00016054	0.00213981	yes	down
MSTRG.5826	0.32	0.17	0.25	5.12	3.01	0.44	11.5016	3.52376	2.50729e-06	5.46001e-05	yes	up
MSTRG.5883	48.03	49.98	60.97	271.7	142.41	232.66	3.46021	1.79086	4.10903e-05	0.00065445	yes	up
MSTRG.5896	7.54	13.87	6.77	0	0	1.74	0.0339952	-4.87852	0.000437782	0.00498644	yes	down
MSTRG.5964	12.98	2.68	4.7	0	2.56	1.61	0.16376	-2.61035	0.00312187	0.0249185	yes	down
MSTRG.6019	0.38	0.24	0.28	34.95	30.66	2.51	73.3053	6.19585	4.46543e-15	3.7825e-13	yes	up
MSTRG.6021	0.51	0	0.87	1.25	28.41	1.87	16.6718	4.05934	0.00133712	0.0126076	yes	up
MSTRG.6026	0.5	0.13	0.9	24.4	17.39	12.72	30.1473	4.91396	1.66767e-11	8.50348e-10	yes	up
MSTRG.6051	1.55	0.91	1.24	0.35	0.4	0.62	0.311776	-1.68142	0.00389276	0.029716	yes	down
MSTRG.6052	2.51	1.04	1.36	0.46	1.03	0.73	0.393689	-1.34487	0.00360747	0.0279663	yes	down
MSTRG.6054	2.85	0.69	0.97	0.49	0.13	0.35	0.208958	-2.25872	0.00536887	0.0382655	yes	down
MSTRG.6059	6.62	3	5.48	10.25	10.2	15.86	2.10767	1.07565	0.000779316	0.00809466	yes	up
MSTRG.6079	112.48	78.01	31.6	28.32	35.36	37.78	0.388048	-1.36569	0.00117046	0.0112927	yes	down
MSTRG.6087	48.35	23.33	30.55	0.16	1.43	1.06	0.0213147	-5.55201	6.8009e-30	1.80948e-27	yes	down
MSTRG.6089	14.38	24.28	46.66	0.15	0.96	0.2	0.00717345	-7.12312	2.18408e-20	2.98198e-18	yes	down
MSTRG.6093	3.19	6.72	1.84	0.09	0.14	0.04	0.0179613	-5.79896	6.035e-15	4.98981e-13	yes	down
MSTRG.6094	2.47	0.42	2.21	0.13	0.14	0.13	0.070361	-3.82908	1.17862e-07	3.35528e-06	yes	down
MSTRG.6102	5.07	14.87	6.79	0	2.67	0	0.0456746	-4.45246	0.00246252	0.020557	yes	down
MSTRG.614	1.81	0.79	1.68	4.69	10.34	9.05	4.33976	2.11762	0.000346226	0.00410585	yes	up
MSTRG.6140	12.63	5.28	3.84	2.42	2.69	2.73	0.334773	-1.57874	7.48606e-05	0.00110654	yes	down
MSTRG.6141	6.4	5.68	3.29	2.09	2.76	3.67	0.461636	-1.11517	0.00229759	0.0195738	yes	down
MSTRG.6146	48.91	30.33	19.5	11.29	17.22	13.9	0.378188	-1.40282	7.35857e-05	0.00108925	yes	down
MSTRG.6165	2.44	0.95	0.81	0.05	0.41	0.39	0.173361	-2.52815	0.000900371	0.00910594	yes	down
MSTRG.6168	14.3	9.66	6.08	2.38	5.29	3.98	0.328282	-1.60699	3.74902e-05	0.000606417	yes	down
MSTRG.6182	66.44	12.02	13.92	6.49	11.81	9.72	0.330489	-1.59733	0.00142227	0.0132957	yes	down
MSTRG.6190	2.26	2.06	0	0	0	0	0.0202446	-5.62632	0.00532521	0.0380165	yes	down
MSTRG.6196	11.61	4.33	7.32	18.82	18.43	26.61	2.48682	1.3143	5.81757e-05	0.000885782	yes	up
MSTRG.6209	3.85	5.25	15.4	3.31	2.88	3.38	0.310195	-1.68875	0.00570336	0.0400819	yes	down
MSTRG.6220	0.47	0.23	0.23	1.13	1.35	2.32	4.40672	2.1397	1.83591e-06	4.16204e-05	yes	up
MSTRG.6231	701.35	978.82	53.99	63.52	51.53	44.62	0.0583916	-4.0981	1.22238e-08	4.21396e-07	yes	down
MSTRG.6238	4.04	2.87	4.96	13.08	10.64	17.9	3.00022	1.58507	1.44921e-05	0.000259048	yes	up
MSTRG.6240	11.82	5.03	5.63	0.18	1.29	0.59	0.077229	-3.69471	4.77981e-10	1.97995e-08	yes	down
MSTRG.6242	3.16	1.56	2.02	0.9	1.02	1.16	0.400914	-1.31863	0.00143441	0.0133971	yes	down
MSTRG.6250	8.99	3.67	8.22	31.3	29.02	30.36	2.9725	1.57168	0.00483161	0.0350689	yes	up
MSTRG.6251	0.61	0	0	2.25	1.95	2.05	10.6958	3.41897	0.00132115	0.012474	yes	up
MSTRG.6253	0.15	0.3	0	0.48	2.9	1	7.33416	2.87463	0.00584938	0.0409004	yes	up
MSTRG.6281	5.81	5.68	6.92	0.77	1.8	1.11	0.160027	-2.64362	5.78223e-09	2.11265e-07	yes	down
MSTRG.6282	4.39	3.94	6.44	0.94	1.58	1.59	0.223689	-2.16043	1.3136e-06	3.07555e-05	yes	down
MSTRG.6306	32.88	18.43	10.44	4.99	4.37	1.23	0.113884	-3.13437	0.000514838	0.00571666	yes	down
MSTRG.6308	5.49	4.83	2.87	34.12	20.47	29.21	4.37715	2.12999	0.000619704	0.00667742	yes	up
MSTRG.633	21.46	17.58	11.2	0	0	0	0.00355539	-8.13578	6.40655e-10	2.62239e-08	yes	down
MSTRG.6338	67.85	18.31	26.17	2.16	11.5	6.9	0.132721	-2.91353	9.19893e-06	0.000175566	yes	down
MSTRG.6339	11.45	7.3	12.1	29.62	24.45	32.11	2.45387	1.29506	0.000180821	0.00237204	yes	up
MSTRG.6361	0.22	0.05	0.18	0.7	0.94	0.44	4.3035	2.10551	0.00170163	0.0154356	yes	up
MSTRG.6371	1.55	1.6	0.54	0.08	0.23	0.33	0.137766	-2.85971	9.64296e-06	0.000182758	yes	down
MSTRG.6375	0.16	0.11	0.12	0.33	0.81	0.58	3.62193	1.85676	0.00101374	0.0100181	yes	up
MSTRG.6390	1.11	0.93	1.2	2.52	3.88	3.23	2.47596	1.30799	0.000330381	0.00394046	yes	up
MSTRG.6392	4.43	1.16	3.55	0.07	0.14	0.3	0.0478321	-4.38588	2.53892e-11	1.26053e-09	yes	down
MSTRG.6397	5.13	4.49	10.95	2.07	2.17	0.33	0.190468	-2.39238	0.000639236	0.00686294	yes	down
MSTRG.6408	26.49	14.14	17.01	5.42	10.45	14.67	0.419879	-1.25195	0.00138544	0.0129806	yes	down
MSTRG.6412	2.57	1.51	1.01	0.73	0.72	0.99	0.424826	-1.23506	0.00198893	0.0174899	yes	down
MSTRG.6434	17.33	6.52	11.26	5.44	5.48	8.86	0.487279	-1.03718	0.00558483	0.0394225	yes	down
MSTRG.6438	1.41	1.27	2.1	4.07	4.48	4.24	2.28427	1.19173	0.00231677	0.0197129	yes	up
MSTRG.6444	1.56	0.72	0.59	3.18	4.82	5.17	4.07248	2.02591	8.82665e-09	3.09948e-07	yes	up
MSTRG.645	23.54	9.54	9.56	4.54	8.25	7.94	0.433464	-1.20602	0.000386705	0.00448842	yes	down
MSTRG.6477	0.03	0.01	0.03	0.16	0.37	0.26	9.60445	3.2637	0.00132317	0.0124874	yes	up
MSTRG.6478	0.77	0.43	0.61	0.79	2.22	2.29	2.4373	1.28528	0.00216418	0.0186517	yes	up
MSTRG.6491	0.59	0.44	0.62	2.18	2.08	3.54	3.71367	1.89284	3.95396e-05	0.000633152	yes	up
MSTRG.6506	980.06	279.11	513.78	263.62	211.68	304.1	0.37689	-1.40779	0.000166566	0.00220878	yes	down
MSTRG.6521	2.77	1.4	1.26	0.59	1.42	0.93	0.473209	-1.07945	0.00729112	0.0487319	yes	down
MSTRG.6526	2.68	1.42	1.71	0.86	1.12	0.86	0.436363	-1.1964	0.0010563	0.0103794	yes	down
MSTRG.6533	0.08	0	0.15	46.19	8.85	17.55	313.418	8.29195	1.5584e-14	1.21585e-12	yes	up
MSTRG.6539	44.59	13.75	5.43	0	1.17	0	0.0169605	-5.88167	1.01815e-08	3.54524e-07	yes	down
MSTRG.6563	6.29	4.87	2.96	0.03	0.45	2.08	0.132199	-2.91922	0.00145852	0.0135734	yes	down
MSTRG.6577	11.59	4.27	6.87	1.57	2.66	2.4	0.234688	-2.09118	0.000310134	0.00374198	yes	down
MSTRG.6580	0.77	0.48	0.33	1.58	2.42	3.63	3.92251	1.97178	1.09287e-07	3.13699e-06	yes	up
MSTRG.6608	272.35	353.59	617.77	1025.3	1935.17	940.29	2.52796	1.33797	0.00555383	0.039217	yes	up
MSTRG.6623	25.04	13.88	3.67	4.56	5.4	8.11	0.374861	-1.41557	0.00750633	0.0498652	yes	down
MSTRG.6634	1.25	0.46	0.78	3.68	4.49	2.1	3.73263	1.90019	0.00613909	0.0424965	yes	up
MSTRG.6635	3.31	1.65	2.67	9.02	6.51	11.4	3.14341	1.65233	5.27855e-06	0.000106357	yes	up
MSTRG.6638	1.84	0.7	2.11	16.57	10.48	28.58	8.46396	3.08133	7.55445e-05	0.00111585	yes	up
MSTRG.6640	233.39	160.25	0.49	4.07	0.84	2.99	0.0183978	-5.76433	0.000484395	0.005428	yes	down
MSTRG.6641	12218.8	11630.1	7323.82	8789.88	3732.25	8898.86	0.260863	-1.93864	1.25385e-05	0.000228255	yes	down
MSTRG.6642	1.61	1.26	1.58	4.68	4.26	8.62	3.27077	1.70963	1.16048e-05	0.000213835	yes	up
MSTRG.6644	5.76	1.48	6.08	18.52	26.64	25.97	3.90387	1.96491	0.000940459	0.00941956	yes	up
MSTRG.6676	3.65	1.83	2.23	0.94	1.31	1.3	0.371073	-1.43023	1.46815e-05	0.000261309	yes	down
MSTRG.6712	59.25	96.73	46.6	11.03	27.93	20.69	0.17122	-2.54608	2.02366e-05	0.000348812	yes	down
MSTRG.6715	1.73	0.43	0.88	0.19	0.31	0.22	0.215529	-2.21405	0.00175392	0.0157983	yes	down
MSTRG.6735	1.78	0.88	0.66	0.26	0.35	0.26	0.238529	-2.06776	2.99549e-06	6.37593e-05	yes	down
MSTRG.6742	1.8	1.1	1.2	3.08	2.55	4.98	2.23689	1.16149	0.000998967	0.00991467	yes	up
MSTRG.6804	1.37	1.04	0.62	0.3	0.4	0.37	0.307674	-1.70052	5.85157e-05	0.000890305	yes	down
MSTRG.6805	2.68	2.78	2.09	0.12	0.2	0.14	0.0504143	-4.31002	3.70368e-22	5.65165e-20	yes	down
MSTRG.6832	2.9	1.23	1.78	0.12	0.06	0.12	0.0449362	-4.47598	2.9567e-07	7.76714e-06	yes	down
MSTRG.6833	20.29	11.6	7.05	5.99	4.68	5.18	0.347533	-1.52478	0.00126942	0.0120458	yes	down
MSTRG.6840	5.47	1.99	2.09	0.36	1.55	1.09	0.274826	-1.86341	0.000117855	0.00164814	yes	down
MSTRG.6852	50.74	43.4	51.82	15.14	40.11	33.93	0.477877	-1.06529	0.00427723	0.0319414	yes	down
MSTRG.6911	10.78	2.94	2.92	0.86	1.02	2.08	0.205908	-2.27993	0.00107026	0.0104968	yes	down
MSTRG.6913	5.62	10.97	6.92	0.33	1.33	1.25	0.0892963	-3.48526	1.00942e-08	3.52077e-07	yes	down
MSTRG.6914	4.69	8.14	16.55	0	0	0	0.0250973	-5.31633	0.004769	0.0347389	yes	down
MSTRG.6915	0.42	0.34	0.64	3.08	1.94	4.41	5.33253	2.41482	0.00411135	0.0310717	yes	up
MSTRG.6947	3.64	2.15	1.09	0.97	1.29	1.3	0.460127	-1.1199	0.00514656	0.0369957	yes	down
MSTRG.6950	8.88	1.85	7.65	0.31	0	0	0.0151758	-6.04209	1.41496e-08	4.75927e-07	yes	down
MSTRG.6962	8.2	6.02	7.15	2.33	3.78	3.59	0.377079	-1.40706	2.8523e-05	0.000475452	yes	down
MSTRG.6966	0.7	0.33	0.44	1.6	1.83	2.7	3.66148	1.87243	8.96634e-08	2.6162e-06	yes	up
MSTRG.6972	4.8	2.72	2.72	14	13.13	13	3.55831	1.83119	9.99721e-08	2.87897e-06	yes	up
MSTRG.6997	10	4.66	4.56	1.77	3.31	4.58	0.430006	-1.21757	0.00107573	0.0105305	yes	down
MSTRG.6998	42.33	30.42	33.48	84.44	150.8	268.73	3.82927	1.93707	4.61744e-08	1.42386e-06	yes	up
MSTRG.7007	0.02	0.01	0	0.25	0.26	0.2	19.2672	4.26808	0.0019273	0.0170855	yes	up
MSTRG.7019	4.99	3.57	1.93	1.48	2.02	2.28	0.475125	-1.07362	0.00395441	0.0300718	yes	down
MSTRG.7050	20.17	15.79	13.39	2.09	5.4	0	0.0855681	-3.54678	0.00171762	0.0155492	yes	down
MSTRG.7054	24.14	50.7	28.51	0	0	2.71	0.0255839	-5.28862	0.00369544	0.0285099	yes	down
MSTRG.7065	4.41	2.97	0.39	53.69	18.12	34.67	12.2165	3.61075	1.71955e-07	4.7141e-06	yes	up
MSTRG.7067	11.6	5.11	1.46	0.47	1.35	1.92	0.177718	-2.49234	0.00336631	0.0264398	yes	down
MSTRG.7073	0.57	0.54	0.87	2.18	2.75	2.96	3.2966	1.72098	0.000207975	0.00268081	yes	up
MSTRG.7084	0.76	0.39	1.01	11.04	2.77	0.32	6.78778	2.76294	0.00290994	0.0235255	yes	up
MSTRG.7120	0.2	0.09	0.2	0.34	0.62	0.56	2.73463	1.45135	0.00369053	0.0284825	yes	up
MSTRG.7121	0	0	0.04	0.25	0.51	0.56	28.2955	4.8225	0.00212027	0.0183418	yes	up
MSTRG.7126	3.97	2.09	2	0.06	0.42	0.23	0.0743539	-3.74945	2.61872e-12	1.49303e-10	yes	down
MSTRG.713	8.58	6.06	5.06	0.42	1.19	0.65	0.0972192	-3.36262	8.17139e-17	7.81479e-15	yes	down
MSTRG.7132	3.78	2.05	3.05	0.2	0.56	0.46	0.115353	-3.11587	1.14458e-12	6.76737e-11	yes	down
MSTRG.7134	0.18	0.07	0.15	2.02	2.07	2.37	14.4294	3.85094	2.37166e-14	1.7833e-12	yes	up
MSTRG.7149	2.04	1.65	1.18	3.27	4.88	5.89	2.41265	1.27062	0.000169018	0.00223843	yes	up
MSTRG.7158	10.9	4.07	3.53	2.75	2.77	2.63	0.415064	-1.26859	0.0023201	0.0197251	yes	down
MSTRG.7176	3.56	3.07	4.64	10.91	7.22	13.12	2.34539	1.22983	0.00325478	0.0258008	yes	up
MSTRG.7187	18.54	8.66	20.85	1.49	2.11	2.08	0.0907334	-3.46222	2.90274e-10	1.24464e-08	yes	down
MSTRG.7190	0.22	0.12	0	3.85	3.14	1.54	22.2165	4.47356	0.00125711	0.0119564	yes	up
MSTRG.720	41.55	44.16	56.14	0.1	0.52	0.4	0.00541574	-7.52863	5.57012e-56	6.42204e-53	yes	down
MSTRG.7205	3.37	1.36	1.17	0.67	1.44	0.82	0.439157	-1.18719	0.0074317	0.0494169	yes	down
MSTRG.7222	2.12	0.68	1.06	0	0	0	0.0130512	-6.25967	4.14602e-05	0.00065903	yes	down
MSTRG.7238	1.22	0.47	0.6	0.29	0.18	0.26	0.302539	-1.72481	6.18264e-05	0.000934511	yes	down
MSTRG.7243	0.39	0.6	1.05	4.03	7.7	5.3	6.65583	2.73462	1.80481e-07	4.91538e-06	yes	up
MSTRG.7246	0.76	0.41	0.57	1.21	2.13	2.16	2.69895	1.4324	5.94028e-05	0.000899844	yes	up
MSTRG.7249	1.63	1.07	0.68	0.18	0.37	0.39	0.231928	-2.10825	0.00477309	0.0347432	yes	down
MSTRG.7261	0.06	0.07	0.07	1.15	0.57	1.06	12.559	3.65065	1.31906e-08	4.51722e-07	yes	up
MSTRG.7266	2.37	0.68	1.13	5.52	6.45	7.24	4.20391	2.07173	5.8454e-07	1.4598e-05	yes	up
MSTRG.7267	2.08	0.68	1.08	7.97	8.47	13.17	6.90052	2.7867	6.84492e-14	4.83172e-12	yes	up
MSTRG.7269	1.03	1.38	0.39	0.11	0.11	0.41	0.173058	-2.53068	0.000263083	0.00326931	yes	down
MSTRG.7270	7.43	5.23	2.64	0.97	2.65	2.69	0.339511	-1.55847	0.000737036	0.00773291	yes	down
MSTRG.7273	11.78	7.24	5.09	2.31	5.11	5.75	0.460915	-1.11743	0.00199672	0.017535	yes	down
MSTRG.7275	4.32	2.06	2.38	0.98	1.19	1.52	0.379236	-1.39883	0.000406265	0.00469183	yes	down
MSTRG.7279	4.36	2.16	5.29	0.81	0.61	0.33	0.134286	-2.89662	1.97557e-07	5.33842e-06	yes	down
MSTRG.7280	2.16	17.15	8.91	0	0	0	0.0043966	-7.82939	2.13613e-07	5.74236e-06	yes	down
MSTRG.7284	0.13	0.08	0.33	0.5	0.88	1.3	4.03701	2.01329	0.000850337	0.00868457	yes	up
MSTRG.7298	26.02	10.54	10.51	4.23	8.61	8.85	0.397933	-1.3294	0.000299227	0.00363575	yes	down
MSTRG.7323	57.3	32.65	23.33	13.45	21.23	30.3	0.488258	-1.03429	0.00272703	0.022378	yes	down
MSTRG.7331	21.47	22.35	18.98	2.74	5.32	6.3	0.171253	-2.5458	2.13972e-08	7.03734e-07	yes	down
MSTRG.7338	2	2	5.61	1.05	1.08	1.34	0.294228	-1.76499	0.00165477	0.0150819	yes	down
MSTRG.7348	8.58	5.2	10.88	1.63	1.36	2.58	0.189635	-2.3987	2.26925e-08	7.41633e-07	yes	down
MSTRG.7349	13.01	8.15	18.35	0.69	2.47	8.6	0.204121	-2.2925	0.00117469	0.0113282	yes	down
MSTRG.7356	4.74	2.23	1.71	0.76	1.82	1.31	0.393783	-1.34453	0.0012549	0.0119463	yes	down
MSTRG.7370	1.58	2.2	2.46	0.18	0.15	0.45	0.097921	-3.35224	3.50129e-10	1.49204e-08	yes	down
MSTRG.7382	0.17	0.09	0.2	0.47	1.25	0.72	4.45336	2.1549	0.00349944	0.027251	yes	up
MSTRG.7402	0.73	5.7	8.9	0.28	1.3	0.68	0.0969105	-3.3672	0.000346963	0.00410989	yes	down
MSTRG.741	0	0	0	11.5	2.41	0.14	200.521	7.64761	0.00415055	0.0312882	yes	up
MSTRG.7492	4.5	2.52	7.16	101.72	33.05	72.86	13.4221	3.74654	9.26377e-12	4.94219e-10	yes	up
MSTRG.7496	3.65	1.7	0.84	0.88	0.87	0.78	0.382888	-1.385	0.00519514	0.0372766	yes	down
MSTRG.7514	14.2	6.08	5.73	2.63	5.79	5.25	0.462017	-1.11398	0.00207955	0.0180649	yes	down
MSTRG.7519	17.49	2.26	12.09	10	5.24	4.45	0.280901	-1.83187	0.00707224	0.0475446	yes	down
MSTRG.7533	0.05	0.09	0.04	0.68	0.58	0.81	9.10504	3.18667	8.65913e-05	0.00125316	yes	up
MSTRG.7557	23.12	22.36	31.61	172.92	167.31	267.01	6.23951	2.64143	6.4151e-13	3.92721e-11	yes	up
MSTRG.7560	25.23	10.48	13.97	5.02	7.92	5.79	0.339397	-1.55895	2.18757e-06	4.82964e-05	yes	down
MSTRG.7567	0.38	0.56	0.71	0	0	0.15	0.0696553	-3.84362	0.00429077	0.0320195	yes	down
MSTRG.7578	5.36	7.54	6.29	31.31	50.34	62.1	5.39415	2.4314	3.02568e-08	9.70509e-07	yes	up
MSTRG.7632	18.27	9.63	5.58	2.02	3.62	1.64	0.196318	-2.34874	4.82668e-07	1.22156e-05	yes	down
MSTRG.7633	5.99	3.56	2.25	0.73	2.24	1.01	0.28809	-1.79541	0.000444471	0.00504601	yes	down
MSTRG.7645	4.23	3.5	1.4	1.1	1.81	1.73	0.433804	-1.20488	0.00585323	0.0409135	yes	down
MSTRG.766	8.72	6.71	0	0.61	0.49	0.34	0.0822071	-3.60459	0.00150717	0.0139511	yes	down
MSTRG.7660	52.79	29.49	19.33	15.04	22.57	13.56	0.377364	-1.40597	0.0021484	0.0185465	yes	down
MSTRG.7669	8.28	4.24	3.95	1.09	3.47	3.49	0.411654	-1.2805	0.00126434	0.0120196	yes	down
MSTRG.7684	2.44	1.83	1.93	4.01	5.08	8.14	2.30079	1.20213	0.000609247	0.00659557	yes	up
MSTRG.771	0.03	0	0	84.91	12.98	0.07	3321.13	11.6975	1.30598e-05	0.0002365	yes	up
MSTRG.7720	1.2	0.9	0.12	0.05	0	0	0.0192357	-5.70007	0.000240495	0.0030322	yes	down
MSTRG.779	0	0	0.31	36.23	218.26	11.03	634.575	9.30965	1.39577e-06	3.25285e-05	yes	up
MSTRG.7791	4.97	2.89	6.37	14.31	12.08	13.4	2.38298	1.25277	0.0040908	0.0309389	yes	up
MSTRG.7811	0.02	0.05	0	0.38	0.35	0.27	12.5965	3.65495	8.13804e-05	0.00118936	yes	up
MSTRG.7813	0.14	0.09	0.29	0.84	1.98	0.61	5.56852	2.47729	0.00242958	0.0203557	yes	up
MSTRG.7826	2.79	1.52	2.15	0.35	0.43	1.39	0.288943	-1.79114	0.000768244	0.0080037	yes	down
MSTRG.7836	0.76	0.33	0.26	1.15	2.24	2.6	3.83152	1.93792	6.3534e-05	0.000956143	yes	up
MSTRG.7855	0.46	0.72	0.73	6.81	8.18	6.51	8.53818	3.09393	1.08498e-06	2.57922e-05	yes	up
MSTRG.7872	0.06	0.11	0.13	0.6	1.59	1.42	9.54323	3.25448	2.73827e-05	0.000457547	yes	up
MSTRG.7904	36.39	26.97	40.6	1.57	0.89	0.72	0.02698	-5.21197	5.37935e-28	1.26861e-25	yes	down
MSTRG.7921	6	3.28	2	0.66	1.59	1.42	0.275355	-1.86063	9.7093e-05	0.00138868	yes	down
MSTRG.7924	61.84	3.41	1.66	0	0.69	0	0.0106989	-6.5464	4.28524e-05	0.0006768	yes	down
MSTRG.7925	451.63	231.56	393.45	48.45	35.91	10.61	0.076394	-3.7104	3.08784e-11	1.51853e-09	yes	down
MSTRG.7926	2122.49	1518.32	2070.85	285.63	44.8	25.19	0.058478	-4.09596	0.000292131	0.00355995	yes	down
MSTRG.7927	1244.49	1453.77	2485.35	7475.31	4693.3	7055.81	2.80968	1.49041	0.00156782	0.0144288	yes	up
MSTRG.7929	4387.85	4552.79	6383.98	2900.61	2784.28	2160.95	0.391783	-1.35187	0.00105451	0.0103717	yes	down
MSTRG.793	0	0	0	28.89	60.4	0	2140.14	11.0635	0.00462986	0.0339318	yes	up
MSTRG.7930	1.14	2.16	6.72	0.03	1.1	0.4	0.11122	-3.16851	0.000318642	0.00383349	yes	down
MSTRG.7954	2.46	1.96	3.39	0.17	0.09	0	0.0289278	-5.1114	5.40146e-10	2.22856e-08	yes	down
MSTRG.7960	0.23	0.22	0.1	0.75	1.24	1.22	4.88714	2.28899	8.27453e-05	0.00120394	yes	up
MSTRG.7984	6.64	4.98	4.22	1.08	2.57	1.49	0.258368	-1.9525	0.000385918	0.00448756	yes	down
MSTRG.7994	2.04	1.64	0.64	0.08	0.55	0.51	0.212149	-2.23685	0.000828587	0.00850429	yes	down
MSTRG.7995	6.93	5.88	1.72	0.21	0.46	0.65	0.0729574	-3.7768	3.01666e-09	1.14451e-07	yes	down
MSTRG.8007	14.12	13.11	9.59	0	1.61	1.35	0.0503122	-4.31295	0.00175383	0.0157983	yes	down
MSTRG.8025	13.91	4.48	20.87	1.25	2.09	1.63	0.0928379	-3.42914	6.80103e-09	2.4419e-07	yes	down
MSTRG.8027	8.54	1.01	12.79	0.18	0.19	0.39	0.0301662	-5.05092	1.30558e-08	4.48588e-07	yes	down
MSTRG.8045	78.62	124.19	93.7	15.89	39.56	18.55	0.197657	-2.33893	5.12239e-07	1.28854e-05	yes	down
MSTRG.805	0	0	0	69.79	306.99	0	4107.86	12.0042	0.00212221	0.018351	yes	up
MSTRG.8069	25.93	8.9	24.56	40.56	56.04	110.45	2.80825	1.48967	0.000716506	0.00756372	yes	up
MSTRG.8073	0.14	0.15	0.21	0.35	0.94	1.05	3.73867	1.90253	0.000932107	0.00935398	yes	up
MSTRG.8074	3.78	1.58	1.15	0.79	1.26	0.99	0.427532	-1.2259	0.00383711	0.0293444	yes	down
MSTRG.8078	15.31	5.44	6.1	3.35	5.75	4.7	0.464601	-1.10593	0.0034006	0.0266211	yes	down
MSTRG.8090	3.9	2.35	3.28	0.16	0.84	0.5	0.129173	-2.95263	4.24039e-08	1.31935e-06	yes	down
MSTRG.8091	3.15	1.65	0.64	0.11	0.33	0	0.0697905	-3.84082	0.000741457	0.00777144	yes	down
MSTRG.8095	23.98	15.38	17.69	9.68	13.6	10.3	0.449106	-1.15487	0.00522093	0.0374136	yes	down
MSTRG.8102	2.31	3.29	4.28	0.07	0.05	0.02	0.0111483	-6.48704	6.49807e-17	6.2723e-15	yes	down
MSTRG.8104	52.03	34.33	8.95	4.06	8.39	8.5	0.182515	-2.45391	4.73687e-06	9.61881e-05	yes	down
MSTRG.8105	2.42	3.8	2.71	0.43	0.62	0.64	0.149557	-2.74124	7.00208e-10	2.84372e-08	yes	down
MSTRG.816	0	0	0	5.63	0.17	2.81	808.695	9.65945	3.14919e-05	0.00051828	yes	up
MSTRG.817	0	0	0.03	3.18	0.53	0.27	158.806	7.31112	0.000168916	0.00223843	yes	up
MSTRG.8179	34.81	14.11	18.29	5.52	10.36	12.34	0.361786	-1.46679	7.91408e-06	0.00015264	yes	down
MSTRG.819	0	0	0	7.24	0.77	2.11	307.18	8.26294	3.73521e-08	1.17986e-06	yes	up
MSTRG.8201	4.35	1.1	0.7	0	0.44	0	0.0609888	-4.03531	0.000917067	0.00923878	yes	down
MSTRG.8209	134.06	121.43	276.75	5.8	9.58	13.12	0.0421218	-4.56929	1.82217e-26	3.78155e-24	yes	down
MSTRG.821	0	0	0.07	15.52	7.92	0.22	338.155	8.40154	0.000105656	0.00149671	yes	up
MSTRG.822	0	0	0.07	508.97	88.34	1.15	8585.96	13.0678	2.85249e-07	7.53152e-06	yes	up
MSTRG.8237	14.55	9.52	10.68	97.64	97.18	131.54	8.08006	3.01437	8.54436e-26	1.68877e-23	yes	up
MSTRG.8241	0.1	0.4	0.32	39.93	5.25	0.13	52.1526	5.70467	0.00127951	0.0121194	yes	up
MSTRG.8242	4.32	1.46	1.15	0.24	0.73	0.09	0.144971	-2.78616	3.01467e-05	0.000498635	yes	down
MSTRG.826	0	0	0	6.1	0.45	0.14	623.942	9.28527	0.000531148	0.00585391	yes	up
MSTRG.828	0	0	0	3.83	0.18	0.02	284.649	8.15304	0.00590689	0.0411362	yes	up
MSTRG.8280	5.33	4.32	1.99	0.41	0.29	0.78	0.107203	-3.22159	1.03771e-11	5.50781e-10	yes	down
MSTRG.8281	1	0.55	0.65	2.62	5.6	6.24	5.45953	2.44878	3.86082e-08	1.21584e-06	yes	up
MSTRG.8283	54.21	33.71	37.39	14.95	22.47	29.65	0.443442	-1.17318	3.75852e-05	0.000607481	yes	down
MSTRG.829	0.05	0.02	0.05	3.41	0.05	0.26	36.4197	5.18665	0.00147841	0.0137215	yes	up
MSTRG.831	0	0.1	0	12.81	45.04	0.2	383.466	8.58295	0.000228732	0.00291398	yes	up
MSTRG.8443	4.54	3.26	3.66	11.07	7.09	12.18	2.32208	1.21542	0.0011947	0.0114945	yes	up
MSTRG.8457	2.01	0.93	2.48	0.3	0.31	0.14	0.125973	-2.98881	1.75272e-07	4.78953e-06	yes	down
MSTRG.8480	4.04	18.16	1.58	1.35	0.42	0.31	0.0721714	-3.79243	2.03815e-05	0.000350727	yes	down
MSTRG.8484	9.7	10.85	3.06	0.96	1.78	2.4	0.173079	-2.5305	6.60407e-07	1.63354e-05	yes	down
MSTRG.8501	1.91	0.58	0.89	0.3	0.45	0.6	0.356912	-1.48636	0.00171274	0.0155284	yes	down
MSTRG.8510	0.12	0.03	0.04	2.96	2.49	6.06	54.4016	5.76558	4.97624e-12	2.74659e-10	yes	up
MSTRG.8513	2.94	0.85	1.32	18.99	9.84	14.42	7.66722	2.9387	8.45921e-07	2.06534e-05	yes	up
MSTRG.8514	7.11	4.89	3.43	28.25	20.32	17.58	3.53919	1.82342	0.00026107	0.00325209	yes	up
MSTRG.8519	2.61	1.84	1.05	4.26	4.09	5.65	2.2307	1.1575	0.00206457	0.0179758	yes	up
MSTRG.8527	1.04	0.57	1	1.85	2.15	2.78	2.24334	1.16565	0.00401478	0.0304974	yes	up
MSTRG.8560	98.51	43.04	123.06	32.81	46.7	30.62	0.36591	-1.45044	0.000539325	0.00593143	yes	down
MSTRG.8576	3.61	4.05	9.55	0.29	0.06	1.11	0.0258403	-5.27423	1.38899e-11	7.2064e-10	yes	down
MSTRG.8578	2.94	4.65	6.59	0.1	0.11	0.19	0.0217377	-5.52366	8.34646e-09	2.94082e-07	yes	down
MSTRG.8582	21.05	11.39	9.22	1.57	3.45	2.39	0.1548	-2.69152	7.41616e-13	4.50022e-11	yes	down
MSTRG.8598	0.16	0	0.08	0.48	0.99	0.63	8.31918	3.05644	0.00341035	0.0266874	yes	up
MSTRG.8600	1.98	1.14	2.12	5.42	3.85	5.38	2.57887	1.36674	0.000562546	0.00615095	yes	up
MSTRG.8613	0.93	0.68	0.49	2.45	2.61	4.18	3.64357	1.86535	0.000522616	0.00578367	yes	up
MSTRG.8626	0.28	0.74	3.45	42.27	987.56	1.03	169.855	7.40816	0.000182668	0.00239476	yes	up
MSTRG.8635	26.17	13.34	30.37	7.08	4.6	3.25	0.193072	-2.37279	2.15901e-06	4.77168e-05	yes	down
MSTRG.8655	1.64	1.59	0.32	0.2	0.48	0.4	0.248672	-2.00769	0.00430465	0.0320885	yes	down
MSTRG.866	1.47	1.55	4.18	0.38	0.64	0.42	0.162873	-2.61818	1.00821e-05	0.000189524	yes	down
MSTRG.8663	1.61	2.05	3.63	0.04	0.13	0.09	0.0275683	-5.18085	2.74786e-15	2.3761e-13	yes	down
MSTRG.8667	1.16	1	0.51	0.28	0.31	0.21	0.262647	-1.92881	0.000604374	0.00655993	yes	down
MSTRG.8670	6.13	5.32	3.83	1.07	3.28	3	0.385959	-1.37348	0.00116971	0.0112907	yes	down
MSTRG.8676	75.67	50.76	80.46	29.04	24.62	19.62	0.317656	-1.65446	2.52369e-05	0.000426153	yes	down
MSTRG.871	1.17	0.46	0.73	0.19	0.28	0.26	0.274544	-1.86489	0.000773314	0.00804038	yes	down
MSTRG.8731	0.49	0.3	0.45	1.39	1.62	0.86	2.80692	1.48899	0.00130547	0.0123371	yes	up
MSTRG.874	45	40.04	42.64	13.48	11.18	12.23	0.251756	-1.9899	2.00297e-08	6.61904e-07	yes	down
MSTRG.8741	9.99	7.72	18.34	65.55	82.63	48.92	4.01654	2.00595	7.35423e-05	0.00108925	yes	up
MSTRG.8761	7.02	4	0.37	0	1.08	0.42	0.107846	-3.21296	0.00321661	0.0255275	yes	down
MSTRG.8765	300.94	182.12	152.29	96.06	60.43	76.22	0.343774	-1.54047	0.000156946	0.00210408	yes	down
MSTRG.8772	3.64	0.45	1.48	0.38	0.93	0.6	0.326367	-1.61543	0.0030846	0.024697	yes	down
MSTRG.8782	2.82	3.08	2.5	0.61	0.62	0.84	0.201737	-2.30945	1.40292e-08	4.72648e-07	yes	down
MSTRG.8793	4.65	1.82	1.99	0.96	0.89	0.75	0.277262	-1.85068	0.00165449	0.0150819	yes	down
MSTRG.8798	0.73	0.16	0.34	1.46	2.68	1.79	5.55156	2.47289	6.8141e-06	0.000133661	yes	up
MSTRG.8803	13.78	8.61	8.85	3.53	3.94	2.21	0.279786	-1.8376	4.38505e-06	8.9835e-05	yes	down
MSTRG.8810	13.93	17.75	11.94	2.57	7.17	1.97	0.201495	-2.31119	0.000122089	0.00169832	yes	down
MSTRG.8817	3.18	0.96	1.05	0.16	0.41	0.29	0.146248	-2.77352	1.75816e-06	4.00078e-05	yes	down
MSTRG.8818	3.21	2.01	3.1	0.03	0.09	0.03	0.0154555	-6.01573	2.38606e-14	1.78765e-12	yes	down
MSTRG.8819	8054.48	6673.62	10673.5	218.95	454.64	333.63	0.0319784	-4.96676	6.58342e-42	3.50322e-39	yes	down
MSTRG.8820	3.49	2.39	4.25	0	0.03	0.18	0.0165007	-5.92133	5.48762e-16	4.97312e-14	yes	down
MSTRG.8846	59.82	23.95	5.08	2.05	5.41	0	0.0593659	-4.07422	0.00037438	0.0043846	yes	down
MSTRG.8864	1.66	0.73	0.77	0	0.06	0.1	0.0433372	-4.52825	5.61229e-05	0.000857672	yes	down
MSTRG.8865	23.22	23.49	19.18	0.74	2.81	2.7	0.073613	-3.7639	4.87522e-17	4.79504e-15	yes	down
MSTRG.8868	0.6	0.23	0.5	0.99	1.81	2.82	3.5953	1.84611	9.23896e-06	0.000175968	yes	up
MSTRG.8883	35.43	14.28	24.59	5.65	12.67	13.01	0.347224	-1.52606	5.40413e-05	0.000828301	yes	down
MSTRG.8886	4.29	4.98	6.32	12.6	14.29	17.96	2.35744	1.23722	0.000785191	0.00814347	yes	up
MSTRG.8932	0.25	0.13	0.09	0.43	1.09	0.73	4.04887	2.01752	0.00321357	0.0255245	yes	up
MSTRG.8937	22.03	15.28	32.28	43.43	59.73	90.97	2.05508	1.0392	0.0053693	0.0382655	yes	up
MSTRG.8943	24.38	11.41	2.41	0.91	0.14	0.58	0.0394445	-4.66403	7.21875e-09	2.56965e-07	yes	down
MSTRG.8953	1.88	0.94	0.34	0.22	0.29	0.34	0.246683	-2.01927	0.000539196	0.00593143	yes	down
MSTRG.8954	5.27	3.45	2.53	0.2	0.48	0.37	0.0794938	-3.65301	5.58313e-19	6.58334e-17	yes	down
MSTRG.8955	4.15	4.84	3.39	0.16	0.58	0.41	0.0733698	-3.76867	1.68417e-13	1.12024e-11	yes	down
MSTRG.8961	0.3	0.54	0.72	10.25	9.94	0.56	11.7054	3.54911	1.93181e-05	0.000335488	yes	up
MSTRG.897	182.53	117.43	216.08	55.07	79.79	40.86	0.276563	-1.85432	7.7886e-06	0.0001505	yes	down
MSTRG.8979	945.85	614.92	460.52	106.02	255.52	81.71	0.189318	-2.40112	1.84099e-07	5.00079e-06	yes	down
MSTRG.898	56.56	51.88	204.24	3.34	3.49	1.33	0.0198849	-5.65218	2.96274e-17	2.9993e-15	yes	down
MSTRG.8986	7.2	10.56	14.01	40.34	48	28.35	3.01171	1.59058	0.000787053	0.0081587	yes	up
MSTRG.8987	3.27	6.1	9.96	43.68	87.37	10.94	5.8295	2.54337	0.000222032	0.00284434	yes	up
MSTRG.899	28.58	25.43	35.34	7.16	12.86	14.36	0.310921	-1.68538	6.82259e-07	1.68559e-05	yes	down
MSTRG.8990	423.82	406.65	90.52	93.49	51.02	163.08	0.265817	-1.9115	0.000825825	0.00848013	yes	down
MSTRG.900	203.26	300.79	472.26	30.12	41.23	48.9	0.0942326	-3.40763	2.22711e-14	1.68683e-12	yes	down
MSTRG.9001	0	0	0.02	17.98	9.14	22.78	175.549	7.45573	8.70972e-08	2.55662e-06	yes	up
MSTRG.9002	1.1	1.19	0.65	47.59	43.68	99.01	52.1911	5.70573	5.65683e-40	2.6681e-37	yes	up
MSTRG.9016	23.57	16.85	19.86	6.03	8.84	5.8	0.293445	-1.76884	2.38758e-07	6.39347e-06	yes	down
MSTRG.902	19.47	13.56	36.41	1.34	16.06	2.13	0.174402	-2.51951	0.00336037	0.0264158	yes	down
MSTRG.9023	0.25	0.19	0.73	3.9	1.16	2.04	5.58578	2.48176	0.000454611	0.00515268	yes	up
MSTRG.9027	2.96	1.82	3.49	8.16	8.64	13.03	3.00686	1.58826	4.78575e-05	0.000742292	yes	up
MSTRG.9043	8.36	4.21	1.39	1.06	2.16	1.31	0.294243	-1.76492	0.000934	0.00936026	yes	down
MSTRG.9099	24.31	0.43	6.3	0.18	0.03	0.4	0.0198519	-5.65458	4.84809e-05	0.000749721	yes	down
MSTRG.910	4.74	1.82	3.1	21.34	16.75	27.55	6.19943	2.63214	1.28716e-13	8.81596e-12	yes	up
MSTRG.911	14.63	1.83	6.08	1.95	0.4	0.43	0.133643	-2.90354	0.00019419	0.00252666	yes	down
MSTRG.9137	0.72	0.44	0.27	1.86	2.75	2.05	4.09405	2.03353	7.35476e-06	0.000143183	yes	up
MSTRG.9164	11.79	3.74	5.85	1.57	3.28	4.83	0.393614	-1.34514	0.000848416	0.00867777	yes	down
MSTRG.9198	141.99	214.8	407.31	53.44	63.5	110.36	0.217513	-2.20083	1.17327e-05	0.000215668	yes	down
MSTRG.9199	30.15	27.47	56.15	8.63	17.14	13.24	0.254726	-1.97298	2.8746e-05	0.000478401	yes	down
MSTRG.9201	2.77	1.4	4.35	0	0	0.18	0.0192238	-5.70096	0.00011406	0.00160047	yes	down
MSTRG.9206	1.54	0.84	0.15	0	0.11	0.2	0.10807	-3.20996	0.00566415	0.0398739	yes	down
MSTRG.9207	35808.4	30448.3	44821.6	21655.6	14189.4	14891.4	0.369238	-1.43738	0.000629656	0.0067706	yes	down
MSTRG.9237	5.43	3.03	1.36	0.8	1.69	1.1	0.276313	-1.85563	5.35356e-05	0.000821763	yes	down
MSTRG.9253	3.59	2.11	2.4	1.34	1.59	1.58	0.490728	-1.027	0.000960593	0.00958422	yes	down
MSTRG.9275	3.96	2.4	5.17	33.23	15.82	35.66	6.39563	2.67709	1.28626e-08	4.42682e-07	yes	up
MSTRG.9288	0.09	0.06	0.02	1.06	0.18	0.26	9.25782	3.21067	0.000139599	0.001898	yes	up
MSTRG.9303	35.68	3.1	10.85	1.86	3.59	3.67	0.156461	-2.67613	0.000484012	0.0054271	yes	down
MSTRG.9347	16.12	12.94	12.93	1.02	0.63	1	0.0496172	-4.33302	8.6606e-13	5.20967e-11	yes	down
MSTRG.9348	82.28	150.25	85.63	10.32	59.34	52.14	0.176498	-2.50227	0.000556451	0.00609717	yes	down
MSTRG.9361	4.52	4.65	2.41	1.76	1.49	1.25	0.339128	-1.5601	0.000765316	0.00798924	yes	down
MSTRG.9380	23.15	24.97	11.41	0.26	0.31	0.41	0.0136119	-6.19899	2.0277e-42	1.20231e-39	yes	down
MSTRG.9381	3.88	1.22	6.18	0.11	0.46	0.11	0.0504681	-4.30848	5.39888e-08	1.63806e-06	yes	down
MSTRG.9388	552.82	156.35	138.11	48.89	97.31	73.58	0.2396	-2.0613	1.84378e-06	4.16467e-05	yes	down
MSTRG.9409	4.84	3.33	4.09	1.55	1.12	1.43	0.305548	-1.71053	6.12977e-06	0.000121967	yes	down
MSTRG.9437	0.05	0	0.05	0.42	0.87	1.15	19.6771	4.29844	0.00171703	0.0155492	yes	up
MSTRG.9452	0.59	0.68	2.34	0	0.28	0	0.055067	-4.18267	0.00659401	0.0449263	yes	down
MSTRG.9477	0.53	0.24	0.45	6.69	6.46	3.82	11.4137	3.5127	1.40496e-13	9.55969e-12	yes	up
MSTRG.9489	3591.43	6329.49	4742.31	1541.92	1835.64	375.53	0.178487	-2.48611	3.68059e-05	0.000596278	yes	down
MSTRG.949	0.65	0.69	0.29	0.08	0.38	0.26	0.351696	-1.5076	0.00717076	0.0480867	yes	down
MSTRG.9491	514.55	673.11	479.75	23.4	38.89	69.44	0.0440769	-4.50383	2.15913e-19	2.62038e-17	yes	down
MSTRG.9493	2014.4	2724.67	3981.37	381.04	346.98	88.76	0.0621606	-4.00786	4.51142e-11	2.15231e-09	yes	down
MSTRG.9563	65.36	77.6	45.36	29.03	37.8	38.75	0.443864	-1.17181	0.00203643	0.017787	yes	down
MSTRG.9566	58.02	38.95	38.87	4.64	8.42	2.87	0.0780206	-3.68	2.7107e-10	1.16712e-08	yes	down
MSTRG.9568	16.51	14.08	13.23	2.89	3.31	1.98	0.164134	-2.60705	1.9555e-11	9.87408e-10	yes	down
MSTRG.9578	6.53	1.07	3.97	0	0	0	0.0124643	-6.32606	5.25987e-05	0.000807979	yes	down
MSTRG.9579	2.45	2.48	4.25	0.08	0.25	0.29	0.05391	-4.2133	3.51562e-13	2.21762e-11	yes	down
MSTRG.9647	16.92	7.66	10.71	24.7	23.79	36.83	2.14217	1.09907	0.000318842	0.00383368	yes	up
MSTRG.9682	1.34	0.96	0.87	1.65	2.19	4.23	2.28575	1.19267	0.00189558	0.0168619	yes	up
MSTRG.9684	0.13	0.05	0.03	6.43	0.77	0.2	40.1786	5.32835	0.000172718	0.00228016	yes	up
MSTRG.9765	2.74	0.92	0.66	0	0	0	0.0111567	-6.48594	1.88727e-05	0.000328577	yes	down
MSTRG.9779	1.53	1.49	1.09	0.32	0.66	0.42	0.210118	-2.25073	7.39928e-06	0.00014378	yes	down
MSTRG.9783	44.19	31.87	17.76	3.14	5.6	5.47	0.127102	-2.97594	4.50095e-15	3.79708e-13	yes	down
MSTRG.9787	10.47	6.63	4.5	0.65	0.39	0.53	0.0656534	-3.92899	6.9813e-18	7.31732e-16	yes	down
MSTRG.9789	3.24	2.33	2.72	0	0	0	0.015495	-6.01205	0.000123618	0.00171832	yes	down
MSTRG.9791	33.39	17.99	20.17	11.25	12.22	9.45	0.402143	-1.31422	0.000352784	0.00416694	yes	down
MSTRG.9792	35.99	20.18	19.39	2.92	5.62	5.87	0.156247	-2.6781	1.1622e-13	8.01302e-12	yes	down
MSTRG.9793	33.1	20.38	12.93	2.72	1.26	8.3	0.175981	-2.50651	3.02001e-06	6.42153e-05	yes	down
MSTRG.9794	17.81	18.4	10.28	5.87	6.96	7.31	0.358596	-1.47957	0.000130021	0.00179172	yes	down
MSTRG.9813	1.09	0.74	0.78	3.97	7.51	2.01	4.57559	2.19396	1.57225e-05	0.000278641	yes	up
MSTRG.9821	4.79	5.17	0.07	0.69	0.2	0.2	0.0910055	-3.4579	0.0019398	0.0171524	yes	down
MSTRG.9837	0.47	0.29	0.4	0.78	3.08	0.76	3.38943	1.76104	0.00283878	0.0231033	yes	up
MSTRG.9838	4.01	3.2	3.73	16.38	59.98	14.58	6.08601	2.6055	2.49445e-07	6.66246e-06	yes	up
MSTRG.9839	5.75	3.76	4.23	26.9	73.45	8.59	5.34801	2.419	0.000853927	0.00871266	yes	up
MSTRG.9876	2.82	1.48	1.94	6.78	4.64	7.52	2.66926	1.41644	0.00100345	0.00993734	yes	up
MSTRG.990	0	0	0	0.3	2.21	0.6	43.2342	5.4341	0.00323585	0.0256605	yes	up
MSTRG.9917	0.06	0.12	0.23	0.42	1.47	0.75	4.93354	2.30262	0.00562834	0.0396756	yes	up
MSTRG.9954	4.73	3.04	1.05	1.01	1.35	1.47	0.382263	-1.38736	0.004713	0.0344397	yes	down
MSTRG.9957	14.34	9.17	16.75	0.89	0.15	5.58	0.106015	-3.23766	0.00120175	0.011557	yes	down
MSTRG.9990	9.96	4.41	6.94	21.44	13.73	20.74	2.35701	1.23696	0.00190599	0.0169255	yes	up
gene-ANN_00041	282.18	131.73	185.68	2.87	24.98	6.22	0.0289229	-5.11164	1.07596e-42	6.76645e-40	yes	down
gene-ANN_00055	1.14	0.66	0.59	0.22	0.22	0.21	0.23353	-2.09832	0.00122422	0.0117295	yes	down
gene-ANN_00077	1.45	0.31	0.23	1.08	1.71	1.63	3.03419	1.60131	0.00338617	0.0265392	yes	up
gene-ANN_00119	3753.09	5173.42	6822.63	1368.65	1237.42	2403.98	0.252334	-1.98659	3.35613e-06	7.04244e-05	yes	down
gene-ANN_00121	1.01	1.2	0.82	1.73	13.08	1.53	4.27819	2.097	0.00259673	0.0214189	yes	up
gene-ANN_00130	3.52	0.79	3.2	0	0.34	0.22	0.0532008	-4.23241	2.53771e-05	0.000427476	yes	down
gene-ANN_00135	11.55	10.89	1.71	2.6	1.96	1.15	0.21764	-2.19998	0.000649514	0.00695889	yes	down
gene-ANN_00137	183.54	100.44	181.5	6.33	8.18	10.32	0.0438688	-4.51066	5.77513e-42	3.15398e-39	yes	down
gene-ANN_00140	353.01	312.31	1545.45	111.38	49.19	139.34	0.0926446	-3.43215	9.35178e-08	2.71437e-06	yes	down
gene-ANN_00141	872.18	1431.66	5822.43	319.29	324.88	451.1	0.105011	-3.25138	3.97886e-07	1.02575e-05	yes	down
gene-ANN_00142	3.85	1.37	1.77	0.58	1.09	1.73	0.423666	-1.239	0.00302476	0.0242717	yes	down
gene-ANN_00146	8.25	17.34	16.57	0.69	0.75	1.44	0.0755366	-3.72668	8.30662e-11	3.81388e-09	yes	down
gene-ANN_00154	14.12	11.91	16.65	8.05	5.53	6.96	0.420283	-1.25057	0.00191652	0.0170045	yes	down
gene-ANN_00166	4.76	1.43	1.49	0.77	1.36	1.67	0.450361	-1.15085	0.00551331	0.0390362	yes	down
gene-ANN_00173	1.18	2.5	1.26	0	0	0.13	0.0229009	-5.44845	0.000390473	0.00452709	yes	down
gene-ANN_00174	14.11	9.46	11.29	0.15	0.67	0.28	0.0293603	-5.08999	2.25443e-24	4.06836e-22	yes	down
gene-ANN_00175	5.17	4.77	3.13	0.27	0.25	0	0.0249843	-5.32283	3.85056e-13	2.41422e-11	yes	down
gene-ANN_00176	2.15	1.62	1.6	35.99	302.15	59.79	49.778	5.63744	2.49409e-12	1.42589e-10	yes	up
gene-ANN_00184	32.73	9.44	18.52	0	0	6.24	0.0669087	-3.90166	0.00315719	0.0251617	yes	down
gene-ANN_00187	2.75	3.07	4.27	6.96	10.17	11.57	2.29013	1.19543	0.00178471	0.0160477	yes	up
gene-ANN_00189	14.48	53.42	83.11	13.58	17.26	19.91	0.236904	-2.07763	0.000799631	0.00826431	yes	down
gene-ANN_00195	0.28	1.74	0.27	0	0.07	0.04	0.0388916	-4.6844	0.00194321	0.0171752	yes	down
gene-ANN_00213	1.38	1.41	1.23	0.33	0.46	0.41	0.246265	-2.02172	4.529e-05	0.000708292	yes	down
gene-ANN_00237	5.21	3.87	27.71	2.08	1.12	2.1	0.121092	-3.04582	1.28357e-05	0.000232682	yes	down
gene-ANN_00245	0.5	0.41	0.32	1.88	2.67	3.6	5.36457	2.42346	0.000409995	0.00473227	yes	up
gene-ANN_00250	0.63	0.21	0.54	0.89	1.56	2.29	3.00894	1.58925	0.00147728	0.0137172	yes	up
gene-ANN_00261	17.9	10.53	8.97	5.04	8.64	7.75	0.495209	-1.01389	0.00144181	0.0134471	yes	down
gene-ANN_00263	2.68	2.16	2.06	6.04	7.41	10.04	2.84811	1.51	1.47956e-06	3.4117e-05	yes	up
gene-ANN_00265	1.82	2.85	2.55	0	0.7	0.59	0.128981	-2.95477	0.000177944	0.00234022	yes	down
gene-ANN_00280	2	1.23	1.36	3.12	3.62	7.48	2.58958	1.37272	0.000413142	0.00476329	yes	up
gene-ANN_00313	7.07	5.24	5.88	0.2	0.63	0.37	0.0583132	-4.10003	2.88565e-24	5.11845e-22	yes	down
gene-ANN_00323	134.38	77.4	132.34	350.74	216.43	382.76	2.43397	1.28331	0.000766728	0.00799995	yes	up
gene-ANN_00332	0.13	0.22	0.52	25.61	18.02	0.06	66.9435	6.06487	0.000437104	0.00498145	yes	up
gene-ANN_00367	6.45	4.05	4.32	1.71	3.48	3.59	0.498225	-1.00513	0.00101439	0.0100198	yes	down
gene-ANN_00370	0.02	0.01	0.06	0.13	0.32	0.2	6.29925	2.65518	0.00435677	0.0324032	yes	up
gene-ANN_00395	10.52	5.9	9.16	2.43	3.78	3.92	0.450778	-1.14951	9.52155e-05	0.00136465	yes	down
gene-ANN_00418	2.73	2.55	3.78	0.07	1.32	1.26	0.0588024	-4.08798	5.30165e-13	3.27456e-11	yes	down
gene-ANN_00425	0.68	0.97	3.51	0.15	0.18	0.47	0.121398	-3.04219	0.000158179	0.00211377	yes	down
gene-ANN_00437	46.2	42.95	64.39	16.21	16.27	20.31	0.282962	-1.82132	1.28388e-06	3.01407e-05	yes	down
gene-ANN_00439	59.23	46.67	56.64	16.45	17.15	17.68	0.268799	-1.8954	2.72021e-09	1.03964e-07	yes	down
gene-ANN_00468	0.6	0.57	0.3	0	0	0.09	0.0500544	-4.32036	0.00281307	0.0229299	yes	down
gene-ANN_00485	412.09	369.85	320.15	188.5	202.81	268.03	0.47586	-1.07139	0.000550432	0.00603758	yes	down
gene-ANN_00487	0.53	0.41	0.34	2.2	3.1	2.61	5.28458	2.40179	5.19433e-10	2.14737e-08	yes	up
gene-ANN_00495	1.03	0.44	0.8	1.59	2.1	2.6	2.28238	1.19054	0.00693031	0.0467419	yes	up
gene-ANN_00500	0.41	0.07	0.08	0.85	1.15	2.28	6.74784	2.75443	0.00669615	0.0455027	yes	up
gene-ANN_00634	6.28	0.74	2.12	14.37	11.49	12.74	4.12883	2.04573	0.000314643	0.00378757	yes	up
gene-ANN_00656	0.18	0.12	0	28.3	8.6	0.1	133.73	7.06318	0.00284906	0.0231687	yes	up
gene-ANN_00769	3.71	3.17	4.55	13.08	7.73	11.3	2.45307	1.29459	0.00393405	0.0299305	yes	up
gene-ANN_00809	1.05	1.03	0.38	3.03	3.4	4.52	4.01422	2.00512	1.88933e-05	0.000328662	yes	up
gene-ANN_00885	1.42	1.45	2.23	17.72	8.78	3.19	5.49647	2.4585	0.000127023	0.00175858	yes	up
gene-ANN_00950	0	0.3	0.61	5.94	21.42	1.62	19.768	4.3051	0.0011183	0.0108754	yes	up
gene-ANN_00951	0.05	0.11	0.09	0.82	2.39	0.05	27.4579	4.77915	0.000115016	0.00160953	yes	up
gene-ANN_00955	222.66	413.85	845.14	4978.8	3951.95	2572.41	6.02544	2.59107	9.10712e-06	0.000174033	yes	up
gene-ANN_00956	146.44	218.13	241.2	1362.04	819.54	1187.25	4.59227	2.19921	1.78974e-06	4.06374e-05	yes	up
gene-ANN_00957	68.65	85.68	54.94	406.42	500.94	316.41	4.85955	2.28082	4.59243e-08	1.41825e-06	yes	up
gene-ANN_00964	24.38	7.87	8.32	58.77	108.29	24.03	4.50625	2.17193	7.85381e-05	0.00115678	yes	up
gene-ANN_00985	10.78	11.51	19.49	26.81	277.47	25.44	6.54993	2.71148	0.000434623	0.00496387	yes	up
gene-ANN_00991	2.74	0.06	0.07	3.19	3.32	8.46	29.4586	4.88062	6.60741e-18	6.96059e-16	yes	up
gene-ANN_00992	94.27	56.29	106.51	803	583.83	735.87	6.08271	2.60471	8.89619e-11	4.04874e-09	yes	up
gene-ANN_01006	2.92	3.53	2.3	1.72	1.07	1.29	0.394874	-1.34053	0.00612334	0.0424016	yes	down
gene-ANN_01009	4.43	4.68	1.88	0.41	0.78	1.21	0.164401	-2.60471	3.28338e-08	1.0467e-06	yes	down
gene-ANN_01012	6.32	5.32	6.6	2.46	3.14	0.6	0.302515	-1.72492	0.00344085	0.0268957	yes	down
gene-ANN_01061	5.11	2.33	3.29	7.21	8.42	10.75	2.18205	1.12568	8.91808e-05	0.00128436	yes	up
gene-ANN_01095	0.22	0.17	0.08	2.71	3.37	0.16	12.1253	3.59994	8.14005e-06	0.000156707	yes	up
gene-ANN_01167	6.45	4.52	9.44	0.77	0.7	1.11	0.116592	-3.10046	1.5101e-11	7.77645e-10	yes	down
gene-ANN_01181	57.55	53.28	66.42	21.86	32.33	30.58	0.390035	-1.35832	3.59555e-05	0.000585242	yes	down
gene-ANN_01187	27.23	21.49	27.56	14.71	10.68	10.25	0.407275	-1.29593	0.00129076	0.0122149	yes	down
gene-ANN_01256	1.35	1.75	2.32	0.19	0.13	0.43	0.111014	-3.17119	1.50321e-07	4.19866e-06	yes	down
gene-ANN_01268	1.4	0.62	0.7	1.73	2.34	2.7	2.2064	1.14169	0.000293972	0.00357819	yes	up
gene-ANN_01314	0	0	0.56	2.24	14.06	27.18	55.9076	5.80497	0.000172562	0.00227955	yes	up
gene-ANN_01379	27.18	12.05	21.86	9.21	12.52	13.04	0.491913	-1.02353	0.000925177	0.00929791	yes	down
gene-ANN_01427	0.27	0.28	0.18	1.5	4.73	2.03	9.157	3.19487	3.238e-11	1.58861e-09	yes	up
gene-ANN_01432	0.62	0.43	0.83	1.8	1.5	3.93	3.1469	1.65393	0.00285693	0.0232236	yes	up
gene-ANN_01452	93.2	79.89	58.88	44.58	21.04	12.77	0.314661	-1.66813	0.00257384	0.0212808	yes	down
gene-ANN_01457	1.72	1.32	1.83	3.77	3.94	4.98	2.25226	1.17137	0.000497022	0.00555449	yes	up
gene-ANN_01467	0	0	0	0.06	0.37	0.49	50.4025	5.65542	0.00113882	0.0110284	yes	up
gene-ANN_01470	0	0	0.27	4.1	0.83	4.92	23.3803	4.54722	0.00167576	0.0152464	yes	up
gene-ANN_01471	0.06	0.04	0.08	14.19	3.24	14.78	192.282	7.58708	3.55122e-24	6.24563e-22	yes	up
gene-ANN_01474	37.55	15.69	39.88	5.83	15.01	5.32	0.239911	-2.05943	2.54957e-05	0.000429126	yes	down
gene-ANN_01521	0.01	0.02	0.02	0.64	0.94	0.09	31.9284	4.99677	6.2997e-07	1.56385e-05	yes	up
gene-ANN_01526	1.56	0.85	0.99	0.5	0.71	0.53	0.451655	-1.14671	0.00376413	0.0289451	yes	down
gene-ANN_01555	9.45	8.79	13.9	0.85	2.64	0.52	0.102137	-3.29142	1.33802e-08	4.5671e-07	yes	down
gene-ANN_01559	14.62	4.71	11.09	3.2	7.56	5.43	0.465975	-1.10168	0.00672097	0.0455669	yes	down
gene-ANN_01568	19.5	7.96	4.55	3.39	2.98	4.22	0.308679	-1.69582	0.000139655	0.001898	yes	down
gene-ANN_01571	2.75	1.43	1.19	0.24	0.08	0.44	0.115733	-3.11113	3.40816e-05	0.000559569	yes	down
gene-ANN_01685	2.3	2.88	2.51	0.35	0.5	0.2	0.11201	-3.1583	1.83802e-08	6.1129e-07	yes	down
gene-ANN_01713	4.68	4.21	4.22	0.94	1.9	2.19	0.360134	-1.4734	9.96808e-06	0.000187891	yes	down
gene-ANN_01721	0.28	0.2	0.11	14.42	9.13	17.06	61.499	5.94249	2.84786e-39	1.23128e-36	yes	up
gene-ANN_01736	5.02	2.49	2.56	0.96	2.04	1.04	0.357069	-1.48573	0.000201761	0.00261207	yes	down
gene-ANN_01746	0.81	0.67	2.22	9.92	177.13	3.23	38.1013	5.25177	0.000488175	0.00546446	yes	up
gene-ANN_01751	5.4	3.75	4.2	13.59	14.68	5.73	3.93918	1.97789	0.000461918	0.00522123	yes	up
gene-ANN_01753	16.01	19.33	13.68	0.38	2.12	0.46	0.0483041	-4.37171	3.69805e-13	2.32562e-11	yes	down
gene-ANN_01795	0.74	0.57	0.5	1.56	1.02	2.43	2.55769	1.35484	0.00288779	0.023392	yes	up
gene-ANN_01837	3.76	1.88	3.27	4.19	12.33	9.54	2.43683	1.285	0.0011298	0.0109615	yes	up
gene-ANN_01843	21.2	15.83	31.4	7.76	9.76	8.88	0.322376	-1.63319	2.35179e-05	0.000399084	yes	down
gene-ANN_01846	274.41	155.82	226.8	4.41	9.32	6.84	0.0264698	-5.23951	2.21305e-60	5.10305e-57	yes	down
gene-ANN_01852	2.42	2.99	0.9	0.08	0.34	0.16	0.0694622	-3.84763	2.64726e-05	0.000443411	yes	down
gene-ANN_01874	1.45	0.95	2.05	0.82	0.54	0.53	0.33651	-1.57128	0.000843504	0.00863603	yes	down
gene-ANN_01931	0.4	0.24	0.61	2.36	2.45	1.74	4.06047	2.02165	0.00013833	0.00188659	yes	up
gene-ANN_01973	0.23	0.32	3.35	0	0	0	0.00491918	-7.66737	1.92238e-06	4.313e-05	yes	down
gene-ANN_01994	16.23	11.17	50.01	3.3	4.42	3.39	0.11899	-3.07109	4.65441e-08	1.43313e-06	yes	down
gene-ANN_02029	7.41	6.62	11.63	22	19.75	21.15	2.10695	1.07515	0.00702992	0.0473522	yes	up
gene-ANN_02122	16.92	21.47	21.46	108.26	84.48	86.12	3.90958	1.96701	2.88037e-06	6.16251e-05	yes	up
gene-ANN_02123	0.11	0	0.3	5.57	1.46	0.56	18.052	4.17408	0.0010864	0.0106199	yes	up
gene-ANN_02162	4.59	3.14	4.06	7.91	8.51	12.78	2.14261	1.09937	0.00031196	0.00375964	yes	up
gene-ANN_02181	0.57	0.22	0.77	1.84	2.56	2.09	4.12138	2.04313	8.19045e-06	0.000157531	yes	up
gene-ANN_02222	0.05	0.04	0.05	1.14	1.67	1.55	27.9329	4.80389	2.27873e-13	1.47783e-11	yes	up
gene-ANN_02272	0.71	0.21	0.35	7.32	1.28	0.64	8.11073	3.01983	0.000157865	0.0021123	yes	up
gene-ANN_02275	19.96	23.09	16.44	5.88	11.95	13.75	0.416772	-1.26267	0.000887365	0.00899951	yes	down
gene-ANN_02310	109.1	70.11	83.87	7.7	14.82	12	0.132677	-2.91401	8.04915e-24	1.40373e-21	yes	down
gene-ANN_02312	27.89	21.62	31.56	82.08	83.69	110.76	2.99234	1.58128	2.77308e-06	5.97608e-05	yes	up
gene-ANN_02330	54.22	20.14	13	8.23	14.32	15.32	0.377861	-1.40407	0.00144881	0.0134952	yes	down
gene-ANN_02335	468.94	187.88	263.66	80.55	114.89	152.94	0.333283	-1.58518	9.45075e-08	2.73544e-06	yes	down
gene-ANN_02338	5.69	3.43	4.26	8.61	10.89	11.96	2.03411	1.0244	0.00107218	0.0105056	yes	up
gene-ANN_02356	5.98	4.65	6.5	11.49	15.53	21.65	2.37945	1.25063	0.000170435	0.00225432	yes	up
gene-ANN_02362	0.02	0.03	0.03	0.26	3.84	0.04	17.6917	4.145	1.07492e-05	0.000200429	yes	up
gene-ANN_02409	0.09	0	0.16	36.81	3.85	0.36	172.824	7.43316	0.000233037	0.00296148	yes	up
gene-ANN_02414	0	0	0	6.65	0	0	1.72212e+06	20.7158	1.16781e-07	3.32907e-06	yes	up
gene-ANN_02424	0.1	0.22	0.18	2.87	0.34	0.21	7.53391	2.9134	0.00370183	0.0285486	yes	up
gene-ANN_02427	0.03	0.03	0.04	3.93	42.49	0.38	409.423	8.67745	1.14358e-05	0.000210958	yes	up
gene-ANN_02432	1.6	0.87	0.81	0.2	0.42	0.4	0.267273	-1.90361	7.46469e-06	0.000144916	yes	down
gene-ANN_02435	0.44	0.16	0.43	1.27	2.96	3.18	5.68766	2.50783	1.46823e-06	3.39312e-05	yes	up
gene-ANN_02446	20.69	43.21	494.57	0.07	0.73	0.21	0.00129575	-9.592	2.44242e-10	1.05379e-08	yes	down
gene-ANN_02524	2.32	1.28	1.63	4.39	5.26	5.53	2.56622	1.35965	9.12753e-07	2.20516e-05	yes	up
gene-ANN_02561	16.77	13.07	5.91	0.07	0.21	0	0.00654638	-7.25509	1.42344e-24	2.59128e-22	yes	down
gene-ANN_02566	0.78	0.6	2.74	2.21	0.31	5.06	0.273133	-1.87232	0.00300061	0.0241387	yes	down
gene-ANN_02568	4.18	2.59	4.05	24.34	9.58	11.96	4.41406	2.1421	3.42976e-05	0.000561339	yes	up
gene-ANN_02676	0.47	0.25	0.64	7.12	6.72	8.98	14.5603	3.86397	8.28511e-22	1.23699e-19	yes	up
gene-ANN_02683	2.33	1.01	0.49	2.03	4.06	6.72	2.90655	1.53931	0.0018282	0.0163689	yes	up
gene-ANN_02703	0.59	0.53	0.25	1.23	1.93	1.63	3.39815	1.76475	0.000457157	0.00517587	yes	up
gene-ANN_02776	0	0	0	1.33	1.21	0.63	72.3624	6.17717	8.63282e-05	0.00125022	yes	up
gene-ANN_02777	0	0.28	0.35	6.81	3.01	7.5	13.279	3.73108	0.00277374	0.0226717	yes	up
gene-ANN_02790	80.56	46.27	47.5	8.72	9.84	12.36	0.145128	-2.7846	6.38677e-19	7.48839e-17	yes	down
gene-ANN_02798	2.94	0.94	4.55	91.46	404.68	2.8	43.8489	5.45447	0.000236095	0.00298954	yes	up
gene-ANN_02802	0	0	0	1.47	24.43	0.08	597.334	9.22239	0.00208525	0.0181068	yes	up
gene-ANN_02804	0.06	0.05	0.06	5.63	36.79	0	185.068	7.53191	0.000693671	0.0073598	yes	up
gene-ANN_02808	0	0	0.06	52.67	5.62	0.05	1145.75	10.1621	0.000158076	0.00211376	yes	up
gene-ANN_02813	0	0.08	0.11	20.12	81.73	0.05	290.053	8.18017	0.000159772	0.00213369	yes	up
gene-ANN_02816	0.24	0.24	1	414.66	83.08	14.69	349.256	8.44814	3.36659e-09	1.27494e-07	yes	up
gene-ANN_02819	0	0	0	15.16	2.22	0	2254.99	11.1389	0.00435779	0.0324032	yes	up
gene-ANN_02821	0.14	0	0.13	46.37	101	0	833.714	9.70341	0.00032814	0.00391598	yes	up
gene-ANN_02822	0	0	0	22.79	120.25	0.03	2303.83	11.1698	9.5981e-05	0.00137372	yes	up
gene-ANN_02844	10.62	16.62	11.79	1.28	1.86	3.15	0.100296	-3.31766	8.97073e-16	7.99011e-14	yes	down
gene-ANN_02859	1.54	0.95	2.09	0.3	0.54	0.36	0.214742	-2.21933	0.00299953	0.0241387	yes	down
gene-ANN_02865	36.56	30.06	35	19.41	15.72	10.48	0.404928	-1.30426	0.0022986	0.0195744	yes	down
gene-ANN_02868	51.83	25.02	31.91	12.23	22.46	28.25	0.484704	-1.04482	0.000754822	0.00789159	yes	down
gene-ANN_02908	0	0.02	0.05	0.25	0.81	0.66	29.0658	4.86125	0.00206443	0.0179758	yes	up
gene-ANN_02909	0.16	0.12	0.14	0.79	0.42	1.16	4.77174	2.25452	3.09843e-05	0.000510331	yes	up
gene-ANN_02914	0.07	0.06	0.07	0.59	0.33	0.54	7.72305	2.94917	0.0019552	0.0172591	yes	up
gene-ANN_02954	1.21	0.65	0.96	2.59	2.15	3.9	2.68752	1.42628	4.74222e-05	0.000736641	yes	up
gene-ANN_02965	1.06	0.67	0.73	4.8	2.19	6.53	4.41714	2.14311	0.00287347	0.0232851	yes	up
gene-ANN_02991	1.2	0.4	0.63	1.27	3.33	2.26	2.73546	1.45178	0.000337631	0.0040131	yes	up
gene-ANN_03042	0.59	0.29	0.11	1.19	1.04	1.82	3.70795	1.89062	0.000217442	0.00278899	yes	up
gene-ANN_03055	6.04	3.65	3.54	1.15	1.58	2.48	0.332606	-1.58812	4.84319e-06	9.79637e-05	yes	down
gene-ANN_03057	0	0	0	11.72	41.6	0	1427.16	10.4789	0.00731784	0.0488476	yes	up
gene-ANN_03067	4.59	4.31	3.68	10.41	16.1	10.55	2.4911	1.31678	0.000274601	0.0033897	yes	up
gene-ANN_03069	21.2	16.25	21.6	51.84	42.4	52.91	2.27197	1.18395	0.000672322	0.00715891	yes	up
gene-ANN_03096	7.39	5.19	2.41	2.01	2.65	2.55	0.420255	-1.25066	0.00242275	0.0203149	yes	down
gene-ANN_03295	3.79	4.47	1.83	0.33	0.45	0.21	0.0796219	-3.65069	3.49667e-08	1.10788e-06	yes	down
gene-ANN_03380	1.58	0.9	1.66	136.39	78.8	191.43	85.8558	6.42384	3.43831e-53	3.39787e-50	yes	up
gene-ANN_03439	4.9	2.23	2.16	0.8	1.37	1.23	0.327673	-1.60967	3.0154e-05	0.000498635	yes	down
gene-ANN_03441	2.28	1.13	1.21	0.14	0.14	0.07	0.0652715	-3.9374	1.94038e-05	0.000336414	yes	down
gene-ANN_03462	5.16	5.13	8.39	1.31	2.1	3.86	0.294026	-1.76599	0.00122852	0.0117528	yes	down
gene-ANN_03463	6.65	5.19	6.38	0.66	1.08	1.53	0.181476	-2.46215	6.29971e-10	2.58375e-08	yes	down
gene-ANN_03466	19.87	17.28	8.28	0.47	1.15	2.72	0.0582853	-4.10073	6.8771e-19	8.018e-17	yes	down
gene-ANN_03474	31.82	29.36	32.75	1.42	7.89	2.3	0.0949044	-3.39738	1.49071e-10	6.54051e-09	yes	down
gene-ANN_03475	1.21	2.37	3.22	0.32	0.92	1.02	0.239024	-2.06477	0.000502489	0.00559922	yes	down
gene-ANN_03477	55.63	29.61	22.51	0.12	0.24	0.11	0.00375775	-8.05592	8.63115e-37	3.25677e-34	yes	down
gene-ANN_03544	82.52	42.16	75.88	139.59	165.18	258.08	2.39047	1.25729	6.83522e-05	0.00102125	yes	up
gene-ANN_03569	5.94	2.91	7.24	12.89	14.42	21.09	2.55763	1.35481	0.000403135	0.00466087	yes	up
gene-ANN_03579	6.79	3.41	4.57	0.96	1.84	5.79	0.312741	-1.67696	3.91945e-05	0.000628247	yes	down
gene-ANN_03645	0.14	0.05	0.1	4.32	0.6	0.14	24.8578	4.63563	0.000729653	0.00767485	yes	up
gene-ANN_03664	0.34	0.58	0.61	1.9	3.24	3.11	4.33727	2.11679	3.00666e-05	0.000498012	yes	up
gene-ANN_03671	7.5	5.27	3.9	2.74	2.56	2.4	0.404486	-1.30584	0.00171825	0.0155492	yes	down
gene-ANN_03711	1.31	0.67	1.13	2.96	3.82	2.07	2.43582	1.28441	0.00141359	0.0132265	yes	up
gene-ANN_03730	0.82	0.42	0.69	1.27	1.58	1.74	2.08392	1.0593	0.00302563	0.0242717	yes	up
gene-ANN_03735	2.11	1.47	3.45	0	0.18	0.48	0.0699863	-3.83678	0.000757103	0.00791146	yes	down
gene-ANN_03739	8.23	6.1	9.49	0.64	0.83	0.46	0.0685694	-3.86629	1.85242e-15	1.60851e-13	yes	down
gene-ANN_03810	2	0.91	2.1	0.14	0.59	0.1	0.0927854	-3.42996	3.38905e-07	8.82472e-06	yes	down
gene-ANN_03822	0.9	1.6	7.88	83.99	27.22	60.26	13.6878	3.77482	4.72436e-07	1.20006e-05	yes	up
gene-ANN_03887	2.66	1.22	1.6	3.76	5.45	4.69	2.03346	1.02394	0.00238931	0.0200994	yes	up
gene-ANN_03896	1.97	2.37	3.11	13.63	8.89	18.99	4.54101	2.18301	1.428e-06	3.31491e-05	yes	up
gene-ANN_03986	2.44	1.07	1.57	9.17	5.66	10.57	4.54378	2.18389	1.00021e-07	2.87897e-06	yes	up
gene-ANN_03987	2.64	1.36	1.88	1.47	1.74	0.8	0.383869	-1.38132	0.00364538	0.0282286	yes	down
gene-ANN_03988	3.54	2.35	2.83	0.13	0.3	0.2	0.125121	-2.99861	1.32689e-15	1.17179e-13	yes	down
gene-ANN_04024	0.24	0.26	0.37	0.72	1.63	1.31	3.31933	1.73089	5.04557e-05	0.000777939	yes	up
gene-ANN_04039	1.43	1.26	0.83	3.46	4.48	4.1	2.96051	1.56584	1.36325e-05	0.000245374	yes	up
gene-ANN_04093	1.66	1.59	2.69	5.32	4.2	7.49	2.39778	1.2617	0.00247072	0.0206088	yes	up
gene-ANN_04183	1.24	1.37	1.01	4.29	3.51	6.78	3.79463	1.92396	2.75927e-06	5.9525e-05	yes	up
gene-ANN_04243	0	0	0	3.82	0.61	3.03	58.0653	5.85961	0.000743048	0.00778419	yes	up
gene-ANN_04272	0.74	0.5	0.9	1.33	2.73	3.03	4.20218	2.07114	3.10067e-07	8.11453e-06	yes	up
gene-ANN_04304	23.02	10.12	11.08	7.34	8.18	8.96	0.491694	-1.02417	0.0022099	0.0189669	yes	down
gene-ANN_04312	28.34	16.83	18.17	7.23	9.5	6.52	0.327599	-1.61	9.4588e-07	2.27197e-05	yes	down
gene-ANN_04484	13.29	7.5	10.44	52.36	22.5	28.61	3.14885	1.65483	0.000456029	0.00516592	yes	up
gene-ANN_04500	5.71	3.27	4.24	0.49	0.61	0.25	0.0812386	-3.62169	1.0144e-16	9.569e-15	yes	down
gene-ANN_04511	1.9	1.4	1.05	0	0.3	0.07	0.0664554	-3.91147	1.17278e-06	2.77205e-05	yes	down
gene-ANN_04513	2.05	2.01	1.63	0	0.31	0.25	0.0754928	-3.72752	1.00895e-06	2.40953e-05	yes	down
gene-ANN_04514	7.37	6.32	10.63	0.77	0.75	1.03	0.147688	-2.75938	6.49861e-09	2.34958e-07	yes	down
gene-ANN_04516	5.92	3.92	3.57	1.41	3.46	3.08	0.49826	-1.00503	0.00468152	0.0342459	yes	down
gene-ANN_04523	10.21	4.32	8.79	0.35	0.11	0	0.0189862	-5.7189	3.4949e-15	2.98476e-13	yes	down
gene-ANN_04540	0.82	0.91	1.23	0	0.04	0	0.0122552	-6.35046	4.27839e-06	8.8059e-05	yes	down
gene-ANN_04551	0.04	0.03	0.07	0.86	1.43	0.04	13.0515	3.70614	0.00452253	0.0333296	yes	up
gene-ANN_04552	0.55	0.36	0.67	0.82	1.7	1.45	2.75278	1.46089	0.00130017	0.0122927	yes	up
gene-ANN_04562	2.3	1.5	2.66	0.14	0.03	0.09	0.0362893	-4.78431	7.59091e-16	6.79027e-14	yes	down
gene-ANN_04564	1.2	0.9	0.56	0.22	0.05	0.05	0.115001	-3.12028	3.02323e-05	0.000498928	yes	down
gene-ANN_04614	1.95	2.07	2.21	0.02	0.15	0.04	0.0175483	-5.83252	1.15524e-14	9.15061e-13	yes	down
gene-ANN_04635	79.58	15.42	33.41	15.19	20.91	25.33	0.420309	-1.25048	0.00552143	0.0390546	yes	down
gene-ANN_04638	4.38	2.38	4.03	1.03	1.13	1.27	0.274025	-1.86762	6.78128e-06	0.000133269	yes	down
gene-ANN_04639	3.86	2.19	6.53	1.19	1.34	2.05	0.286555	-1.80312	0.0046304	0.0339318	yes	down
gene-ANN_04690	0.82	0.76	0.67	1.81	4.16	1.95	4.83646	2.27395	1.74586e-06	3.97716e-05	yes	up
gene-ANN_04693	4.15	2.24	4.28	8.07	6.72	9.34	2.38365	1.25317	0.00011414	0.00160051	yes	up
gene-ANN_04694	1.42	1.88	2.12	8.06	14.56	15.22	5.91675	2.5648	2.87051e-12	1.6232e-10	yes	up
gene-ANN_04698	3.95	2.82	5.22	1.95	2.09	2.02	0.437519	-1.19258	0.00193452	0.0171269	yes	down
gene-ANN_04799	175.35	140.29	274.63	7.19	10.69	22.17	0.0433807	-4.5268	2.98822e-17	3.01041e-15	yes	down
gene-ANN_04832	150.4	69.23	92.23	9.33	6.2	9.63	0.0685222	-3.86728	3.79925e-26	7.72998e-24	yes	down
gene-ANN_04864	2.86	1.78	2.34	0.07	0.24	0.3	0.072484	-3.78619	1.51797e-13	1.02802e-11	yes	down
gene-ANN_04867	0.26	0.16	0.11	0.32	0.91	0.65	2.93922	1.55544	0.00403094	0.0305977	yes	up
gene-ANN_04869	0.38	0.35	0.94	2.52	1.44	3.23	3.57367	1.83741	0.00329322	0.0260062	yes	up
gene-ANN_04878	262.81	150.65	251.37	531.24	499.57	790.25	2.23041	1.15731	0.000216998	0.00278673	yes	up
gene-ANN_04895	14.13	11.78	16.47	5.44	3.9	3.68	0.448157	-1.15793	0.00371378	0.0286194	yes	down
gene-ANN_04901	0	0	0	0.35	0.31	0.21	45.5186	5.50839	0.00110298	0.0107617	yes	up
gene-ANN_04905	0.03	0.15	0.12	0.5	0.97	1.36	6.2998	2.65531	0.00224055	0.0191982	yes	up
gene-ANN_04917	90.7	38.37	22.92	8.68	21.91	9.36	0.2436	-2.03741	2.021e-05	0.000348644	yes	down
gene-ANN_04926	2.86	1.61	1.68	27.41	15.96	14.09	9.23475	3.20707	2.13536e-11	1.07561e-09	yes	up
gene-ANN_04966	9.05	5.91	3.86	0.91	1.59	1.53	0.182709	-2.45238	1.88346e-11	9.53355e-10	yes	down
gene-ANN_04968	4.7	3.09	4.54	1.9	1.76	1.46	0.363699	-1.45918	0.00018426	0.0024141	yes	down
gene-ANN_04969	0.37	0.93	1.03	0.02	0	0.03	0.0197334	-5.66321	9.45635e-06	0.00017955	yes	down
gene-ANN_04999	2.66	1.39	2.21	14.28	12.28	14.2	5.00776	2.32417	0.000114755	0.00160695	yes	up
gene-ANN_05063	4.15	2.2	3.16	0.8	1.76	2.19	0.407165	-1.29632	0.00030302	0.00366925	yes	down
gene-ANN_05075	0	0.03	0	7.12	78.67	0.07	1630.4	10.671	8.87998e-05	0.00128065	yes	up
gene-ANN_05076	0.13	0.08	0.07	3.25	0.45	0.59	16.2308	4.02066	3.12344e-07	8.16383e-06	yes	up
gene-ANN_05081	1.44	2.75	0.92	0	0	0	0.0026955	-8.53523	4.5414e-10	1.88985e-08	yes	down
gene-ANN_05085	12.62	11.07	12.55	0.27	1.33	0.69	0.0767191	-3.70427	1.39946e-13	9.55364e-12	yes	down
gene-ANN_05086	2.83	3.46	3.91	0.06	0.03	0.29	0.0293537	-5.09031	6.20605e-14	4.44117e-12	yes	down
gene-ANN_05105	1.25	1.63	2.14	16.48	23.78	13.81	8.93647	3.15971	5.18311e-13	3.2109e-11	yes	up
gene-ANN_05132	13.03	24.32	35.36	8.66	6.34	5.43	0.234712	-2.09104	8.7491e-05	0.0012653	yes	down
gene-ANN_05173	0.82	0.51	0.74	1.33	3.62	3.63	2.50057	1.32226	0.00218023	0.0187589	yes	up
[truncated: 964 more rows]

## Sheet: 14 dpa vs 7 dpa
Gene ID	7 dpa_1	7 dpa_2	7 dpa_3	14 dpa_1	14 dpa_2	14 dpa_3	FC	Log2FC	Pvalue	Padjust	Significant	Regulate
MSTRG.10004	1.12	0.78	0.8	2.13	3.1	2.23	2.32921	1.21984	0.000158194	0.00212256	yes	up
MSTRG.10060	1.23	0.64	1.47	2.8	3.47	5.55	2.8308	1.50121	0.000401624	0.00442756	yes	up
MSTRG.10083	1.36	0.57	1.22	3.15	5.77	6.65	4.06619	2.02368	1.92966e-10	1.30943e-08	yes	up
MSTRG.10089	235.79	133.34	95.94	38.19	68.51	55.36	0.28724	-1.79967	1.16024e-08	5.69794e-07	yes	down
MSTRG.10090	0	0	0.17	2.39	2.14	0.77	20.4619	4.35487	0.00802457	0.0452178	yes	up
MSTRG.1011	0.19	0.09	0.15	0.25	0.51	0.47	2.3825	1.25248	0.00659217	0.0390016	yes	up
MSTRG.10134	6.82	4.16	3.53	11.79	13.04	12.33	2.1833	1.12651	0.000111673	0.00159535	yes	up
MSTRG.10148	1.77	0.78	1.79	0.48	0.77	0.59	0.353164	-1.50159	0.000193979	0.00250142	yes	down
MSTRG.10160	16.68	13.81	1.23	0.05	0	0.28	0.00767232	-7.02612	1.37349e-06	3.90764e-05	yes	down
MSTRG.10195	3.45	4.51	6.48	1.02	2.7	3.11	0.337901	-1.56533	0.0017459	0.0138774	yes	down
MSTRG.10207	0.92	0.31	0.59	1.81	1.55	3.46	3.16113	1.66044	0.000170766	0.0022551	yes	up
MSTRG.10209	103.46	66.29	87.23	12.79	8.94	18.42	0.108143	-3.20898	5.66551e-20	1.49733e-17	yes	down
MSTRG.10233	6.65	4.07	3.76	2.1	2.17	3.09	0.397569	-1.33072	0.00168789	0.0135612	yes	down
MSTRG.10236	32.36	45.04	0	0	0	0	0.0164986	-5.92151	0.00339493	0.023401	yes	down
MSTRG.10241	0.89	1.53	1.79	3.1	7.03	6.83	2.87961	1.52587	0.00230514	0.0172123	yes	up
MSTRG.10242	0.66	0.26	0.59	1	1.53	1.92	2.43121	1.28168	0.000518864	0.00541117	yes	up
MSTRG.10256	46.41	49.67	49.69	6.73	23.69	38.44	0.230059	-2.11992	0.000445805	0.00481421	yes	down
MSTRG.10265	5.06	3.26	2.19	1.11	2.18	2.45	0.438488	-1.18939	0.00112462	0.00994681	yes	down
MSTRG.1027	0.69	0.24	0.34	0.21	7.11	2.11	5.92347	2.56644	0.0058191	0.0353975	yes	up
MSTRG.10331	0.89	0.42	0.65	1.1	1.55	2.82	2.24626	1.16752	0.00890251	0.049004	yes	up
MSTRG.10342	12.3	4.82	6.51	2.31	5.8	5.61	0.477808	-1.0655	0.00184591	0.0144662	yes	down
MSTRG.10378	7.8	9.71	9.81	1.23	2.78	2.32	0.166274	-2.58836	1.37832e-08	6.65009e-07	yes	down
MSTRG.1042	210.74	81.01	138.29	11.15	17.94	11.32	0.0829841	-3.59102	4.79126e-29	3.65932e-26	yes	down
MSTRG.10446	14.67	34.06	16.18	176.93	459.2	163.62	4.41932	2.14382	0.00164679	0.0133109	yes	up
MSTRG.10449	51.34	33.81	14.9	0	3.96	5.71	0.0456019	-4.45476	3.06035e-06	7.86953e-05	yes	down
MSTRG.10453	0.1	0.03	0.08	0.19	0.18	0.58	3.6157	1.85427	0.00121892	0.010585	yes	up
MSTRG.10464	0.54	0.25	0.26	0.78	1.24	1.07	2.47766	1.30898	0.00196358	0.0152113	yes	up
MSTRG.10471	0.21	0.1	0.17	0.52	0.83	0.7	3.62996	1.85995	0.00376467	0.0253919	yes	up
MSTRG.10472	0.61	0.34	0.32	0.73	1.94	1.89	2.88357	1.52785	7.37228e-05	0.00113403	yes	up
MSTRG.10499	0.15	0.06	0	0.41	1.33	1.36	12.2294	3.61229	0.00271216	0.0196293	yes	up
MSTRG.10516	1.02	0.16	0.35	5.55	2.1	4.2	7.5407	2.9147	4.08785e-06	0.000102636	yes	up
MSTRG.10519	3.23	0.77	5.22	59.88	27.54	3.96	6.79622	2.76473	0.00383148	0.0257445	yes	up
MSTRG.10526	0.09	0	0	11.52	0.74	2.71	149.977	7.22859	2.91087e-06	7.54422e-05	yes	up
MSTRG.10551	4.94	2.92	6.2	10.44	9.05	19.63	2.25577	1.17362	0.0037758	0.0254499	yes	up
MSTRG.10553	68.25	30.8	30.39	11.26	28.75	33.16	0.457409	-1.12844	0.00117412	0.0102939	yes	down
MSTRG.1064	0.4	0.38	0.65	0.11	0.13	0.18	0.228884	-2.12731	0.000159423	0.00213764	yes	down
MSTRG.10641	0	0	0	0.31	0.44	0.15	35.7471	5.15975	0.00298421	0.021188	yes	up
MSTRG.10643	1.6	1.58	3.46	1.04	0.61	0.59	0.277315	-1.8504	0.00158156	0.0128873	yes	down
MSTRG.10647	201.38	114.54	162.16	375.65	311.91	502.53	2.06781	1.0481	0.000236185	0.00292721	yes	up
MSTRG.10655	3.42	1.93	3.83	1	1.71	1.01	0.320085	-1.64347	0.00104568	0.00944611	yes	down
MSTRG.10659	0.03	0	0.05	0.54	4.75	0.1	54.8517	5.77746	2.51464e-05	0.000473818	yes	up
MSTRG.10662	4.95	5.98	5.37	0.38	0.77	1.14	0.100767	-3.3109	6.09883e-10	3.72343e-08	yes	down
MSTRG.10668	0.2	0.07	0.08	0.4	1.54	1.44	8.17801	3.03175	1.79809e-07	6.43788e-06	yes	up
MSTRG.10670	0.56	0.23	1.24	2.92	3.9	2.38	3.74973	1.90679	0.00109615	0.00974218	yes	up
MSTRG.10672	0.72	0.25	0.6	1.08	1.47	2.68	2.7152	1.44106	0.00176627	0.013995	yes	up
MSTRG.10689	0.16	0.13	0.12	0.6	0.43	0.35	2.84761	1.50975	0.00815255	0.0457536	yes	up
MSTRG.10691	18.67	7.86	11.7	2.91	8.97	10.53	0.460157	-1.1198	0.00458259	0.0296444	yes	down
MSTRG.10692	29.4	12.32	41.67	10.06	11.56	13.76	0.348509	-1.52073	0.000211467	0.00268661	yes	down
MSTRG.10698	1.96	0.04	0.41	0.1	0.15	0.07	0.136562	-2.87237	0.00487007	0.0309264	yes	down
MSTRG.10715	3.52	3.17	5.53	0.35	1.03	2.49	0.214358	-2.2219	0.00226851	0.017021	yes	down
MSTRG.10737	28.64	17.7	5.59	0	0	5.43	0.062696	-3.99548	0.00139514	0.0117018	yes	down
MSTRG.10757	47.83	42.01	28.34	11.18	31.72	23.1	0.213929	-2.2248	0.00299551	0.0212532	yes	down
MSTRG.10761	2.22	3.35	3.91	0	0	0	0.0124325	-6.32974	3.68045e-05	0.000649039	yes	down
MSTRG.10779	0.69	0.2	0.83	2.44	1.84	5.52	4.62509	2.20948	5.80516e-05	0.000940342	yes	up
MSTRG.10780	1.77	0.75	3.05	4.41	4.98	11.61	2.95282	1.56209	0.00216947	0.016419	yes	up
MSTRG.10781	0	0	0.56	18.69	11.38	35.47	93.6148	6.54866	7.2424e-05	0.00112073	yes	up
MSTRG.10786	5.72	2.91	3.3	1.17	2.26	2.47	0.405597	-1.30188	5.58155e-06	0.000130818	yes	down
MSTRG.10806	0.8	0.33	1.14	3.81	4.65	1.28	3.74328	1.9043	0.00263726	0.0192067	yes	up
MSTRG.10813	2.36	1.72	1.28	0.72	0.75	1	0.3785	-1.40164	5.30615e-05	0.0008736	yes	down
MSTRG.10827	5.07	1.47	3.86	5.63	10.02	17.06	2.56263	1.35762	0.00104893	0.00946487	yes	up
MSTRG.10842	0.88	0.64	2.31	0.47	0.1	0.09	0.138499	-2.85206	0.00781403	0.0443745	yes	down
MSTRG.1085	2.49	1.54	0.13	0	0.16	0.14	0.0547597	-4.19074	0.00681811	0.0400687	yes	down
MSTRG.10911	3.02	1.36	1.48	0.38	0.57	0.7	0.224282	-2.15662	0.000984917	0.00900457	yes	down
MSTRG.10919	0.31	0.22	0.27	1.03	1.55	1.86	4.4118	2.14137	1.10748e-07	4.14245e-06	yes	up
MSTRG.10924	1.27	0.64	0.63	2.74	7.44	1.01	3.74789	1.90608	0.00474304	0.0303739	yes	up
MSTRG.10965	1.35	0.03	0.56	1.97	4.32	1.48	4.8333	2.27301	0.00141725	0.0118366	yes	up
MSTRG.10967	0.7	0.05	0.29	2.26	9.36	2.22	11.8	3.56072	5.9306e-06	0.000137713	yes	up
MSTRG.10969	2486.99	616.96	1023.06	1204.72	917.53	636.75	0.441423	-1.17977	0.00594724	0.0360133	yes	down
MSTRG.1097	0.66	0.3	0.8	783.13	1083.39	5.32	918.89	9.84375	1.73837e-10	1.2082e-08	yes	up
MSTRG.10986	19.9	8.91	8.42	4.33	5.72	5.96	0.366485	-1.44817	7.28787e-07	2.2486e-05	yes	down
MSTRG.11009	1.1	0.84	2.02	2.83	5.43	3.7	2.36746	1.24334	0.00708059	0.0412932	yes	up
MSTRG.11015	28.08	16.48	8.13	6.01	9.94	8.45	0.421354	-1.2469	0.000615577	0.00616683	yes	down
MSTRG.11022	15.36	32.59	23.11	12.18	12.1	10.47	0.32999	-1.59951	0.0019033	0.0148666	yes	down
MSTRG.11025	27.13	20.72	38.94	116.34	73.5	161.48	3.24379	1.69768	3.6663e-05	0.000647111	yes	up
MSTRG.11047	0.19	0.16	0	2.04	3.43	1.27	14.4142	3.84942	0.0056625	0.0347076	yes	up
MSTRG.11057	2.3	1.9	2.81	7.65	9.91	10.5	3.18962	1.67338	1.00182e-07	3.8111e-06	yes	up
MSTRG.11069	9.21	9.27	13.38	5.74	5.29	5.15	0.406428	-1.29893	0.000953571	0.00876914	yes	down
MSTRG.11078	0.54	0.85	3	0.17	0.57	0.21	0.157421	-2.6673	0.00293635	0.0209296	yes	down
MSTRG.11097	16.26	20.52	10.75	2.66	2.38	2.13	0.110744	-3.1747	1.02278e-10	7.44334e-09	yes	down
MSTRG.11121	10.1	5.49	8.18	20.03	17.82	40.73	2.66945	1.41654	2.63349e-05	0.000490689	yes	up
MSTRG.11122	0.03	0	0	1.39	16.7	0.03	431.76	8.75408	0.000574852	0.00583745	yes	up
MSTRG.11145	56.81	40.76	51.96	18.63	26.28	24.93	0.383047	-1.38441	7.21462e-06	0.000164223	yes	down
MSTRG.11150	4.32	4.44	10.73	0.54	0.61	0.65	0.0702632	-3.83109	1.20898e-11	1.0467e-09	yes	down
MSTRG.11157	2.52	2.94	2.73	0.03	0.19	0.27	0.0728781	-3.77837	1.79401e-10	1.2383e-08	yes	down
MSTRG.11165	5.43	2.59	2.12	20.45	42.8	13.28	4.50842	2.17262	0.00507245	0.0318978	yes	up
MSTRG.11242	3.52	0.54	1.06	6.49	9.28	19.18	4.85138	2.2784	0.00322941	0.0225464	yes	up
MSTRG.11262	3.12	0.8	0.89	0.35	0.6	0.89	0.332925	-1.58673	0.00588781	0.0357016	yes	down
MSTRG.11290	0.84	0.17	0.43	1.66	1.37	1.7	2.99022	1.58025	0.00253424	0.0186048	yes	up
MSTRG.113	1.09	1.07	0	14.99	8.78	7.65	9.94754	3.31434	0.00133505	0.0113147	yes	up
MSTRG.11320	1.18	1.05	2.17	0.33	0.17	0.22	0.136594	-2.87203	4.80522e-06	0.000116991	yes	down
MSTRG.11400	1	0.63	0.52	2.65	4.11	5.69	4.65097	2.21753	8.21842e-11	6.02465e-09	yes	up
MSTRG.11428	0.72	0.51	1.09	3.97	2.69	1.71	3.13333	1.6477	0.00255376	0.0187139	yes	up
MSTRG.11451	38.61	50.42	23.98	6.42	14.51	31	0.281839	-1.82706	0.00111044	0.00985604	yes	down
MSTRG.11486	0.62	0.3	1.76	3.64	3.88	7.35	4.29059	2.10117	0.000521662	0.00543752	yes	up
MSTRG.11537	1.67	1.12	2.17	5.73	6.69	8.04	3.10361	1.63395	0.000398632	0.00439862	yes	up
MSTRG.11541	8.97	2.52	6.18	12.54	11.52	18.7	2.08705	1.06147	0.00407249	0.0270533	yes	up
MSTRG.11543	19.17	21.7	5.39	6.18	10.09	6.59	0.296094	-1.75587	0.00279926	0.0201238	yes	down
MSTRG.11579	386.37	368.18	308.42	76.77	234.6	167.33	0.252469	-1.98582	1.07388e-06	3.14432e-05	yes	down
MSTRG.11604	1.06	0.51	3.96	0.48	0.5	0.46	0.206781	-2.27383	0.00357187	0.0243615	yes	down
MSTRG.11613	2.63	0.82	2.36	2.85	10.38	4.83	2.58977	1.37282	0.00450486	0.0292841	yes	up
MSTRG.11618	7.24	2.5	6.69	37.58	40.79	17.4	5.22852	2.3864	7.76987e-07	2.37905e-05	yes	up
MSTRG.11629	1.64	2.18	2.02	0	0.13	0.11	0.0288603	-5.11477	5.86135e-05	0.000947915	yes	down
MSTRG.11635	0.7	0.1	0	0.92	2.54	2.76	6.73574	2.75184	0.00852119	0.0473856	yes	up
MSTRG.11641	1.59	1.52	0.99	0	0	0.15	0.0277337	-5.17222	5.84082e-05	0.000945356	yes	down
MSTRG.11665	0.74	0.32	0.42	0.82	1.55	1.35	2.11986	1.08397	0.00138776	0.0116679	yes	up
MSTRG.11785	1.36	0.76	0.97	2.01	3.14	4.13	2.43845	1.28596	2.86173e-06	7.4457e-05	yes	up
MSTRG.11799	10.21	2.11	9.23	0	2.94	0	0.099135	-3.33446	0.00392068	0.0262148	yes	down
MSTRG.11809	45.08	10.56	21.41	67.95	57.5	67.76	2.1014	1.07135	0.00631641	0.0377313	yes	up
MSTRG.11813	44.51	33.03	31.18	7.66	6.16	10.17	0.167594	-2.57696	1.0577e-14	1.57369e-12	yes	down
MSTRG.11814	0.54	0.42	0.59	0.01	0	0	0.00819537	-6.93098	1.22361e-07	4.54298e-06	yes	down
MSTRG.11900	187.17	142.09	111.69	13.58	16.43	23.7	0.0963203	-3.37602	4.3059e-32	4.55202e-29	yes	down
MSTRG.11926	15.29	9.55	12.38	6.55	7.84	5.82	0.303185	-1.72173	0.00764276	0.0436984	yes	down
MSTRG.11927	0.64	0.26	0.46	0.86	1.8	1.04	2.28112	1.18974	0.00712833	0.0415134	yes	up
MSTRG.11940	11.83	5.41	8.98	48.98	40.39	32.47	2.75594	1.46254	0.000589245	0.00595651	yes	up
MSTRG.11942	0.01	0	0.02	0.6	1.55	0.01	57.5801	5.8475	3.17999e-05	0.000572342	yes	up
MSTRG.11945	0.89	0.42	0.89	2.29	2.05	1.62	2.35808	1.23761	0.00445122	0.0290661	yes	up
MSTRG.11948	0.88	0.34	0.37	1.35	1.25	1.54	2.31801	1.21289	0.00141161	0.0118042	yes	up
MSTRG.11950	210.3	73.97	212.8	710.6	446.07	465.74	2.66843	1.41599	0.00129475	0.0110794	yes	up
MSTRG.11951	31.86	8.51	26.56	75.06	64.24	54.29	2.32331	1.21618	0.00530686	0.0329807	yes	up
MSTRG.11953	16.23	6.55	12.25	36.03	44.72	31.16	2.72005	1.44363	2.0287e-05	0.000394086	yes	up
MSTRG.11972	3.59	2.79	3.36	1.21	3.36	1.51	0.431168	-1.21368	0.00687683	0.0403293	yes	down
MSTRG.11973	1.62	0.94	0.88	0.78	0.86	0.84	0.332626	-1.58803	0.000157697	0.00211731	yes	down
MSTRG.11974	0.68	0.9	1.76	4.79	3.35	5.01	3.06454	1.61567	0.00245609	0.0181172	yes	up
MSTRG.11977	3.52	0.73	0.85	8.7	3.18	6.22	3.48142	1.79968	8.66116e-06	0.000191134	yes	up
MSTRG.11994	0.58	0.2	0.34	0.88	1.39	2.64	3.61697	1.85478	3.01705e-05	0.000547429	yes	up
MSTRG.11995	4.67	2.8	2.4	16.21	28.51	1.5	4.03019	2.01085	0.00876723	0.0484986	yes	up
MSTRG.1201	70.18	41.11	37	16.09	22.52	25.69	0.355147	-1.49351	9.08291e-10	5.42974e-08	yes	down
MSTRG.12011	9.63	6.82	7.39	3.55	2.62	5.51	0.401552	-1.31634	6.95418e-05	0.00108617	yes	down
MSTRG.1202	83.88	40.32	35.08	11.68	15.63	45.6	0.275986	-1.85733	0.000393665	0.00435423	yes	down
MSTRG.12029	0.27	0.04	0.34	0.62	1.58	1.75	4.83339	2.27303	0.00245217	0.0181015	yes	up
MSTRG.12031	0.07	0	0	0.71	1.13	2.52	48.9289	5.61261	7.84138e-05	0.0011932	yes	up
MSTRG.12038	11.34	12.26	15.09	42.48	33.58	47.52	2.32462	1.21699	0.00189678	0.0148302	yes	up
MSTRG.12040	148.12	274.35	317.86	3.34	13.7	21.47	0.026988	-5.21154	1.78322e-18	3.89324e-16	yes	down
MSTRG.12063	0	0	0	24.7	1.71	0.44	4123.66	12.0097	1.11147e-05	0.000236243	yes	up
MSTRG.12069	0.05	0.04	0.04	0.22	2.2	1.02	19.96	4.31904	0.00030963	0.00361794	yes	up
MSTRG.12073	0.7	0.27	0.73	2.07	1.8	3.94	3.77878	1.91792	3.10264e-05	0.000559925	yes	up
MSTRG.12080	1.54	1.13	2.36	0.35	0.39	0.36	0.173682	-2.52548	2.04888e-06	5.54633e-05	yes	down
MSTRG.12081	0.45	0.11	0.22	0	0	0.03	0.0360809	-4.79262	0.00237615	0.0176441	yes	down
MSTRG.12095	0.28	0.03	0.14	0.69	0.54	0.72	3.96934	1.9889	0.00236254	0.0175832	yes	up
MSTRG.12115	0.66	0.29	0.31	0.94	0.94	0.97	2.0078	1.00561	0.00151619	0.0124659	yes	up
MSTRG.12126	1.78	1.43	1.21	0.14	0.68	0.63	0.250574	-1.99669	3.50669e-05	0.000623322	yes	down
MSTRG.1217	0	0	0.02	2.74	0.79	0.67	186.35	7.54187	1.07475e-07	4.0479e-06	yes	up
MSTRG.12185	1.95	0.92	0.89	2.85	3.35	3.68	2.25167	1.17099	0.000141848	0.0019555	yes	up
MSTRG.1219	2.44	0.96	1.81	8.88	3.72	2.66	2.82691	1.49922	0.00886068	0.0488675	yes	up
MSTRG.12217	0.13	0.02	0.04	0.67	0.53	0.97	9.99587	3.32133	3.22842e-05	0.000580538	yes	up
MSTRG.12224	17.67	12	9.85	4.13	6.39	8.6	0.484552	-1.04528	0.000304676	0.00357251	yes	down
MSTRG.12226	5	3.9	3.77	0	0.94	0	0.0576148	-4.11742	0.00354345	0.0242005	yes	down
MSTRG.12228	12.9	9.41	8.88	6.35	6.74	5.67	0.499005	-1.00287	0.00173764	0.0138445	yes	down
MSTRG.12239	4.84	1.2	2.13	8.72	11.29	5.66	2.78292	1.4766	0.00445991	0.0290889	yes	up
MSTRG.12243	30	7.52	14.8	102.65	47.41	92.79	3.74835	1.90625	2.82148e-05	0.000517172	yes	up
MSTRG.12252	1.04	0.09	0.67	1.71	4.54	1.54	3.69931	1.88725	0.00904448	0.0495953	yes	up
MSTRG.12267	0.71	0.06	0.44	1.26	5.81	1.99	6.49896	2.70021	0.000187417	0.00243655	yes	up
MSTRG.12274	18.63	6.87	15.31	34.18	54.17	32.89	2.44812	1.29167	0.000438592	0.00474909	yes	up
MSTRG.12280	20.83	11.75	11.09	6.97	10.31	8.05	0.485035	-1.04384	0.000164895	0.00219489	yes	down
MSTRG.12283	0.6	0.47	0.43	1.44	1.57	2.52	2.96793	1.56946	9.57559e-06	0.000208363	yes	up
MSTRG.12305	7.66	4.04	3.28	1.26	2.46	2.59	0.349292	-1.51749	6.77942e-07	2.11446e-05	yes	down
MSTRG.12307	2.58	1.82	1.74	9.14	4.84	9	3.14674	1.65386	8.74811e-05	0.00131032	yes	up
MSTRG.12321	2.27	1.13	2.11	0.49	0.4	0.94	0.269758	-1.89026	9.61537e-05	0.0014118	yes	down
MSTRG.12333	3.4	1.3	1.59	1.2	1.04	1.11	0.476644	-1.06901	0.0033114	0.0229671	yes	down
MSTRG.12342	2.22	1.75	2.87	0.24	1.02	0.76	0.221199	-2.17658	6.2518e-05	0.000998201	yes	down
MSTRG.12355	17.38	6.51	8.82	1.38	3.29	0.57	0.142402	-2.81196	4.80728e-07	1.57236e-05	yes	down
MSTRG.12363	0.68	0.79	0.72	2.72	2	2.41	2.62636	1.39306	0.000855968	0.00802286	yes	up
MSTRG.12383	13.72	4.6	7.5	4.33	4	6.44	0.49471	-1.01535	0.00229082	0.0171244	yes	down
MSTRG.12396	0.07	0.07	0.06	1.61	2.14	0.16	18.3726	4.19948	1.33447e-07	4.90783e-06	yes	up
MSTRG.12399	0.14	0.08	0.03	3.65	6.84	0.38	39.6748	5.31015	2.05706e-10	1.38188e-08	yes	up
MSTRG.12419	0.73	0.2	0.21	34.98	19.69	19.43	50.9332	5.67054	1.83805e-11	1.5193e-09	yes	up
MSTRG.12423	0.51	0.29	0.44	1.03	0.82	1.08	2.01089	1.00783	0.00601006	0.0363004	yes	up
MSTRG.12432	1.82	1.49	1.86	3.43	4.09	6.03	2.05353	1.0381	0.00239347	0.0177399	yes	up
MSTRG.1244	9.01	0.94	2.95	0	0	0.63	0.0406883	-4.61924	0.00606023	0.0365543	yes	down
MSTRG.12450	0.74	0.26	0.87	1.75	5.84	2.32	4.39569	2.13609	4.67285e-05	0.000786746	yes	up
MSTRG.12454	4.82	1.83	3.65	0.95	2.73	1.67	0.429686	-1.21864	0.00320971	0.02244	yes	down
MSTRG.12460	204.54	296.59	658.98	39.92	55.69	68.94	0.100498	-3.31476	2.55694e-11	2.0793e-09	yes	down
MSTRG.12479	3667.09	8464.39	4452.62	104.54	150.1	139.42	0.0152578	-6.0343	1.64735e-35	2.36348e-32	yes	down
MSTRG.12484	1.39	1.26	0.55	0.07	0.07	0.32	0.108556	-3.2035	0.000839906	0.00790922	yes	down
MSTRG.12485	1.9	1.38	0.36	0.14	0.22	0.19	0.124603	-3.00459	1.2532e-05	0.000260848	yes	down
MSTRG.12499	18.92	8.2	10.9	4.5	7.04	7.92	0.424176	-1.23727	2.30074e-06	6.13713e-05	yes	down
MSTRG.1250	307.58	284.45	221.07	133.49	97.32	129.69	0.361424	-1.46824	4.86214e-05	0.000812487	yes	down
MSTRG.12500	4.47	1.38	1.85	5.27	11.07	8.13	2.79379	1.48222	2.61973e-05	0.00048877	yes	up
MSTRG.12566	23.01	10.24	5.68	0	4.5	0.12	0.0713383	-3.80918	0.000970979	0.00889333	yes	down
MSTRG.12567	3.06	40.73	15.83	0	2.13	5.43	0.0559893	-4.15871	0.000332492	0.00383157	yes	down
MSTRG.12586	0.07	0	0.06	0.87	0.2	1.2	14.8464	3.89204	0.00782819	0.0444173	yes	up
MSTRG.12605	1.09	0.36	0.7	2.66	2.64	5.84	4.37881	2.13054	1.60682e-07	5.78397e-06	yes	up
MSTRG.12610	0.55	0.36	0.93	7.89	3.2	0.78	5.98935	2.5824	0.00143783	0.0119636	yes	up
MSTRG.1262	11176.9	14269.8	14232.7	4510.79	4123.55	4211.85	0.184466	-2.43857	2.18036e-11	1.78754e-09	yes	down
MSTRG.12625	0.37	0.21	0.24	1.1	1.38	0.97	3.64467	1.86579	2.75812e-05	0.000508719	yes	up
MSTRG.12626	1.4	0.44	0.81	2.17	2.67	2.29	2.34676	1.23067	0.00172527	0.0137788	yes	up
MSTRG.1263	0.36	0.16	0.28	0.99	1.09	2.68	4.86867	2.28353	6.80836e-07	2.1202e-05	yes	up
MSTRG.12634	0.9	0.47	0.49	1.21	2.22	2.91	2.75438	1.46173	5.16476e-05	0.000853823	yes	up
MSTRG.12638	7.09	6.8	13.85	2.4	3.59	4.52	0.277306	-1.85045	7.37353e-05	0.00113403	yes	down
MSTRG.12661	0	0.05	0.06	3.24	17.85	0.36	144.949	7.1794	4.81149e-05	0.000805363	yes	up
MSTRG.12672	52.94	81.73	61.02	38.58	32.57	46.61	0.428768	-1.22173	0.00384457	0.0258009	yes	down
MSTRG.12673	38.63	21.88	39.12	75.25	101.83	88.77	2.20185	1.13871	7.82803e-05	0.00119207	yes	up
MSTRG.12679	51.85	20.64	24.65	14.98	16.84	25.45	0.48654	-1.03937	0.000224656	0.00281149	yes	down
MSTRG.12680	4.05	2.27	4.59	1.25	1.73	2	0.361131	-1.4694	0.000551246	0.00567447	yes	down
MSTRG.12700	0.22	0.19	0.14	0.7	1.12	1.25	4.4474	2.15296	2.48014e-05	0.000468196	yes	up
MSTRG.12721	6.62	3.9	5.71	2.46	2.23	2.63	0.379332	-1.39847	3.60822e-06	9.13628e-05	yes	down
MSTRG.12739	0.52	0.07	0.07	1.58	1.1	1.95	6.25947	2.64604	0.00407294	0.0270533	yes	up
MSTRG.12772	2.39	0	0	5.82	3.73	18.4	10.073	3.33243	0.00347025	0.0238221	yes	up
MSTRG.1283	8.72	8.82	12.49	3.72	0	0	0.0456316	-4.45382	0.00634842	0.037883	yes	down
MSTRG.12852	34.44	14.61	18.56	7.4	10.59	7.67	0.306571	-1.70571	1.6262e-07	5.84328e-06	yes	down
MSTRG.12865	159.32	168.65	147.72	165.43	74.49	188.16	0.338471	-1.56289	0.00195945	0.015196	yes	down
MSTRG.12866	17.24	6.68	4.57	1.94	3.74	1.73	0.192376	-2.378	8.67457e-05	0.00130028	yes	down
MSTRG.12894	31.59	19.59	10.04	4.25	9.2	13.82	0.282426	-1.82406	0.000953927	0.00876914	yes	down
MSTRG.1295	0.21	0.17	0.23	0.68	0.54	0.91	2.877	1.52456	0.000138293	0.00191569	yes	up
MSTRG.12953	0	0	0	20.83	507.15	0	9.14339e+07	26.4462	1.29389e-11	1.10123e-09	yes	up
MSTRG.12954	0	0	0	29.93	503.45	0	1.22597e+08	26.8694	6.08675e-12	5.58258e-10	yes	up
MSTRG.12955	0	0	0	41.3	12.34	0	2544.17	11.313	0.00378402	0.0254968	yes	up
MSTRG.12982	0.93	0.67	0.72	1.84	2.58	3.18	2.4539	1.29508	1.53682e-05	0.000309721	yes	up
MSTRG.1301	0.79	0.29	0.41	0.84	1.35	1.81	2.26883	1.18195	0.00014546	0.00199298	yes	up
MSTRG.13014	1.57	1.83	2.36	0.06	0.24	0.41	0.0900604	-3.47296	2.04727e-09	1.14054e-07	yes	down
MSTRG.13048	0.24	0.09	0.25	0.9	0.56	1.42	4.23868	2.08361	3.00722e-05	0.000546634	yes	up
MSTRG.13122	89.71	56.82	53.67	6.87	42.01	41.4	0.161771	-2.62798	0.00129318	0.011079	yes	down
MSTRG.13149	0.78	0.4	0.67	1.07	2.03	2.14	2.28668	1.19325	0.000628228	0.00628416	yes	up
MSTRG.13150	0.74	0.34	0.23	2.67	3.15	5.48	6.84746	2.77557	0.000210571	0.00267862	yes	up
MSTRG.13153	0.68	0.2	0.06	0	0	0	0.00871284	-6.84264	1.07771e-05	0.000230531	yes	down
MSTRG.13174	18.79	20.87	15.67	111.5	153.4	69.65	3.50993	1.81144	0.00010145	0.00147234	yes	up
MSTRG.1319	23.89	41.44	27.86	15.78	0	15.44	0.113101	-3.14432	0.00478496	0.0305404	yes	down
MSTRG.13205	4.62	1.12	1.38	5	7.98	7.71	2.5875	1.37156	0.00103473	0.00937434	yes	up
MSTRG.1321	1.14	0.52	1.82	0.26	0.24	0.42	0.212591	-2.23385	0.000250058	0.00305143	yes	down
MSTRG.13247	0.11	0	0	2.59	2.76	0.16	47.4738	5.56906	0.000626677	0.00627176	yes	up
MSTRG.13251	0	0.02	0	2.01	1.35	0.12	122.481	6.93642	6.44177e-06	0.000147874	yes	up
MSTRG.13262	66.26	36.74	40.58	35.72	34.38	49.88	0.399413	-1.32405	0.00565439	0.0346685	yes	down
MSTRG.13321	5.88	3.56	3.49	2.43	2.42	1.99	0.453956	-1.13938	0.000675838	0.0066511	yes	down
MSTRG.13392	4.61	1.92	3.93	6	11.93	13.9	2.35614	1.23643	8.11934e-05	0.00122805	yes	up
MSTRG.13424	0.27	0.07	0.56	7.16	1.18	2.72	11.6317	3.53999	1.82846e-05	0.000360771	yes	up
MSTRG.13492	3.32	2.65	1.64	0.97	0.86	0.87	0.297123	-1.75087	1.57302e-05	0.000315012	yes	down
MSTRG.13524	0	0	0	0.27	0.2	0.29	104.319	6.70485	1.75903e-06	4.84663e-05	yes	up
MSTRG.13539	0.46	0.27	0.56	0.78	1.31	1.64	2.29946	1.2013	0.00156889	0.0127974	yes	up
MSTRG.13549	20.07	33.21	13.86	2.5	1.86	3.27	0.0751681	-3.73373	1.34222e-10	9.56021e-09	yes	down
MSTRG.13568	4.35	1.67	1.44	0	0.39	0.34	0.0683958	-3.86995	0.0070282	0.0410612	yes	down
MSTRG.13593	1.64	0.58	0.37	0.2	0.05	0.1	0.123436	-3.01816	0.00167002	0.0134559	yes	down
MSTRG.13595	9.35	5.23	5.13	1.87	3.39	4.99	0.413213	-1.27504	0.000133037	0.00185182	yes	down
MSTRG.13611	0	0.04	0.04	0.95	1.1	0.5	27.7981	4.79691	1.79124e-08	8.3867e-07	yes	up
MSTRG.13619	0.32	0.22	0	1.35	1.01	1.84	6.7929	2.76403	0.000303324	0.00356082	yes	up
MSTRG.13667	2.29	1.81	1.44	4.94	5.04	11.12	2.88352	1.52783	0.000806445	0.00766237	yes	up
MSTRG.13680	12.78	23.23	18.22	6.56	5.6	5.51	0.245359	-2.02703	2.08509e-05	0.00040193	yes	down
MSTRG.13754	0.06	0.07	0.23	4.8	15.64	2.68	48.9042	5.61189	4.11796e-13	4.64682e-11	yes	up
MSTRG.13763	0.46	0.31	0.07	1.85	16.16	1.14	18.1271	4.18008	6.03925e-06	0.000139913	yes	up
MSTRG.13776	77.64	64.49	56.87	22.97	33.65	37.86	0.310536	-1.68717	8.71276e-08	3.37412e-06	yes	down
MSTRG.13780	11.9	6.21	16.1	1.63	1.92	2.73	0.123462	-3.01787	4.06434e-07	1.36744e-05	yes	down
MSTRG.13823	60.52	16.98	28.85	11.38	26.47	22.17	0.476571	-1.06924	0.00307629	0.0217205	yes	down
MSTRG.13873	244.39	301.72	452.84	169.3	156.04	173.48	0.361302	-1.46872	0.000338874	0.00388728	yes	down
MSTRG.13890	1.59	1.37	0.66	0.36	0.58	0.36	0.281766	-1.82743	0.00271578	0.0196432	yes	down
MSTRG.13901	28.31	168	32.04	29.11	29.34	27.1	0.214518	-2.22083	0.00244618	0.0180706	yes	down
MSTRG.13905	0.05	0	0.26	0.41	0.76	1.94	7.25715	2.8594	0.00719883	0.0418028	yes	up
MSTRG.1392	2.09	1.51	4.79	0.36	2.19	0.48	0.275979	-1.85737	0.00720581	0.0418262	yes	down
MSTRG.13947	17.16	49.04	27.93	13.69	7.79	0	0.0827851	-3.59448	0.00125755	0.0108269	yes	down
MSTRG.13950	0.09	0.04	0.06	0.36	0.43	0.61	6.46429	2.69249	0.000466596	0.00498248	yes	up
MSTRG.13952	172.93	79.51	129.61	350.36	424.27	428.03	2.58844	1.37208	2.15614e-08	9.86521e-07	yes	up
MSTRG.13953	42.96	351.85	202.35	10.58	34.24	17.77	0.0355695	-4.81322	2.73317e-08	1.21726e-06	yes	down
MSTRG.13971	0.5	0.33	0.5	1.26	2.19	1.54	3.03571	1.60203	0.000318862	0.003715	yes	up
MSTRG.13990	1277.41	757.78	748.86	357.6	308.07	249.54	0.283171	-1.82025	1.54794e-07	5.59655e-06	yes	down
MSTRG.14002	0.29	0.05	0.29	1.29	3.04	0.67	6.70801	2.74589	0.00162299	0.0131768	yes	up
MSTRG.14015	0	0	0	0.43	0.41	0.32	58.3873	5.86758	0.000122534	0.00172596	yes	up
MSTRG.14019	9.73	25.33	162.99	0.55	0.8	0.8	0.0648409	-3.94695	6.14306e-07	1.94009e-05	yes	down
MSTRG.14047	44	29.04	29.19	0	0	0	0.0240885	-5.37551	0.00160391	0.013043	yes	down
MSTRG.14054	116.78	155.22	265.58	81.94	65.94	115.13	0.364029	-1.45787	0.00147318	0.0122156	yes	down
MSTRG.14057	4.22	2.54	1.17	12.14	8.7	11.67	3.40499	1.76765	0.000325619	0.00377185	yes	up
MSTRG.14065	46.24	26.12	25.08	12.51	26.98	14.87	0.278807	-1.84266	0.0013173	0.0112073	yes	down
MSTRG.14103	0.35	0.37	0.63	2.25	3.55	2.48	4.65204	2.21786	2.16084e-06	5.81806e-05	yes	up
MSTRG.14107	16.59	9.89	10.3	4.6	7.97	8.79	0.46736	-1.09739	1.75212e-05	0.000347414	yes	down
MSTRG.14156	30.15	12.29	21.64	11.52	12.03	11.3	0.465346	-1.10363	0.000332954	0.00383311	yes	down
MSTRG.1416	0.31	0.26	0.49	4.06	19.48	1.07	18.5305	4.21183	8.9628e-08	3.45541e-06	yes	up
MSTRG.14164	4.28	3.11	4.46	8.19	10.23	11.83	2.04995	1.03559	0.000225834	0.00282096	yes	up
MSTRG.14204	36.21	19.15	21.21	9.71	15.25	16.12	0.433171	-1.20699	5.04802e-07	1.63559e-05	yes	down
MSTRG.14212	11.8	5.74	3.18	2.16	3.95	4.33	0.423878	-1.23828	0.00183177	0.0143835	yes	down
MSTRG.14214	1.2	1.07	1.39	4.15	5.75	4.69	3.16799	1.66357	3.02887e-06	7.80974e-05	yes	up
MSTRG.14232	19.82	11.57	12.24	3.74	5.91	5.76	0.286768	-1.80204	1.28492e-12	1.31678e-10	yes	down
MSTRG.14237	0.28	0.39	0.4	6.27	3.6	3.65	9.95002	3.3147	2.857e-06	7.44303e-05	yes	up
MSTRG.1424	20.92	8.57	5.81	1.61	4.62	2.52	0.125342	-2.99606	0.00236357	0.0175832	yes	down
MSTRG.14244	1.68	0.89	0.99	4.52	2.99	2.93	2.64855	1.4052	0.000363164	0.00411422	yes	up
MSTRG.14258	9.02	4.95	3.57	1.94	3.34	4.54	0.467606	-1.09663	0.00139264	0.011697	yes	down
MSTRG.14278	2.38	1.35	1.33	0.68	0.34	0.56	0.268003	-1.89968	9.19433e-05	0.00136596	yes	down
MSTRG.14299	1.09	0.2	0.43	1.13	1.2	2.15	2.354	1.23511	0.00766991	0.0438287	yes	up
MSTRG.14309	6.85	4.19	5.63	2.72	2.84	3.99	0.46928	-1.09148	6.86507e-05	0.0010756	yes	down
MSTRG.14321	0.07	0	0.09	0.76	0.75	1.68	16.5218	4.0463	9.93465e-06	0.00021503	yes	up
MSTRG.14322	116.65	80.22	69.71	23.25	31.66	37.94	0.276915	-1.85248	1.93509e-13	2.32744e-11	yes	down
MSTRG.14323	2.36	1.07	0.57	0.12	0.16	0.7	0.195819	-2.3524	0.00176536	0.0139933	yes	down
MSTRG.14327	28.28	39.06	26.82	15.56	11.61	17.94	0.369729	-1.43546	0.000598686	0.00602768	yes	down
MSTRG.14345	6.16	3.83	4.96	1.49	3.76	3.5	0.456677	-1.13075	0.00109349	0.00972281	yes	down
MSTRG.14354	59.12	32.55	28.66	20.57	25.36	25.52	0.457802	-1.1272	9.18988e-05	0.00136596	yes	down
MSTRG.14357	0.27	0.34	0.48	5.58	8.24	6.39	14.4021	3.8482	4.9346e-21	1.52487e-18	yes	up
MSTRG.14366	1.91	0.48	1.1	2.88	6.58	6.46	3.84222	1.94194	3.94084e-06	9.93171e-05	yes	up
MSTRG.14376	0	0.04	0	0.75	1.59	0.65	57.8855	5.85513	2.95378e-05	0.000538381	yes	up
MSTRG.14377	1.95	0.51	0.59	3.35	4.03	5.41	3.68392	1.88124	2.68923e-05	0.000499222	yes	up
MSTRG.14391	17.72	7.48	55.53	8.13	3.23	9.84	0.215068	-2.21714	0.000980612	0.0089693	yes	down
MSTRG.14392	11.65	2.91	13.38	2.52	2.39	3.26	0.252581	-1.98518	2.18711e-05	0.000418383	yes	down
MSTRG.1444	2.65	0.98	1.54	4.11	4.69	9.48	2.92727	1.54956	3.97401e-05	0.000689905	yes	up
MSTRG.14505	8.94	6	7.55	36.48	82.99	17.54	3.99041	1.99654	0.00068267	0.00669849	yes	up
MSTRG.14510	3301.37	1907.93	4342	11370.2	6052.82	10507.4	2.44617	1.29053	0.00281215	0.0201876	yes	up
MSTRG.14526	0.33	0.03	0.46	1.91	2.29	1.79	6.36658	2.67052	3.17816e-05	0.000572342	yes	up
MSTRG.14529	28.4	9.87	16.89	3.08	7.04	6.02	0.221307	-2.17588	6.26646e-08	2.50733e-06	yes	down
MSTRG.14538	0.68	0.17	0.46	0.84	2.26	1.16	2.77198	1.47092	0.00779095	0.044281	yes	up
MSTRG.14546	1.38	0.71	1.45	3.89	8.06	7.31	4.20585	2.0724	7.30055e-06	0.000165507	yes	up
MSTRG.14547	1.79	0.6	0.71	0.2	0.29	0.39	0.249153	-2.0049	0.000350726	0.00400266	yes	down
MSTRG.14551	407.25	481.25	396.99	120.34	116.99	130.78	0.2275	-2.13606	3.04874e-09	1.64174e-07	yes	down
MSTRG.14552	22.68	10.71	12.05	48.52	61.42	80.45	3.48471	1.80104	3.15751e-16	5.56331e-14	yes	up
MSTRG.14554	7.39	3.74	5.24	1.49	4.06	3.11	0.422066	-1.24446	0.000551037	0.00567447	yes	down
MSTRG.14556	126.08	184.76	168.22	63.31	50.08	64.77	0.280323	-1.83484	1.03758e-05	0.000223095	yes	down
MSTRG.14570	151.98	193.83	202.51	94.26	63.01	66.3	0.356547	-1.48784	0.000265769	0.00320422	yes	down
MSTRG.14575	4.83	2.04	2.67	12.07	15.47	18.32	4.00775	2.00279	1.48302e-13	1.86175e-11	yes	up
MSTRG.14577	2.51	2.74	3.4	22.98	16.93	29.14	4.45153	2.1543	0.00420249	0.0277395	yes	up
MSTRG.14584	7.71	4.62	3.19	1.58	3.05	2.67	0.40484	-1.30458	0.000142447	0.00196241	yes	down
MSTRG.14594	19.98	9.51	9.41	6.63	3.46	6.66	0.340892	-1.55261	0.000540328	0.00559434	yes	down
MSTRG.14627	0.79	0.36	0.55	1.34	2.19	1.26	2.41356	1.27116	0.00331747	0.0229854	yes	up
MSTRG.14639	1.49	1.11	10.07	1.33	0.88	0.69	0.181516	-2.46183	0.00414047	0.0274202	yes	down
MSTRG.14661	39.31	16.22	39.84	0.9	9.86	1.05	0.0947399	-3.39988	5.16059e-06	0.000123106	yes	down
MSTRG.14668	2.61	2.49	3.82	0.3	1.73	0.7	0.276747	-1.85336	0.000722407	0.00701318	yes	down
MSTRG.14669	13.09	9.99	12.02	0.16	1.19	0.27	0.0923405	-3.43689	3.21979e-13	3.69558e-11	yes	down
MSTRG.14673	1.09	0.69	1.78	88.72	16.24	26.71	33.9273	5.08437	2.46761e-13	2.87186e-11	yes	up
MSTRG.14674	0.61	0.07	0.37	5.05	9.53	1.02	13.941	3.80126	2.60427e-06	6.84677e-05	yes	up
MSTRG.1469	3.48	1.86	2.19	1.4	1.01	0.78	0.352491	-1.50434	0.0079085	0.044671	yes	down
MSTRG.14732	60.27	19.05	10.32	0	11.47	17.02	0.127205	-2.97477	0.00754691	0.0432957	yes	down
MSTRG.14772	0.02	0.02	0	1.44	0.07	0.26	55.4226	5.7924	0.000100164	0.0014632	yes	up
MSTRG.14792	0.02	0	0.01	1.73	0.36	0.4	87.8534	6.45703	3.18353e-08	1.39312e-06	yes	up
MSTRG.14793	1	0.38	0.32	4.88	1.68	1.37	4.57124	2.19258	0.00215458	0.016337	yes	up
MSTRG.14832	1.26	0.59	0.74	0.26	0.31	0.27	0.273544	-1.87015	0.000147371	0.0020123	yes	down
MSTRG.14837	15.02	6.4	7.5	3.17	7.12	5.27	0.456714	-1.13064	0.000221922	0.00278283	yes	down
MSTRG.14885	0	0.79	0	5.07	9.49	10.75	16.7779	4.06849	0.00253945	0.0186362	yes	up
MSTRG.14890	0.69	0.28	0.86	1.57	2.15	1.69	2.45821	1.29761	0.00683119	0.0400988	yes	up
MSTRG.14906	1	0.59	0.84	2.87	3.79	4.15	3.55535	1.82999	1.53788e-05	0.000309721	yes	up
MSTRG.14916	1.94	1.03	0.47	2.03	4.54	4.89	2.7167	1.44185	0.0019637	0.0152113	yes	up
MSTRG.14918	6.33	1.42	4.57	19.67	42.6	34.14	6.50224	2.70094	7.30327e-11	5.41305e-09	yes	up
MSTRG.1495	25	9.57	12.04	5.85	7.23	8.29	0.293763	-1.76727	0.000725961	0.00704358	yes	down
MSTRG.15014	3.53	0.9	4.46	12.36	17.39	12.16	3.37316	1.7541	0.00300796	0.0213265	yes	up
MSTRG.15028	2.8	0.49	0.92	2.66	8.35	7.41	3.54426	1.82549	0.00830872	0.0464734	yes	up
MSTRG.15056	437.2	399.51	643.53	137.56	120.5	116.5	0.199403	-2.32624	1.49625e-09	8.53599e-08	yes	down
MSTRG.15086	0	0	0	0.51	0.8	0.38	155.39	7.27975	9.95015e-08	3.79344e-06	yes	up
MSTRG.15093	0.59	0.43	0.36	0.11	0	0	0.0605823	-4.04496	0.00388723	0.0260523	yes	down
MSTRG.15112	0.46	0.21	0.26	0.62	0.99	1.72	2.92884	1.55033	0.000726239	0.00704358	yes	up
MSTRG.15126	176.94	100.68	186.64	398.58	354.36	524.72	2.23306	1.15902	0.000209589	0.00266781	yes	up
MSTRG.15177	21.51	13.2	12.3	5.45	4.52	8.36	0.317071	-1.65712	2.88009e-07	9.93979e-06	yes	down
MSTRG.15189	0.54	0.22	0.34	1.79	5.15	2.17	6.85828	2.77785	0.000144608	0.00198401	yes	up
MSTRG.15191	3.37	2.15	4.74	8.28	12.4	7.29	2.25019	1.17005	0.00367927	0.0249163	yes	up
MSTRG.1521	0	0	0.09	0.98	0.4	1.37	21.9728	4.45764	0.00554296	0.0341626	yes	up
MSTRG.1522	1.33	0.6	0.51	2.49	3.11	3.72	3.04882	1.60825	0.00907023	0.0496958	yes	up
MSTRG.15244	14.58	49.23	46.57	5.05	7.08	8.9	0.154121	-2.69787	2.91896e-06	7.55544e-05	yes	down
MSTRG.15248	334.52	270.9	337.79	53.83	29.95	64.69	0.111567	-3.16401	1.29144e-16	2.31607e-14	yes	down
MSTRG.15256	77.07	70.61	51.09	8.93	9.63	8.03	0.108921	-3.19864	5.9126e-20	1.53064e-17	yes	down
MSTRG.1527	3.97	3.11	2.74	8.17	8.7	11.1	2.29471	1.19831	6.36574e-05	0.00101302	yes	up
MSTRG.15314	26.85	25.06	18.05	10.95	13.62	12.64	0.414167	-1.27171	0.000146118	0.00199808	yes	down
MSTRG.15315	0.5	0.27	0.14	15.42	1.71	0.46	17.7582	4.15041	0.00101303	0.0092238	yes	up
MSTRG.15321	1.88	2.19	0.86	9.76	4.57	7.81	3.71573	1.89365	0.000350113	0.00399793	yes	up
MSTRG.15344	54.22	35.57	40.48	15.78	16.26	16.51	0.3099	-1.69013	3.12252e-10	2.01022e-08	yes	down
MSTRG.15396	1.49	0.45	0.5	1.23	2.28	2.66	2.20629	1.14162	0.00219013	0.0165351	yes	up
MSTRG.15405	28.16	14.15	9.31	5.65	7.2	7.72	0.34364	-1.54103	3.99911e-06	0.000100533	yes	down
MSTRG.15412	0.04	0	0.03	0.44	1.06	0.11	19.1071	4.25604	0.00399043	0.0266108	yes	up
MSTRG.15417	25.62	16.88	12.55	10.71	10.51	11.66	0.490436	-1.02786	0.0014951	0.0123279	yes	down
MSTRG.15446	0.61	0.25	0.82	2.19	2.7	2.37	3.58804	1.8432	0.000191981	0.00248	yes	up
MSTRG.15464	32.94	11.4	8.24	2.26	2.61	2.3	0.106972	-3.2247	1.37149e-08	6.63803e-07	yes	down
MSTRG.15465	363.36	76.7	72.43	73.39	44.47	73.96	0.253746	-1.97854	0.00011847	0.00167931	yes	down
MSTRG.15488	9.48	16.62	18.19	5.43	9.98	5.3	0.219937	-2.18484	0.00803851	0.0452781	yes	down
MSTRG.1554	0.43	0.24	0.33	0.71	1.16	1.62	2.56324	1.35797	3.01661e-05	0.000547429	yes	up
MSTRG.15575	5.4	11.14	15.7	1.55	1.81	1.35	0.0979587	-3.35168	3.42724e-07	1.16677e-05	yes	down
MSTRG.15633	1.47	0.97	1.45	2.86	5.36	3.81	2.47128	1.30526	0.000440309	0.00476255	yes	up
MSTRG.1565	1.24	0.63	0.67	1.43	2.27	2.62	2.06426	1.04562	0.000206848	0.00263961	yes	up
MSTRG.15678	0.08	0.15	0	0.91	0.65	0.53	7.20605	2.84921	0.00134515	0.0113955	yes	up
MSTRG.15720	14.64	5.67	8.97	0	2.51	1.05	0.080349	-3.63758	7.70438e-05	0.0011786	yes	down
MSTRG.15737	1.92	1.05	1	0.11	0.22	0.92	0.242281	-2.04525	0.00112201	0.00992804	yes	down
MSTRG.15742	0.09	0.08	0.08	0.53	0.31	0.42	4.39568	2.13609	0.000515114	0.00538604	yes	up
MSTRG.15756	19.93	7.24	5.78	1.13	0.66	1.01	0.0793116	-3.65632	7.84254e-17	1.45857e-14	yes	down
MSTRG.15792	0	0.02	0.02	0.19	0.26	0.2	13.7364	3.77993	0.0050061	0.0315805	yes	up
MSTRG.158	0.1	0.42	0.6	3.93	2.69	1.19	5.26121	2.39539	0.00821223	0.0460114	yes	up
MSTRG.15801	1.29	0.48	0.47	0.23	0.13	0.41	0.297413	-1.74946	0.00366151	0.0248509	yes	down
MSTRG.15816	11.79	7.66	10.36	1.64	6.1	5.59	0.333753	-1.58315	0.000182583	0.00238952	yes	down
MSTRG.1584	0.15	0.04	0.14	0.46	1.79	1.09	8.48446	3.08482	6.93803e-07	2.1539e-05	yes	up
MSTRG.15849	13.31	24.7	11.66	0.78	1.69	3.76	0.0698088	-3.84045	1.54286e-06	4.33424e-05	yes	down
MSTRG.15881	0.63	0.33	0.46	1.64	1.64	1.6	2.9076	1.53983	0.000410401	0.00450354	yes	up
MSTRG.15892	14.98	8.52	9.76	4.31	5.73	11.57	0.461835	-1.11455	0.000220877	0.00277804	yes	down
MSTRG.15918	0.63	0.33	0.36	0.76	1.72	3.51	3.53435	1.82144	9.22304e-05	0.00136921	yes	up
MSTRG.15919	0	0	0	230.07	110.4	0	3263.78	11.6723	0.00281148	0.0201876	yes	up
MSTRG.15920	0.17	0.28	0.29	789.54	575.25	0.16	1393.81	10.4448	4.37757e-07	1.45095e-05	yes	up
MSTRG.15922	4.31	2.4	3.26	0.43	2.33	1.19	0.304866	-1.71375	0.00129901	0.0110935	yes	down
MSTRG.15932	1239.15	1186.7	1034.05	179.59	188.63	321.52	0.140905	-2.82721	3.74106e-18	7.99392e-16	yes	down
MSTRG.15936	28.83	18.86	24.43	2.44	9.33	7.62	0.197687	-2.33871	1.18463e-08	5.77536e-07	yes	down
MSTRG.15977	3.47	2.19	1.91	11.95	8.63	10.2	3.13556	1.64872	0.00102175	0.00928215	yes	up
MSTRG.15989	1.12	0.34	0.5	1.81	1.74	2.65	2.69688	1.43129	0.00839249	0.0467994	yes	up
MSTRG.15994	110.63	188.76	182.54	38.63	30.61	35.26	0.153659	-2.7022	2.1759e-09	1.204e-07	yes	down
MSTRG.16002	0.21	0.28	0.5	1.63	1.36	2.13	3.95156	1.98242	0.00117775	0.0103167	yes	up
MSTRG.16003	37.56	23.27	24.29	10.17	17.88	20.66	0.444127	-1.17096	6.28297e-06	0.000145057	yes	down
MSTRG.16020	1.8	0.67	1.95	0	0.29	0.28	0.0974925	-3.35856	0.000666854	0.00659499	yes	down
MSTRG.16037	1.21	0.6	1.1	0.03	0.26	0.24	0.14527	-2.78319	1.89753e-06	5.18556e-05	yes	down
MSTRG.16062	31.13	16.29	18.64	2.43	7.93	9.38	0.204318	-2.29111	4.64382e-07	1.52661e-05	yes	down
MSTRG.16096	295.85	137.19	170.96	371.35	445.17	654.14	2.02304	1.01653	1.82784e-05	0.000360771	yes	up
MSTRG.16152	152.35	288.7	172.75	130.99	198.4	161.39	0.299356	-1.74007	0.000671548	0.00662185	yes	down
MSTRG.16161	3.04	4.23	8.12	0.61	0	0	0.0210043	-5.57317	0.001093	0.00972281	yes	down
MSTRG.16191	2.49	0.5	0.76	2.33	5.03	4.93	2.92277	1.54734	0.000772012	0.00741944	yes	up
MSTRG.16202	0.84	0.65	1.17	8.43	2.14	3.36	4.31055	2.10787	0.00529981	0.0329545	yes	up
MSTRG.16209	0.09	0.05	0.02	0.61	0.32	0.86	9.75939	3.28679	2.60101e-08	1.17139e-06	yes	up
MSTRG.16225	1.1	1.67	0.28	0	0	0	0.0104135	-6.5854	3.55909e-05	0.000630595	yes	down
MSTRG.16250	0.44	0	2.54	0.03	0.11	0.06	0.0480886	-4.37816	0.00113097	0.00999418	yes	down
MSTRG.16321	345.93	471.31	334.28	449.52	230.04	291.74	0.274574	-1.86473	8.8846e-05	0.00132583	yes	down
MSTRG.16325	0.12	0	0	6.51	0.37	0.57	56.9976	5.83283	0.00071377	0.00695286	yes	up
[truncated: 2,742 more rows]
