# Supplementary material for: Comparative Transcriptome Analysis Reveals Epithelial Growth Factor Receptor (EGFR) Pathway and Secreted C-Type Lectins as Essential Drivers of Leg Regeneration in Periplaneta americana
Source: Insects. 2025 Sep 5;16(9):934. doi: 10.3390/insects16090934 (PMC12470663; doi:10.3390/insects16090934)
Supplement: Supplementary file 1 [file insects-16-00934-s001.zip › Supplementary Table S4.xlsx]

## Sheet: 7 dpa vs 0 dpa
Number	GO ID	Term Type	Description	Ratio_in_study	Ratio_in_pop	Rich factor	Pvalue	Padjust	Gene_ids
474	GO:0016020	CC	membrane	474/ 1152	4154/ 14107	0.114107	1.14948e-18	7.39118e-16	MSTRG.10161;MSTRG.1064;MSTRG.10780;MSTRG.10781;MSTRG.10969;MSTRG.11320;MSTRG.11388;MSTRG.11416;MSTRG.11422;MSTRG.11574;MSTRG.11613;MSTRG.11820;MSTRG.11927;MSTRG.11945;MSTRG.11949;MSTRG.12066;MSTRG.12080;MSTRG.12082;MSTRG.12188;MSTRG.12267;MSTRG.12291;MSTRG.12342;MSTRG.12526;MSTRG.12610;MSTRG.1262;MSTRG.12833;MSTRG.1301;MSTRG.13221;MSTRG.13232;MSTRG.1333;MSTRG.13414;MSTRG.13424;MSTRG.13431;MSTRG.1…
19	GO:0000502	CC	proteasome complex	19/ 1152	27/ 14107	0.703704	2.18357e-15	7.02018e-13	MSTRG.19002;MSTRG.19004;MSTRG.23444;MSTRG.4117;gene-ANN_03820;gene-ANN_06680;gene-ANN_06703;gene-ANN_06943;gene-ANN_07207;gene-ANN_09576;gene-ANN_11910;gene-ANN_13021;gene-ANN_17902;gene-ANN_18693;gene-ANN_24774;gene-ANN_24785;gene-ANN_26371;gene-ANN_27422;gene-ANN_27425
19	GO:1905369	CC	endopeptidase complex	19/ 1152	32/ 14107	0.59375	2.29761e-13	4.92455e-11	MSTRG.19002;MSTRG.19004;MSTRG.23444;MSTRG.4117;gene-ANN_03820;gene-ANN_06680;gene-ANN_06703;gene-ANN_06943;gene-ANN_07207;gene-ANN_09576;gene-ANN_11910;gene-ANN_13021;gene-ANN_17902;gene-ANN_18693;gene-ANN_24774;gene-ANN_24785;gene-ANN_26371;gene-ANN_27422;gene-ANN_27425
687	GO:0110165	CC	cellular anatomical entity	687/ 1152	7036/ 14107	0.0976407	4.96539e-12	7.65364e-10	MSTRG.10110;MSTRG.10161;MSTRG.10600;MSTRG.1064;MSTRG.10780;MSTRG.10781;MSTRG.10969;MSTRG.11035;MSTRG.11320;MSTRG.11388;MSTRG.11416;MSTRG.11422;MSTRG.11574;MSTRG.11613;MSTRG.11820;MSTRG.11927;MSTRG.11945;MSTRG.11949;MSTRG.12040;MSTRG.12066;MSTRG.12080;MSTRG.12082;MSTRG.12188;MSTRG.12267;MSTRG.12291;MSTRG.12342;MSTRG.12454;MSTRG.12526;MSTRG.12610;MSTRG.1262;MSTRG.12833;MSTRG.1301;MSTRG.13221;MSTRG.…
746	GO:0005575	CC	cellular_component	746/ 1152	7781/ 14107	0.0958746	5.95151e-12	7.65364e-10	MSTRG.10110;MSTRG.10161;MSTRG.10600;MSTRG.1064;MSTRG.10670;MSTRG.10780;MSTRG.10781;MSTRG.10969;MSTRG.11035;MSTRG.1117;MSTRG.11320;MSTRG.11388;MSTRG.11416;MSTRG.11422;MSTRG.11574;MSTRG.11613;MSTRG.11820;MSTRG.11927;MSTRG.11945;MSTRG.11949;MSTRG.12040;MSTRG.12066;MSTRG.12080;MSTRG.12082;MSTRG.12188;MSTRG.12267;MSTRG.12291;MSTRG.12342;MSTRG.12454;MSTRG.12526;MSTRG.12610;MSTRG.1262;MSTRG.12833;MSTRG.…
19	GO:1905368	CC	peptidase complex	19/ 1152	44/ 14107	0.431818	3.60056e-10	3.8586e-08	MSTRG.19002;MSTRG.19004;MSTRG.23444;MSTRG.4117;gene-ANN_03820;gene-ANN_06680;gene-ANN_06703;gene-ANN_06943;gene-ANN_07207;gene-ANN_09576;gene-ANN_11910;gene-ANN_13021;gene-ANN_17902;gene-ANN_18693;gene-ANN_24774;gene-ANN_24785;gene-ANN_26371;gene-ANN_27422;gene-ANN_27425
31	GO:0051603	BP	proteolysis involved in protein catabolic process	31/ 1152	122/ 14107	0.254098	7.75445e-09	2.02314e-06	MSTRG.1201;MSTRG.1202;MSTRG.1333;MSTRG.1358;MSTRG.1368;MSTRG.1396;MSTRG.14322;MSTRG.18272;MSTRG.19002;MSTRG.19004;MSTRG.19847;MSTRG.4407;MSTRG.5548;MSTRG.8576;MSTRG.8974;gene-ANN_02655;gene-ANN_03444;gene-ANN_03579;gene-ANN_05659;gene-ANN_09597;gene-ANN_12051;gene-ANN_18608;gene-ANN_19850;gene-ANN_21396;gene-ANN_21397;gene-ANN_22590;gene-ANN_22974;gene-ANN_26469;gene-ANN_27078;gene-ANN_27395;gene…
68	GO:0009056	BP	catabolic process	68/ 1152	407/ 14107	0.167076	1.09943e-08	2.60766e-06	MSTRG.1201;MSTRG.1202;MSTRG.12787;MSTRG.1333;MSTRG.1358;MSTRG.1368;MSTRG.1396;MSTRG.14322;MSTRG.14918;MSTRG.17258;MSTRG.1755;MSTRG.1756;MSTRG.17767;MSTRG.19002;MSTRG.19004;MSTRG.19344;MSTRG.19847;MSTRG.23446;MSTRG.25049;MSTRG.25888;MSTRG.26381;MSTRG.26393;MSTRG.26399;MSTRG.27103;MSTRG.28014;MSTRG.4231;MSTRG.4407;MSTRG.4937;MSTRG.5548;MSTRG.5818;MSTRG.6805;MSTRG.7348;MSTRG.8423;MSTRG.8576;MSTRG.89…
89	GO:0006508	BP	proteolysis	89/ 1152	598/ 14107	0.148829	2.58942e-08	5.19676e-06	MSTRG.10570;MSTRG.10828;MSTRG.1201;MSTRG.1202;MSTRG.12526;MSTRG.1333;MSTRG.1358;MSTRG.1368;MSTRG.1396;MSTRG.14322;MSTRG.15027;MSTRG.15283;MSTRG.16473;MSTRG.16537;MSTRG.18272;MSTRG.19002;MSTRG.19004;MSTRG.1928;MSTRG.19847;MSTRG.23080;MSTRG.23082;MSTRG.23157;MSTRG.24897;MSTRG.24937;MSTRG.25099;MSTRG.25694;MSTRG.25696;MSTRG.27197;MSTRG.3814;MSTRG.4353;MSTRG.4407;MSTRG.5316;MSTRG.5548;MSTRG.7273;MSTR…
116	GO:0016491	MF	oxidoreductase activity	116/ 1152	853/ 14107	0.135991	3.16507e-08	9.68513e-06	MSTRG.10780;MSTRG.10781;MSTRG.10969;MSTRG.11150;MSTRG.11157;MSTRG.11169;MSTRG.1117;MSTRG.11533;MSTRG.1374;MSTRG.1375;MSTRG.16555;MSTRG.17500;MSTRG.17875;MSTRG.18406;MSTRG.18408;MSTRG.18903;MSTRG.19460;MSTRG.19580;MSTRG.20632;MSTRG.20862;MSTRG.2090;MSTRG.20944;MSTRG.20955;MSTRG.21129;MSTRG.21132;MSTRG.21396;MSTRG.21515;MSTRG.22313;MSTRG.23249;MSTRG.23353;MSTRG.23488;MSTRG.23696;MSTRG.23780;MSTRG.2…
62	GO:1901575	BP	organic substance catabolic process	62/ 1152	375/ 14107	0.165333	8.20025e-08	1.4263e-05	MSTRG.1201;MSTRG.1202;MSTRG.12787;MSTRG.1333;MSTRG.1358;MSTRG.1368;MSTRG.1396;MSTRG.14322;MSTRG.14918;MSTRG.17258;MSTRG.1755;MSTRG.1756;MSTRG.17767;MSTRG.19002;MSTRG.19004;MSTRG.19847;MSTRG.23446;MSTRG.25049;MSTRG.25888;MSTRG.26381;MSTRG.26393;MSTRG.26399;MSTRG.27103;MSTRG.28014;MSTRG.4407;MSTRG.4937;MSTRG.5548;MSTRG.5818;MSTRG.6805;MSTRG.7348;MSTRG.8423;MSTRG.8576;MSTRG.8974;MSTRG.9271;gene-ANN_…
7	GO:0019773	CC	proteasome core complex, alpha-subunit complex	7/ 1152	8/ 14107	0.875	1.76978e-07	1.62567e-05	MSTRG.19847;MSTRG.4407;MSTRG.5548;MSTRG.8576;MSTRG.8974;gene-ANN_02655;gene-ANN_27425
21	GO:0030414	MF	peptidase inhibitor activity	21/ 1152	71/ 14107	0.295775	1.23445e-07	2.83305e-05	MSTRG.16884;MSTRG.19002;MSTRG.19004;MSTRG.19542;MSTRG.19544;MSTRG.21570;MSTRG.22441;MSTRG.22955;MSTRG.23859;MSTRG.23982;MSTRG.23993;MSTRG.9507;gene-ANN_03282;gene-ANN_03295;gene-ANN_04157;gene-ANN_07792;gene-ANN_18721;gene-ANN_19818;gene-ANN_19821;gene-ANN_19822;gene-ANN_24379
22	GO:0004857	MF	enzyme inhibitor activity	22/ 1152	79/ 14107	0.278481	2.02731e-07	3.83417e-05	MSTRG.16884;MSTRG.19002;MSTRG.19004;MSTRG.19542;MSTRG.19544;MSTRG.21570;MSTRG.22441;MSTRG.22955;MSTRG.23859;MSTRG.23982;MSTRG.23993;MSTRG.9507;gene-ANN_03282;gene-ANN_03295;gene-ANN_04157;gene-ANN_05691;gene-ANN_07792;gene-ANN_18721;gene-ANN_19818;gene-ANN_19821;gene-ANN_19822;gene-ANN_24379
21	GO:0061134	MF	peptidase regulator activity	21/ 1152	73/ 14107	0.287671	2.08833e-07	3.83417e-05	MSTRG.16884;MSTRG.19002;MSTRG.19004;MSTRG.19542;MSTRG.19544;MSTRG.21570;MSTRG.22441;MSTRG.22955;MSTRG.23859;MSTRG.23982;MSTRG.23993;MSTRG.9507;gene-ANN_03282;gene-ANN_03295;gene-ANN_04157;gene-ANN_07792;gene-ANN_18721;gene-ANN_19818;gene-ANN_19821;gene-ANN_19822;gene-ANN_24379
22	GO:0140678	MF	molecular function inhibitor activity	22/ 1152	81/ 14107	0.271605	3.27629e-07	5.46843e-05	MSTRG.16884;MSTRG.19002;MSTRG.19004;MSTRG.19542;MSTRG.19544;MSTRG.21570;MSTRG.22441;MSTRG.22955;MSTRG.23859;MSTRG.23982;MSTRG.23993;MSTRG.9507;gene-ANN_03282;gene-ANN_03295;gene-ANN_04157;gene-ANN_05691;gene-ANN_07792;gene-ANN_18721;gene-ANN_19818;gene-ANN_19821;gene-ANN_19822;gene-ANN_24379
25	GO:0006511	BP	ubiquitin-dependent protein catabolic process	25/ 1152	106/ 14107	0.235849	9.85286e-07	0.000116846	MSTRG.1201;MSTRG.1202;MSTRG.1333;MSTRG.1358;MSTRG.1368;MSTRG.1396;MSTRG.14322;MSTRG.19002;MSTRG.19004;MSTRG.19847;MSTRG.4407;MSTRG.5548;MSTRG.8576;MSTRG.8974;gene-ANN_02655;gene-ANN_03444;gene-ANN_03579;gene-ANN_09597;gene-ANN_18608;gene-ANN_19850;gene-ANN_21396;gene-ANN_21397;gene-ANN_27078;gene-ANN_27395;gene-ANN_27425
25	GO:0019941	BP	modification-dependent protein catabolic process	25/ 1152	108/ 14107	0.231481	1.42717e-06	0.00014894	MSTRG.1201;MSTRG.1202;MSTRG.1333;MSTRG.1358;MSTRG.1368;MSTRG.1396;MSTRG.14322;MSTRG.19002;MSTRG.19004;MSTRG.19847;MSTRG.4407;MSTRG.5548;MSTRG.8576;MSTRG.8974;gene-ANN_02655;gene-ANN_03444;gene-ANN_03579;gene-ANN_09597;gene-ANN_18608;gene-ANN_19850;gene-ANN_21396;gene-ANN_21397;gene-ANN_27078;gene-ANN_27395;gene-ANN_27425
25	GO:0043632	BP	modification-dependent macromolecule catabolic process	25/ 1152	108/ 14107	0.231481	1.42717e-06	0.00014894	MSTRG.1201;MSTRG.1202;MSTRG.1333;MSTRG.1358;MSTRG.1368;MSTRG.1396;MSTRG.14322;MSTRG.19002;MSTRG.19004;MSTRG.19847;MSTRG.4407;MSTRG.5548;MSTRG.8576;MSTRG.8974;gene-ANN_02655;gene-ANN_03444;gene-ANN_03579;gene-ANN_09597;gene-ANN_18608;gene-ANN_19850;gene-ANN_21396;gene-ANN_21397;gene-ANN_27078;gene-ANN_27395;gene-ANN_27425
37	GO:0009057	BP	macromolecule catabolic process	37/ 1152	198/ 14107	0.186869	2.29348e-06	0.000230141	MSTRG.1201;MSTRG.1202;MSTRG.1333;MSTRG.1358;MSTRG.1368;MSTRG.1396;MSTRG.14322;MSTRG.14918;MSTRG.19002;MSTRG.19004;MSTRG.19847;MSTRG.26381;MSTRG.26393;MSTRG.26399;MSTRG.4407;MSTRG.4937;MSTRG.5548;MSTRG.5818;MSTRG.8576;MSTRG.8974;gene-ANN_02655;gene-ANN_03444;gene-ANN_03579;gene-ANN_05854;gene-ANN_07113;gene-ANN_09597;gene-ANN_10326;gene-ANN_11240;gene-ANN_18608;gene-ANN_19564;gene-ANN_19850;gene-A…
40	GO:0004497	MF	monooxygenase activity	40/ 1152	224/ 14107	0.178571	2.8991e-06	0.000443563	MSTRG.1117;MSTRG.1374;MSTRG.1375;MSTRG.19580;MSTRG.20632;MSTRG.20862;MSTRG.2090;MSTRG.20944;MSTRG.21129;MSTRG.21132;MSTRG.21396;MSTRG.24744;MSTRG.25778;MSTRG.25782;MSTRG.26637;MSTRG.26716;MSTRG.26717;MSTRG.27635;MSTRG.28119;MSTRG.4156;gene-ANN_01559;gene-ANN_01753;gene-ANN_03466;gene-ANN_03472;gene-ANN_07192;gene-ANN_07257;gene-ANN_08019;gene-ANN_09537;gene-ANN_09858;gene-ANN_11213;gene-ANN_13795…
12	GO:0005911	CC	cell-cell junction	12/ 1152	34/ 14107	0.352941	8.36809e-06	0.000597853	MSTRG.28081;MSTRG.28955;MSTRG.29943;gene-ANN_01874;gene-ANN_08434;gene-ANN_08436;gene-ANN_25455;gene-ANN_25545;gene-ANN_25549;gene-ANN_25550;gene-ANN_27381;gene-ANN_27382
17	GO:0061135	MF	endopeptidase regulator activity	17/ 1152	61/ 14107	0.278689	4.81067e-06	0.000630884	MSTRG.19002;MSTRG.19004;MSTRG.19542;MSTRG.19544;MSTRG.23859;MSTRG.23982;MSTRG.23993;MSTRG.9507;gene-ANN_03282;gene-ANN_03295;gene-ANN_04157;gene-ANN_07792;gene-ANN_18721;gene-ANN_19818;gene-ANN_19821;gene-ANN_19822;gene-ANN_24379
17	GO:0004866	MF	endopeptidase inhibitor activity	17/ 1152	61/ 14107	0.278689	4.81067e-06	0.000630884	MSTRG.19002;MSTRG.19004;MSTRG.19542;MSTRG.19544;MSTRG.23859;MSTRG.23982;MSTRG.23993;MSTRG.9507;gene-ANN_03282;gene-ANN_03295;gene-ANN_04157;gene-ANN_07792;gene-ANN_18721;gene-ANN_19818;gene-ANN_19821;gene-ANN_19822;gene-ANN_24379
15	GO:0006955	BP	immune response	15/ 1152	51/ 14107	0.294118	8.39659e-06	0.000782382	MSTRG.14019;MSTRG.14918;MSTRG.20895;MSTRG.23953;MSTRG.26381;MSTRG.26393;MSTRG.26399;MSTRG.26840;MSTRG.4937;MSTRG.7126;MSTRG.8803;gene-ANN_05519;gene-ANN_07113;gene-ANN_08052;gene-ANN_12235
8	GO:0005921	CC	gap junction	8/ 1152	16/ 14107	0.5	1.37026e-05	0.000800979	MSTRG.28081;MSTRG.28955;gene-ANN_08434;gene-ANN_08436;gene-ANN_25455;gene-ANN_25545;gene-ANN_25549;gene-ANN_25550
37	GO:0022804	MF	active transmembrane transporter activity	37/ 1152	208/ 14107	0.177885	8.46815e-06	0.000971721	MSTRG.1064;MSTRG.10969;MSTRG.19440;MSTRG.20034;MSTRG.20412;MSTRG.20720;MSTRG.21964;MSTRG.22313;MSTRG.23249;MSTRG.23488;MSTRG.24961;MSTRG.25280;MSTRG.25283;MSTRG.25286;MSTRG.25441;MSTRG.25971;MSTRG.6165;MSTRG.6240;MSTRG.6640;MSTRG.9820;gene-ANN_00159;gene-ANN_01682;gene-ANN_03095;gene-ANN_03096;gene-ANN_04252;gene-ANN_07283;gene-ANN_09886;gene-ANN_16512;gene-ANN_17767;gene-ANN_18323;gene-ANN_18329…
14	GO:0070161	CC	anchoring junction	14/ 1152	49/ 14107	0.285714	2.4107e-05	0.00129173	MSTRG.28081;MSTRG.28955;MSTRG.29943;gene-ANN_01874;gene-ANN_08434;gene-ANN_08436;gene-ANN_12257;gene-ANN_25455;gene-ANN_25545;gene-ANN_25549;gene-ANN_25550;gene-ANN_25612;gene-ANN_27381;gene-ANN_27382
42	GO:0005576	CC	extracellular region	42/ 1152	262/ 14107	0.160305	2.99268e-05	0.00148023	MSTRG.12040;MSTRG.14019;MSTRG.16884;MSTRG.17767;MSTRG.19231;MSTRG.19488;MSTRG.19489;MSTRG.19542;MSTRG.19544;MSTRG.21570;MSTRG.22771;MSTRG.23859;MSTRG.24025;MSTRG.25778;MSTRG.25782;MSTRG.26121;MSTRG.26840;MSTRG.28231;MSTRG.4735;MSTRG.4738;MSTRG.6180;MSTRG.6444;MSTRG.6898;MSTRG.8510;MSTRG.8765;MSTRG.902;gene-ANN_01426;gene-ANN_01497;gene-ANN_01568;gene-ANN_01731;gene-ANN_04564;gene-ANN_04864;gene-A…
4	GO:0008540	CC	proteasome regulatory particle, base subcomplex	4/ 1152	4/ 14107	1	4.4258e-05	0.00189719	MSTRG.6961;gene-ANN_13021;gene-ANN_24785;gene-ANN_27078
27	GO:1901565	BP	organonitrogen compound catabolic process	27/ 1152	139/ 14107	0.194245	2.52909e-05	0.00227531	MSTRG.1201;MSTRG.1202;MSTRG.14918;MSTRG.17258;MSTRG.17767;MSTRG.19002;MSTRG.19004;MSTRG.23446;MSTRG.25049;MSTRG.26381;MSTRG.26393;MSTRG.26399;MSTRG.28014;MSTRG.4937;MSTRG.5548;MSTRG.6805;MSTRG.7348;MSTRG.9271;gene-ANN_05854;gene-ANN_07113;gene-ANN_08052;gene-ANN_09597;gene-ANN_11240;gene-ANN_19564;gene-ANN_19850;gene-ANN_22590;gene-ANN_27395
28	GO:0004930	MF	G protein-coupled receptor activity	28/ 1152	150/ 14107	0.186667	3.07089e-05	0.00296745	MSTRG.11927;MSTRG.11945;MSTRG.14568;MSTRG.2363;MSTRG.2364;MSTRG.2723;MSTRG.27461;MSTRG.27667;MSTRG.3981;MSTRG.5298;MSTRG.5299;MSTRG.5300;MSTRG.5356;MSTRG.7214;MSTRG.7215;MSTRG.7370;MSTRG.894;MSTRG.9958;gene-ANN_02241;gene-ANN_04129;gene-ANN_08016;gene-ANN_10259;gene-ANN_23999;gene-ANN_24000;gene-ANN_24011;gene-ANN_24012;gene-ANN_24475;gene-ANN_27197
15	GO:0002376	BP	immune system process	15/ 1152	57/ 14107	0.263158	3.64495e-05	0.0031522	MSTRG.14019;MSTRG.14918;MSTRG.20895;MSTRG.23953;MSTRG.26381;MSTRG.26393;MSTRG.26399;MSTRG.26840;MSTRG.4937;MSTRG.7126;MSTRG.8803;gene-ANN_05519;gene-ANN_07113;gene-ANN_08052;gene-ANN_12235
142	GO:1901564	BP	organonitrogen compound metabolic process	142/ 1152	1251/ 14107	0.113509	3.74543e-05	0.0031522	MSTRG.10570;MSTRG.10828;MSTRG.10887;MSTRG.11618;MSTRG.1201;MSTRG.1202;MSTRG.12526;MSTRG.1333;MSTRG.1358;MSTRG.1368;MSTRG.1396;MSTRG.14322;MSTRG.14918;MSTRG.15027;MSTRG.15177;MSTRG.15283;MSTRG.16473;MSTRG.16537;MSTRG.17258;MSTRG.17767;MSTRG.18272;MSTRG.18903;MSTRG.19002;MSTRG.19004;MSTRG.19161;MSTRG.1928;MSTRG.19847;MSTRG.20267;MSTRG.20402;MSTRG.21072;MSTRG.21615;MSTRG.23080;MSTRG.23082;MSTRG.2315…
46	GO:0098772	MF	molecular function regulator activity	46/ 1152	306/ 14107	0.150327	4.92194e-05	0.00451834	MSTRG.13232;MSTRG.15385;MSTRG.16884;MSTRG.17258;MSTRG.18806;MSTRG.19002;MSTRG.19004;MSTRG.19542;MSTRG.19544;MSTRG.21570;MSTRG.22441;MSTRG.22955;MSTRG.23859;MSTRG.23982;MSTRG.23993;MSTRG.24025;MSTRG.25049;MSTRG.26271;MSTRG.6180;MSTRG.6321;MSTRG.6961;MSTRG.8510;MSTRG.8868;MSTRG.9507;gene-ANN_03282;gene-ANN_03295;gene-ANN_04157;gene-ANN_05691;gene-ANN_06943;gene-ANN_07705;gene-ANN_07792;gene-ANN_094…
102	GO:0005215	MF	transporter activity	102/ 1152	849/ 14107	0.120141	5.80652e-05	0.00502951	MSTRG.1064;MSTRG.10670;MSTRG.10969;MSTRG.1117;MSTRG.11388;MSTRG.13424;MSTRG.1799;MSTRG.19205;MSTRG.19206;MSTRG.19440;MSTRG.20034;MSTRG.20412;MSTRG.20720;MSTRG.2090;MSTRG.20944;MSTRG.21964;MSTRG.22313;MSTRG.22504;MSTRG.23075;MSTRG.23249;MSTRG.23488;MSTRG.24961;MSTRG.25280;MSTRG.25283;MSTRG.25286;MSTRG.25441;MSTRG.25807;MSTRG.25971;MSTRG.26080;MSTRG.26316;MSTRG.27103;MSTRG.2857;MSTRG.3029;MSTRG.382…
100	GO:0022857	MF	transmembrane transporter activity	100/ 1152	828/ 14107	0.120773	6.12203e-05	0.00502951	MSTRG.1064;MSTRG.10670;MSTRG.10969;MSTRG.1117;MSTRG.11388;MSTRG.13424;MSTRG.1799;MSTRG.19205;MSTRG.19206;MSTRG.19440;MSTRG.20034;MSTRG.20412;MSTRG.20720;MSTRG.2090;MSTRG.20944;MSTRG.21964;MSTRG.22313;MSTRG.22504;MSTRG.23075;MSTRG.23249;MSTRG.23488;MSTRG.24961;MSTRG.25280;MSTRG.25283;MSTRG.25286;MSTRG.25441;MSTRG.25807;MSTRG.25971;MSTRG.26080;MSTRG.26316;MSTRG.27103;MSTRG.2857;MSTRG.3029;MSTRG.382…
14	GO:0004867	MF	serine-type endopeptidase inhibitor activity	14/ 1152	53/ 14107	0.264151	6.30058e-05	0.00502951	MSTRG.19542;MSTRG.19544;MSTRG.23859;MSTRG.23982;MSTRG.23993;MSTRG.9507;gene-ANN_03282;gene-ANN_03295;gene-ANN_04157;gene-ANN_18721;gene-ANN_19818;gene-ANN_19821;gene-ANN_19822;gene-ANN_24379
5	GO:0019991	BP	septate junction assembly	5/ 1152	7/ 14107	0.714286	6.5757e-05	0.00504588	MSTRG.23076;MSTRG.25496;MSTRG.9847;gene-ANN_06311;gene-ANN_06312
5	GO:0120192	BP	tight junction assembly	5/ 1152	7/ 14107	0.714286	6.5757e-05	0.00504588	MSTRG.23076;MSTRG.25496;MSTRG.9847;gene-ANN_06311;gene-ANN_06312
5	GO:0120193	BP	tight junction organization	5/ 1152	7/ 14107	0.714286	6.5757e-05	0.00504588	MSTRG.23076;MSTRG.25496;MSTRG.9847;gene-ANN_06311;gene-ANN_06312
39	GO:0016705	MF	oxidoreductase activity, acting on paired donors, with incorporation or reduction of molecular oxygen	39/ 1152	250/ 14107	0.156	9.20847e-05	0.00704448	MSTRG.1117;MSTRG.1374;MSTRG.1375;MSTRG.16555;MSTRG.19460;MSTRG.19580;MSTRG.20632;MSTRG.20862;MSTRG.2090;MSTRG.20944;MSTRG.21129;MSTRG.21132;MSTRG.21396;MSTRG.21515;MSTRG.24744;MSTRG.26637;MSTRG.26716;MSTRG.26717;MSTRG.27635;MSTRG.28119;MSTRG.4156;gene-ANN_01559;gene-ANN_01753;gene-ANN_03466;gene-ANN_03472;gene-ANN_07192;gene-ANN_08019;gene-ANN_09858;gene-ANN_11213;gene-ANN_13795;gene-ANN_14186;ge…
14	GO:0051707	BP	response to other organism	14/ 1152	55/ 14107	0.254545	9.77856e-05	0.00728922	MSTRG.10147;MSTRG.12040;MSTRG.14019;MSTRG.14918;MSTRG.20895;MSTRG.22984;MSTRG.26381;MSTRG.26393;MSTRG.26399;MSTRG.26840;MSTRG.4937;gene-ANN_07113;gene-ANN_08052;gene-ANN_13570
487	GO:0003824	MF	catalytic activity	487/ 1152	5216/ 14107	0.0933666	0.000115434	0.00815139	MSTRG.10027;MSTRG.10110;MSTRG.10147;MSTRG.10161;MSTRG.10570;MSTRG.10681;MSTRG.10780;MSTRG.10781;MSTRG.10828;MSTRG.10887;MSTRG.10969;MSTRG.11150;MSTRG.11157;MSTRG.11169;MSTRG.1117;MSTRG.11320;MSTRG.11422;MSTRG.11533;MSTRG.11574;MSTRG.11589;MSTRG.11618;MSTRG.1201;MSTRG.1202;MSTRG.12080;MSTRG.12082;MSTRG.1250;MSTRG.12526;MSTRG.12596;MSTRG.12672;MSTRG.12787;MSTRG.12833;MSTRG.1301;MSTRG.1333;MSTRG.134…
14	GO:0009607	BP	response to biotic stimulus	14/ 1152	56/ 14107	0.25	0.000120706	0.00851141	MSTRG.10147;MSTRG.12040;MSTRG.14019;MSTRG.14918;MSTRG.20895;MSTRG.22984;MSTRG.26381;MSTRG.26393;MSTRG.26399;MSTRG.26840;MSTRG.4937;gene-ANN_07113;gene-ANN_08052;gene-ANN_13570
14	GO:0043207	BP	response to external biotic stimulus	14/ 1152	56/ 14107	0.25	0.000120706	0.00851141	MSTRG.10147;MSTRG.12040;MSTRG.14019;MSTRG.14918;MSTRG.20895;MSTRG.22984;MSTRG.26381;MSTRG.26393;MSTRG.26399;MSTRG.26840;MSTRG.4937;gene-ANN_07113;gene-ANN_08052;gene-ANN_13570
28	GO:0016747	MF	acyltransferase activity, transferring groups other than amino-acyl groups	28/ 1152	162/ 14107	0.17284	0.000130119	0.00875637	MSTRG.10110;MSTRG.11320;MSTRG.11422;MSTRG.11574;MSTRG.12080;MSTRG.12082;MSTRG.13431;MSTRG.16301;MSTRG.19263;MSTRG.22807;MSTRG.2450;MSTRG.2452;MSTRG.2463;MSTRG.8576;MSTRG.8578;gene-ANN_00174;gene-ANN_03818;gene-ANN_05081;gene-ANN_05085;gene-ANN_07343;gene-ANN_08217;gene-ANN_11871;gene-ANN_13391;gene-ANN_17011;gene-ANN_18777;gene-ANN_20693;gene-ANN_21614;gene-ANN_21853
23	GO:0050660	MF	flavin adenine dinucleotide binding	23/ 1152	121/ 14107	0.190083	0.000138309	0.00875637	MSTRG.11157;MSTRG.20955;MSTRG.23353;MSTRG.23696;MSTRG.29138;MSTRG.29173;MSTRG.29174;MSTRG.6280;MSTRG.6282;MSTRG.6756;MSTRG.8955;MSTRG.922;MSTRG.923;MSTRG.9578;gene-ANN_07237;gene-ANN_07332;gene-ANN_08606;gene-ANN_13795;gene-ANN_19491;gene-ANN_23033;gene-ANN_24555;gene-ANN_26436;gene-ANN_26508
101	GO:0019538	BP	protein metabolic process	101/ 1152	856/ 14107	0.117991	0.000137346	0.00942985	MSTRG.10570;MSTRG.10828;MSTRG.1201;MSTRG.1202;MSTRG.12526;MSTRG.1333;MSTRG.1358;MSTRG.1368;MSTRG.1396;MSTRG.14322;MSTRG.15027;MSTRG.15283;MSTRG.16473;MSTRG.16537;MSTRG.18272;MSTRG.19002;MSTRG.19004;MSTRG.1928;MSTRG.19847;MSTRG.20402;MSTRG.21072;MSTRG.21615;MSTRG.23080;MSTRG.23082;MSTRG.23157;MSTRG.24897;MSTRG.24937;MSTRG.25099;MSTRG.25688;MSTRG.25692;MSTRG.25694;MSTRG.25696;MSTRG.26020;MSTRG.2632…
14	GO:0006952	BP	defense response	14/ 1152	57/ 14107	0.245614	0.000148138	0.00991009	MSTRG.10147;MSTRG.12040;MSTRG.14019;MSTRG.14918;MSTRG.20895;MSTRG.24025;MSTRG.26381;MSTRG.26393;MSTRG.26399;MSTRG.26840;MSTRG.4937;gene-ANN_07113;gene-ANN_08052;gene-ANN_13570
48	GO:0006629	BP	lipid metabolic process	48/ 1152	336/ 14107	0.142857	0.000160528	0.00992117	MSTRG.10161;MSTRG.10780;MSTRG.10781;MSTRG.11618;MSTRG.12787;MSTRG.13431;MSTRG.1544;MSTRG.16555;MSTRG.17258;MSTRG.1755;MSTRG.1756;MSTRG.17767;MSTRG.18406;MSTRG.21515;MSTRG.2450;MSTRG.2452;MSTRG.2463;MSTRG.25049;MSTRG.25888;MSTRG.27103;MSTRG.3114;MSTRG.4735;MSTRG.4738;MSTRG.5441;MSTRG.5708;MSTRG.5877;MSTRG.7132;MSTRG.8423;MSTRG.9415;gene-ANN_00174;gene-ANN_01568;gene-ANN_01731;gene-ANN_04540;gene-A…
5	GO:0034329	BP	cell junction assembly	5/ 1152	8/ 14107	0.625	0.000163515	0.00992117	MSTRG.23076;MSTRG.25496;MSTRG.9847;gene-ANN_06311;gene-ANN_06312
5	GO:0007031	BP	peroxisome organization	5/ 1152	8/ 14107	0.625	0.000163515	0.00992117	gene-ANN_03840;gene-ANN_10999;gene-ANN_18708;gene-ANN_24136;gene-ANN_28115
5	GO:0007043	BP	cell-cell junction assembly	5/ 1152	8/ 14107	0.625	0.000163515	0.00992117	MSTRG.23076;MSTRG.25496;MSTRG.9847;gene-ANN_06311;gene-ANN_06312
13	GO:0098542	BP	defense response to other organism	13/ 1152	51/ 14107	0.254902	0.00016967	0.0100606	MSTRG.10147;MSTRG.12040;MSTRG.14019;MSTRG.14918;MSTRG.20895;MSTRG.26381;MSTRG.26393;MSTRG.26399;MSTRG.26840;MSTRG.4937;gene-ANN_07113;gene-ANN_08052;gene-ANN_13570
14	GO:0044419	BP	biological process involved in interspecies interaction between organisms	14/ 1152	58/ 14107	0.241379	0.000180797	0.0104822	MSTRG.10147;MSTRG.12040;MSTRG.14019;MSTRG.14918;MSTRG.20895;MSTRG.22984;MSTRG.26381;MSTRG.26393;MSTRG.26399;MSTRG.26840;MSTRG.4937;gene-ANN_07113;gene-ANN_08052;gene-ANN_13570
16	GO:0005615	CC	extracellular space	16/ 1152	75/ 14107	0.213333	0.000300028	0.0107177	MSTRG.23446;MSTRG.23982;MSTRG.23993;MSTRG.9507;gene-ANN_03282;gene-ANN_03295;gene-ANN_04157;gene-ANN_05072;gene-ANN_14359;gene-ANN_14360;gene-ANN_14361;gene-ANN_18721;gene-ANN_19818;gene-ANN_19821;gene-ANN_19822;gene-ANN_24379
36	GO:0005506	MF	iron ion binding	36/ 1152	232/ 14107	0.155172	0.000227294	0.0134617	MSTRG.1117;MSTRG.1374;MSTRG.1375;MSTRG.19580;MSTRG.20632;MSTRG.20862;MSTRG.2090;MSTRG.20944;MSTRG.21129;MSTRG.21132;MSTRG.21396;MSTRG.24744;MSTRG.26637;MSTRG.26716;MSTRG.26717;MSTRG.27635;MSTRG.28119;MSTRG.4156;MSTRG.6280;MSTRG.6282;MSTRG.6756;gene-ANN_01559;gene-ANN_01753;gene-ANN_03466;gene-ANN_03472;gene-ANN_07192;gene-ANN_07257;gene-ANN_09858;gene-ANN_11213;gene-ANN_15655;gene-ANN_15659;gene-…
70	GO:0008233	MF	peptidase activity	70/ 1152	552/ 14107	0.126812	0.000241525	0.0138575	MSTRG.10570;MSTRG.10681;MSTRG.10828;MSTRG.1201;MSTRG.1202;MSTRG.12526;MSTRG.14322;MSTRG.15027;MSTRG.15283;MSTRG.16473;MSTRG.16537;MSTRG.18272;MSTRG.1928;MSTRG.23080;MSTRG.23082;MSTRG.23157;MSTRG.24897;MSTRG.24937;MSTRG.25099;MSTRG.25694;MSTRG.25696;MSTRG.27197;MSTRG.28264;MSTRG.28939;MSTRG.3814;MSTRG.4353;MSTRG.5316;MSTRG.8818;MSTRG.8819;MSTRG.8820;gene-ANN_01497;gene-ANN_01577;gene-ANN_01713;gen…
26	GO:0015399	MF	primary active transmembrane transporter activity	26/ 1152	152/ 14107	0.171053	0.000269479	0.0149928	MSTRG.10969;MSTRG.19440;MSTRG.22313;MSTRG.23249;MSTRG.23488;MSTRG.24961;MSTRG.25280;MSTRG.25283;MSTRG.25286;MSTRG.25441;MSTRG.25971;MSTRG.6165;MSTRG.6240;MSTRG.6640;MSTRG.9820;gene-ANN_00159;gene-ANN_01682;gene-ANN_07283;gene-ANN_17767;gene-ANN_18329;gene-ANN_19494;gene-ANN_22159;gene-ANN_22163;gene-ANN_22164;gene-ANN_24196;gene-ANN_24895
38	GO:0030234	MF	enzyme regulator activity	38/ 1152	256/ 14107	0.148438	0.000301572	0.0162849	MSTRG.15385;MSTRG.16884;MSTRG.17258;MSTRG.18806;MSTRG.19002;MSTRG.19004;MSTRG.19542;MSTRG.19544;MSTRG.21570;MSTRG.22441;MSTRG.22955;MSTRG.23859;MSTRG.23982;MSTRG.23993;MSTRG.25049;MSTRG.6321;MSTRG.6961;MSTRG.8868;MSTRG.9507;gene-ANN_03282;gene-ANN_03295;gene-ANN_04157;gene-ANN_05691;gene-ANN_06943;gene-ANN_07705;gene-ANN_07792;gene-ANN_09476;gene-ANN_11596;gene-ANN_12556;gene-ANN_13021;gene-ANN_1…
12	GO:1901136	BP	carbohydrate derivative catabolic process	12/ 1152	47/ 14107	0.255319	0.00029501	0.0163762	MSTRG.14918;MSTRG.17258;MSTRG.23446;MSTRG.25049;MSTRG.26381;MSTRG.26393;MSTRG.26399;MSTRG.4937;gene-ANN_05854;gene-ANN_07113;gene-ANN_11240;gene-ANN_19564
38	GO:0020037	MF	heme binding	38/ 1152	258/ 14107	0.147287	0.000332088	0.0174204	MSTRG.1117;MSTRG.1374;MSTRG.1375;MSTRG.19580;MSTRG.20632;MSTRG.20862;MSTRG.2090;MSTRG.20944;MSTRG.21129;MSTRG.21132;MSTRG.21396;MSTRG.24744;MSTRG.26637;MSTRG.26716;MSTRG.26717;MSTRG.27635;MSTRG.28119;MSTRG.4156;gene-ANN_01559;gene-ANN_01753;gene-ANN_03466;gene-ANN_03472;gene-ANN_07192;gene-ANN_07829;gene-ANN_09858;gene-ANN_11213;gene-ANN_13598;gene-ANN_13795;gene-ANN_15655;gene-ANN_15659;gene-ANN…
14	GO:1990351	CC	transporter complex	14/ 1152	65/ 14107	0.215385	0.000634803	0.0181266	MSTRG.10670;MSTRG.10969;MSTRG.1117;MSTRG.2090;MSTRG.20944;MSTRG.25807;MSTRG.26080;MSTRG.5578;gene-ANN_05323;gene-ANN_05327;gene-ANN_09012;gene-ANN_13657;gene-ANN_19521;gene-ANN_25637
14	GO:1902495	CC	transmembrane transporter complex	14/ 1152	65/ 14107	0.215385	0.000634803	0.0181266	MSTRG.10670;MSTRG.10969;MSTRG.1117;MSTRG.2090;MSTRG.20944;MSTRG.25807;MSTRG.26080;MSTRG.5578;gene-ANN_05323;gene-ANN_05327;gene-ANN_09012;gene-ANN_13657;gene-ANN_19521;gene-ANN_25637
5	GO:0005839	CC	proteasome core complex	5/ 1152	10/ 14107	0.5	0.00064012	0.0181266	gene-ANN_05659;gene-ANN_12051;gene-ANN_22590;gene-ANN_22974;gene-ANN_26469
16	GO:0030054	CC	cell junction	16/ 1152	80/ 14107	0.2	0.000642527	0.0181266	MSTRG.19344;MSTRG.28081;MSTRG.28955;MSTRG.29943;gene-ANN_01874;gene-ANN_08434;gene-ANN_08436;gene-ANN_12257;gene-ANN_18260;gene-ANN_25455;gene-ANN_25545;gene-ANN_25549;gene-ANN_25550;gene-ANN_25612;gene-ANN_27381;gene-ANN_27382
5	GO:0043248	BP	proteasome assembly	5/ 1152	9/ 14107	0.555556	0.000343125	0.0186503	MSTRG.4117;MSTRG.9066;gene-ANN_17902;gene-ANN_26253;gene-ANN_27422
10	GO:0034703	CC	cation channel complex	10/ 1152	38/ 14107	0.263158	0.000720523	0.019304	MSTRG.10670;MSTRG.1117;MSTRG.2090;MSTRG.20944;MSTRG.25807;MSTRG.26080;gene-ANN_09012;gene-ANN_13657;gene-ANN_19521;gene-ANN_25637
10	GO:0034702	CC	monoatomic ion channel complex	10/ 1152	39/ 14107	0.25641	0.000899039	0.0231233	MSTRG.10670;MSTRG.1117;MSTRG.2090;MSTRG.20944;MSTRG.25807;MSTRG.26080;gene-ANN_09012;gene-ANN_13657;gene-ANN_19521;gene-ANN_25637
10	GO:0042579	CC	microbody	10/ 1152	40/ 14107	0.25	0.00111227	0.0275073	MSTRG.23917;MSTRG.6280;MSTRG.6282;MSTRG.6756;gene-ANN_03840;gene-ANN_07332;gene-ANN_08606;gene-ANN_09537;gene-ANN_24136;gene-ANN_28115
38	GO:0046906	MF	tetrapyrrole binding	38/ 1152	263/ 14107	0.144487	0.000559039	0.028511	MSTRG.1117;MSTRG.1374;MSTRG.1375;MSTRG.19580;MSTRG.20632;MSTRG.20862;MSTRG.2090;MSTRG.20944;MSTRG.21129;MSTRG.21132;MSTRG.21396;MSTRG.24744;MSTRG.26637;MSTRG.26716;MSTRG.26717;MSTRG.27635;MSTRG.28119;MSTRG.4156;gene-ANN_01559;gene-ANN_01753;gene-ANN_03466;gene-ANN_03472;gene-ANN_07192;gene-ANN_07829;gene-ANN_09858;gene-ANN_11213;gene-ANN_13598;gene-ANN_13795;gene-ANN_15655;gene-ANN_15659;gene-ANN…
4	GO:0015919	BP	peroxisomal membrane transport	4/ 1152	6/ 14107	0.666667	0.000580337	0.0285679	gene-ANN_03840;gene-ANN_10999;gene-ANN_24136;gene-ANN_28115
4	GO:0072663	BP	establishment of protein localization to peroxisome	4/ 1152	6/ 14107	0.666667	0.000580337	0.0285679	gene-ANN_03840;gene-ANN_10999;gene-ANN_24136;gene-ANN_28115
4	GO:0043574	BP	peroxisomal transport	4/ 1152	6/ 14107	0.666667	0.000580337	0.0285679	gene-ANN_03840;gene-ANN_10999;gene-ANN_24136;gene-ANN_28115
4	GO:0006625	BP	protein targeting to peroxisome	4/ 1152	6/ 14107	0.666667	0.000580337	0.0285679	gene-ANN_03840;gene-ANN_10999;gene-ANN_24136;gene-ANN_28115
4	GO:0072662	BP	protein localization to peroxisome	4/ 1152	6/ 14107	0.666667	0.000580337	0.0285679	gene-ANN_03840;gene-ANN_10999;gene-ANN_24136;gene-ANN_28115
8	GO:0080134	BP	regulation of response to stress	8/ 1152	25/ 14107	0.32	0.000591926	0.0285988	MSTRG.1714;MSTRG.23953;MSTRG.7126;MSTRG.8803;gene-ANN_05519;gene-ANN_08052;gene-ANN_12235;gene-ANN_17893
5	GO:0045216	BP	cell-cell junction organization	5/ 1152	10/ 14107	0.5	0.00064012	0.030365	MSTRG.23076;MSTRG.25496;MSTRG.9847;gene-ANN_06311;gene-ANN_06312
15	GO:0006811	BP	monoatomic ion transport	15/ 1152	73/ 14107	0.205479	0.000697802	0.0325101	MSTRG.1064;MSTRG.20034;MSTRG.21964;MSTRG.28081;MSTRG.28955;gene-ANN_03711;gene-ANN_05323;gene-ANN_05327;gene-ANN_08434;gene-ANN_08436;gene-ANN_16512;gene-ANN_25455;gene-ANN_25545;gene-ANN_25549;gene-ANN_25550
10	GO:0045087	BP	innate immune response	10/ 1152	38/ 14107	0.263158	0.000720523	0.0329797	MSTRG.14019;MSTRG.14918;MSTRG.20895;MSTRG.26381;MSTRG.26393;MSTRG.26399;MSTRG.26840;MSTRG.4937;gene-ANN_07113;gene-ANN_08052
6	GO:0045088	BP	regulation of innate immune response	6/ 1152	15/ 14107	0.4	0.000768946	0.0345893	MSTRG.23953;MSTRG.7126;MSTRG.8803;gene-ANN_05519;gene-ANN_08052;gene-ANN_12235
9	GO:0010498	BP	proteasomal protein catabolic process	9/ 1152	32/ 14107	0.28125	0.000782874	0.0346189	MSTRG.1201;MSTRG.1202;MSTRG.19002;MSTRG.19004;MSTRG.5548;gene-ANN_09597;gene-ANN_19850;gene-ANN_22590;gene-ANN_27395
41	GO:0016746	MF	acyltransferase activity	41/ 1152	294/ 14107	0.139456	0.000747033	0.0365909	MSTRG.10110;MSTRG.11320;MSTRG.11422;MSTRG.11574;MSTRG.12080;MSTRG.12082;MSTRG.13431;MSTRG.16301;MSTRG.19263;MSTRG.22807;MSTRG.2450;MSTRG.2452;MSTRG.2463;MSTRG.2534;MSTRG.28901;MSTRG.4231;MSTRG.5441;MSTRG.7079;MSTRG.7132;MSTRG.8576;MSTRG.8578;gene-ANN_00174;gene-ANN_03818;gene-ANN_05081;gene-ANN_05085;gene-ANN_07343;gene-ANN_08217;gene-ANN_09597;gene-ANN_11871;gene-ANN_12463;gene-ANN_13391;gene-AN…
19	GO:0052689	MF	carboxylic ester hydrolase activity	19/ 1152	103/ 14107	0.184466	0.000757328	0.0365909	MSTRG.19344;MSTRG.19347;MSTRG.19348;MSTRG.19474;MSTRG.25888;MSTRG.2894;MSTRG.4304;MSTRG.9016;gene-ANN_00418;gene-ANN_01568;gene-ANN_01731;gene-ANN_10859;gene-ANN_12269;gene-ANN_13344;gene-ANN_13641;gene-ANN_17906;gene-ANN_18260;gene-ANN_18262;gene-ANN_26174
64	GO:0005886	CC	plasma membrane	64/ 1152	531/ 14107	0.120527	0.00155663	0.0370708	MSTRG.1064;MSTRG.11927;MSTRG.1933;MSTRG.20720;MSTRG.21436;MSTRG.21442;MSTRG.22504;MSTRG.23080;MSTRG.23082;MSTRG.25430;MSTRG.26316;MSTRG.27103;MSTRG.27197;MSTRG.28081;MSTRG.28955;MSTRG.29943;MSTRG.3855;MSTRG.5316;MSTRG.6444;MSTRG.6898;MSTRG.6930;MSTRG.7245;MSTRG.7370;MSTRG.8102;MSTRG.8547;MSTRG.8663;MSTRG.894;MSTRG.9958;gene-ANN_00055;gene-ANN_01739;gene-ANN_01874;gene-ANN_02019;gene-ANN_03711;gen…
6	GO:0002831	BP	regulation of response to biotic stimulus	6/ 1152	16/ 14107	0.375	0.00114583	0.0462845	MSTRG.23953;MSTRG.7126;MSTRG.8803;gene-ANN_05519;gene-ANN_08052;gene-ANN_12235
6	GO:0031347	BP	regulation of defense response	6/ 1152	16/ 14107	0.375	0.00114583	0.0462845	MSTRG.23953;MSTRG.7126;MSTRG.8803;gene-ANN_05519;gene-ANN_08052;gene-ANN_12235
6	GO:0002682	BP	regulation of immune system process	6/ 1152	16/ 14107	0.375	0.00114583	0.0462845	MSTRG.23953;MSTRG.7126;MSTRG.8803;gene-ANN_05519;gene-ANN_08052;gene-ANN_12235
6	GO:0032101	BP	regulation of response to external stimulus	6/ 1152	16/ 14107	0.375	0.00114583	0.0462845	MSTRG.23953;MSTRG.7126;MSTRG.8803;gene-ANN_05519;gene-ANN_08052;gene-ANN_12235
6	GO:0050776	BP	regulation of immune response	6/ 1152	16/ 14107	0.375	0.00114583	0.0462845	MSTRG.23953;MSTRG.7126;MSTRG.8803;gene-ANN_05519;gene-ANN_08052;gene-ANN_12235
4	GO:0031903	CC	microbody membrane	4/ 1152	8/ 14107	0.5	0.00236937	0.0491453	MSTRG.23917;gene-ANN_03840;gene-ANN_24136;gene-ANN_28115
4	GO:0005778	CC	peroxisomal membrane	4/ 1152	8/ 14107	0.5	0.00236937	0.0491453	MSTRG.23917;gene-ANN_03840;gene-ANN_24136;gene-ANN_28115
4	GO:0042176	BP	regulation of protein catabolic process	4/ 1152	7/ 14107	0.571429	0.00126644	0.0493157	MSTRG.6961;gene-ANN_06943;gene-ANN_13021;gene-ANN_24785
15	GO:0140359	MF	ABC-type transporter activity	15/ 1152	77/ 14107	0.194805	0.0012445	0.055981	MSTRG.19440;MSTRG.25280;MSTRG.25283;MSTRG.25286;MSTRG.6165;MSTRG.9820;gene-ANN_00159;gene-ANN_17767;gene-ANN_18329;gene-ANN_19494;gene-ANN_22159;gene-ANN_22163;gene-ANN_22164;gene-ANN_24196;gene-ANN_24895
207	GO:0016787	MF	hydrolase activity	207/ 1152	2068/ 14107	0.100097	0.00127947	0.055981	MSTRG.10147;MSTRG.10161;MSTRG.10570;MSTRG.10681;MSTRG.10828;MSTRG.11618;MSTRG.1201;MSTRG.1202;MSTRG.12526;MSTRG.13825;MSTRG.13990;MSTRG.14322;MSTRG.14327;MSTRG.14918;MSTRG.15027;MSTRG.15283;MSTRG.1544;MSTRG.16037;MSTRG.16473;MSTRG.16537;MSTRG.17229;MSTRG.1755;MSTRG.1756;MSTRG.17767;MSTRG.18272;MSTRG.19231;MSTRG.1928;MSTRG.19344;MSTRG.19347;MSTRG.19348;MSTRG.19391;MSTRG.19440;MSTRG.19474;MSTRG.196…
100	GO:0046914	MF	transition metal ion binding	100/ 1152	898/ 14107	0.111359	0.00128061	0.055981	MSTRG.1117;MSTRG.1333;MSTRG.1358;MSTRG.1368;MSTRG.1374;MSTRG.1375;MSTRG.1396;MSTRG.14327;MSTRG.14918;MSTRG.15256;MSTRG.19580;MSTRG.19701;MSTRG.20632;MSTRG.20862;MSTRG.2090;MSTRG.20944;MSTRG.21129;MSTRG.21132;MSTRG.21396;MSTRG.23080;MSTRG.23082;MSTRG.23249;MSTRG.24025;MSTRG.24744;MSTRG.25694;MSTRG.25696;MSTRG.25971;MSTRG.26381;MSTRG.26393;MSTRG.26399;MSTRG.26424;MSTRG.26637;MSTRG.26716;MSTRG.26717…
6	GO:0009253	BP	peptidoglycan catabolic process	6/ 1152	17/ 14107	0.352941	0.00164945	0.0614774	MSTRG.14918;MSTRG.26381;MSTRG.26393;MSTRG.26399;MSTRG.4937;gene-ANN_07113
6	GO:0000270	BP	peptidoglycan metabolic process	6/ 1152	17/ 14107	0.352941	0.00164945	0.0614774	MSTRG.14918;MSTRG.26381;MSTRG.26393;MSTRG.26399;MSTRG.4937;gene-ANN_07113
6	GO:0006027	BP	glycosaminoglycan catabolic process	6/ 1152	17/ 14107	0.352941	0.00164945	0.0614774	MSTRG.14918;MSTRG.26381;MSTRG.26393;MSTRG.26399;MSTRG.4937;gene-ANN_07113
5	GO:0034330	BP	cell junction organization	5/ 1152	12/ 14107	0.416667	0.00175125	0.0643522	MSTRG.23076;MSTRG.25496;MSTRG.9847;gene-ANN_06311;gene-ANN_06312
6	GO:0051537	MF	2 iron, 2 sulfur cluster binding	6/ 1152	17/ 14107	0.352941	0.00164945	0.0704277	MSTRG.26149;MSTRG.6280;MSTRG.6282;MSTRG.6756;gene-ANN_12145;gene-ANN_19491
9	GO:0006026	BP	aminoglycan catabolic process	9/ 1152	36/ 14107	0.25	0.00195347	0.0707861	MSTRG.14918;MSTRG.26381;MSTRG.26393;MSTRG.26399;MSTRG.4937;gene-ANN_05854;gene-ANN_07113;gene-ANN_11240;gene-ANN_19564
8	GO:0043161	BP	proteasome-mediated ubiquitin-dependent protein catabolic process	8/ 1152	30/ 14107	0.266667	0.00221986	0.0793372	MSTRG.1201;MSTRG.1202;MSTRG.19002;MSTRG.19004;MSTRG.5548;gene-ANN_09597;gene-ANN_19850;gene-ANN_27395
6	GO:0008745	MF	N-acetylmuramoyl-L-alanine amidase activity	6/ 1152	18/ 14107	0.333333	0.00230488	0.0929975	MSTRG.14918;MSTRG.26381;MSTRG.26393;MSTRG.26399;MSTRG.4937;gene-ANN_07113
9	GO:0048018	MF	receptor ligand activity	9/ 1152	37/ 14107	0.243243	0.00239743	0.0929975	MSTRG.13232;MSTRG.24025;MSTRG.26271;MSTRG.6180;MSTRG.8510;gene-ANN_07705;gene-ANN_10244;gene-ANN_11301;gene-ANN_20464
9	GO:0030546	MF	signaling receptor activator activity	9/ 1152	37/ 14107	0.243243	0.00239743	0.0929975	MSTRG.13232;MSTRG.24025;MSTRG.26271;MSTRG.6180;MSTRG.8510;gene-ANN_07705;gene-ANN_10244;gene-ANN_11301;gene-ANN_20464
3	GO:0005923	CC	bicellular tight junction	3/ 1152	5/ 14107	0.6	0.00479042	0.0933407	MSTRG.29943;gene-ANN_27381;gene-ANN_27382
3	GO:0070160	CC	tight junction	3/ 1152	5/ 14107	0.6	0.00479042	0.0933407	MSTRG.29943;gene-ANN_27381;gene-ANN_27382
5	GO:0031349	BP	positive regulation of defense response	5/ 1152	14/ 14107	0.357143	0.0038559	0.114319	MSTRG.23953;MSTRG.7126;MSTRG.8803;gene-ANN_05519;gene-ANN_12235
5	GO:0002757	BP	immune response-activating signaling pathway	5/ 1152	14/ 14107	0.357143	0.0038559	0.114319	MSTRG.23953;MSTRG.7126;MSTRG.8803;gene-ANN_05519;gene-ANN_12235
5	GO:0002758	BP	innate immune response-activating signaling pathway	5/ 1152	14/ 14107	0.357143	0.0038559	0.114319	MSTRG.23953;MSTRG.7126;MSTRG.8803;gene-ANN_05519;gene-ANN_12235
5	GO:0002218	BP	activation of innate immune response	5/ 1152	14/ 14107	0.357143	0.0038559	0.114319	MSTRG.23953;MSTRG.7126;MSTRG.8803;gene-ANN_05519;gene-ANN_12235
5	GO:0002764	BP	immune response-regulating signaling pathway	5/ 1152	14/ 14107	0.357143	0.0038559	0.114319	MSTRG.23953;MSTRG.7126;MSTRG.8803;gene-ANN_05519;gene-ANN_12235
5	GO:0045089	BP	positive regulation of innate immune response	5/ 1152	14/ 14107	0.357143	0.0038559	0.114319	MSTRG.23953;MSTRG.7126;MSTRG.8803;gene-ANN_05519;gene-ANN_12235
5	GO:0050778	BP	positive regulation of immune response	5/ 1152	14/ 14107	0.357143	0.0038559	0.114319	MSTRG.23953;MSTRG.7126;MSTRG.8803;gene-ANN_05519;gene-ANN_12235
5	GO:0002221	BP	pattern recognition receptor signaling pathway	5/ 1152	14/ 14107	0.357143	0.0038559	0.114319	MSTRG.23953;MSTRG.7126;MSTRG.8803;gene-ANN_05519;gene-ANN_12235
5	GO:0032103	BP	positive regulation of response to external stimulus	5/ 1152	14/ 14107	0.357143	0.0038559	0.114319	MSTRG.23953;MSTRG.7126;MSTRG.8803;gene-ANN_05519;gene-ANN_12235
5	GO:0002253	BP	activation of immune response	5/ 1152	14/ 14107	0.357143	0.0038559	0.114319	MSTRG.23953;MSTRG.7126;MSTRG.8803;gene-ANN_05519;gene-ANN_12235
5	GO:0002833	BP	positive regulation of response to biotic stimulus	5/ 1152	14/ 14107	0.357143	0.0038559	0.114319	MSTRG.23953;MSTRG.7126;MSTRG.8803;gene-ANN_05519;gene-ANN_12235
5	GO:0002224	BP	toll-like receptor signaling pathway	5/ 1152	14/ 14107	0.357143	0.0038559	0.114319	MSTRG.23953;MSTRG.7126;MSTRG.8803;gene-ANN_05519;gene-ANN_12235
5	GO:0002684	BP	positive regulation of immune system process	5/ 1152	14/ 14107	0.357143	0.0038559	0.114319	MSTRG.23953;MSTRG.7126;MSTRG.8803;gene-ANN_05519;gene-ANN_12235
9	GO:0030163	BP	protein catabolic process	9/ 1152	40/ 14107	0.225	0.00422353	0.122435	MSTRG.1201;MSTRG.1202;MSTRG.19002;MSTRG.19004;MSTRG.5548;gene-ANN_09597;gene-ANN_19850;gene-ANN_22590;gene-ANN_27395
9	GO:0030545	MF	signaling receptor regulator activity	9/ 1152	39/ 14107	0.230769	0.00352349	0.122543	MSTRG.13232;MSTRG.24025;MSTRG.26271;MSTRG.6180;MSTRG.8510;gene-ANN_07705;gene-ANN_10244;gene-ANN_11301;gene-ANN_20464
2	GO:0019774	CC	proteasome core complex, beta-subunit complex	2/ 1152	2/ 14107	1	0.0066633	0.126015	gene-ANN_05659;gene-ANN_19850
3	GO:0016558	BP	protein import into peroxisome matrix	3/ 1152	5/ 14107	0.6	0.00479042	0.131228	gene-ANN_10999;gene-ANN_24136;gene-ANN_28115
3	GO:0005984	BP	disaccharide metabolic process	3/ 1152	5/ 14107	0.6	0.00479042	0.131228	MSTRG.16037;gene-ANN_04002;gene-ANN_18375
3	GO:0005991	BP	trehalose metabolic process	3/ 1152	5/ 14107	0.6	0.00479042	0.131228	MSTRG.16037;gene-ANN_04002;gene-ANN_18375
21	GO:0016614	MF	oxidoreductase activity, acting on CH-OH group of donors	21/ 1152	135/ 14107	0.155556	0.00387983	0.131914	MSTRG.11157;MSTRG.11533;MSTRG.20955;MSTRG.23353;MSTRG.23696;MSTRG.29138;MSTRG.29173;MSTRG.29174;MSTRG.7232;MSTRG.8955;MSTRG.922;MSTRG.923;MSTRG.9578;gene-ANN_01090;gene-ANN_02019;gene-ANN_07237;gene-ANN_15973;gene-ANN_18777;gene-ANN_24555;gene-ANN_26436;gene-ANN_26508
9	GO:0006022	BP	aminoglycan metabolic process	9/ 1152	41/ 14107	0.219512	0.00502746	0.133843	MSTRG.14918;MSTRG.26381;MSTRG.26393;MSTRG.26399;MSTRG.4937;gene-ANN_05854;gene-ANN_07113;gene-ANN_11240;gene-ANN_19564
18	GO:0042626	MF	ATPase-coupled transmembrane transporter activity	18/ 1152	112/ 14107	0.160714	0.00487626	0.157067	MSTRG.19440;MSTRG.25280;MSTRG.25283;MSTRG.25286;MSTRG.6165;MSTRG.6240;MSTRG.9820;gene-ANN_00159;gene-ANN_01682;gene-ANN_07283;gene-ANN_17767;gene-ANN_18329;gene-ANN_19494;gene-ANN_22159;gene-ANN_22163;gene-ANN_22164;gene-ANN_24196;gene-ANN_24895
11	GO:0015291	MF	secondary active transmembrane transporter activity	11/ 1152	56/ 14107	0.196429	0.00500878	0.158554	MSTRG.1064;MSTRG.20034;MSTRG.20412;MSTRG.20720;MSTRG.21964;gene-ANN_03095;gene-ANN_03096;gene-ANN_04252;gene-ANN_09886;gene-ANN_16512;gene-ANN_18323
8	GO:0044242	BP	cellular lipid catabolic process	8/ 1152	35/ 14107	0.228571	0.00620065	0.161775	MSTRG.12787;MSTRG.17258;MSTRG.17767;MSTRG.25049;MSTRG.8423;gene-ANN_07332;gene-ANN_08606;gene-ANN_21614
13	GO:0016042	BP	lipid catabolic process	13/ 1152	70/ 14107	0.185714	0.0065049	0.166741	MSTRG.12787;MSTRG.17258;MSTRG.1755;MSTRG.1756;MSTRG.17767;MSTRG.25049;MSTRG.25888;MSTRG.27103;MSTRG.8423;gene-ANN_07332;gene-ANN_08606;gene-ANN_21614;gene-ANN_26097
2	GO:0045116	BP	protein neddylation	2/ 1152	2/ 14107	1	0.0066633	0.168782	MSTRG.25688;MSTRG.25692
6	GO:0030203	BP	glycosaminoglycan metabolic process	6/ 1152	22/ 14107	0.272727	0.00698617	0.173009	MSTRG.14918;MSTRG.26381;MSTRG.26393;MSTRG.26399;MSTRG.4937;gene-ANN_07113
11	GO:0004843	MF	cysteine-type deubiquitinase activity	11/ 1152	57/ 14107	0.192982	0.00575958	0.173354	MSTRG.10681;MSTRG.1201;MSTRG.1202;MSTRG.14322;MSTRG.24937;MSTRG.28264;gene-ANN_01497;gene-ANN_04375;gene-ANN_21744;gene-ANN_23923;gene-ANN_23974
10	GO:0009055	MF	electron transfer activity	10/ 1152	50/ 14107	0.2	0.00640148	0.179909	MSTRG.10969;MSTRG.22313;MSTRG.23249;MSTRG.23488;MSTRG.24961;MSTRG.25441;MSTRG.25971;MSTRG.26149;MSTRG.6640;gene-ANN_02542
2	GO:0003974	MF	UDP-N-acetylglucosamine 4-epimerase activity	2/ 1152	2/ 14107	1	0.0066633	0.179909	MSTRG.27845;MSTRG.5883
2	GO:0019781	MF	NEDD8 activating enzyme activity	2/ 1152	2/ 14107	1	0.0066633	0.179909	MSTRG.25688;MSTRG.25692
2	GO:0003978	MF	UDP-glucose 4-epimerase activity	2/ 1152	2/ 14107	1	0.0066633	0.179909	MSTRG.27845;MSTRG.5883
6	GO:0015108	MF	chloride transmembrane transporter activity	6/ 1152	22/ 14107	0.272727	0.00698617	0.185893	MSTRG.1064;gene-ANN_00055;gene-ANN_03095;gene-ANN_03096;gene-ANN_16631;gene-ANN_25946
5	GO:0009922	MF	fatty acid elongase activity	5/ 1152	16/ 14107	0.3125	0.00733281	0.191887	MSTRG.13431;MSTRG.2450;MSTRG.2452;MSTRG.2463;gene-ANN_00174
7	GO:0061783	MF	peptidoglycan muralytic activity	7/ 1152	29/ 14107	0.241379	0.00751056	0.191887	MSTRG.10147;MSTRG.14918;MSTRG.26381;MSTRG.26393;MSTRG.26399;MSTRG.4937;gene-ANN_07113
11	GO:0101005	MF	deubiquitinase activity	11/ 1152	59/ 14107	0.186441	0.00752496	0.191887	MSTRG.10681;MSTRG.1201;MSTRG.1202;MSTRG.14322;MSTRG.24937;MSTRG.28264;gene-ANN_01497;gene-ANN_04375;gene-ANN_21744;gene-ANN_23923;gene-ANN_23974
23	GO:0004553	MF	hydrolase activity, hydrolyzing O-glycosyl compounds	23/ 1152	161/ 14107	0.142857	0.00833549	0.209643	MSTRG.10147;MSTRG.11618;MSTRG.1544;MSTRG.16037;MSTRG.23369;MSTRG.23479;MSTRG.24025;MSTRG.26240;MSTRG.6087;MSTRG.6089;MSTRG.6093;gene-ANN_04002;gene-ANN_04540;gene-ANN_05854;gene-ANN_06098;gene-ANN_10552;gene-ANN_11240;gene-ANN_12223;gene-ANN_15454;gene-ANN_17893;gene-ANN_19564;gene-ANN_20464;gene-ANN_20797
11	GO:0019783	MF	ubiquitin-like protein peptidase activity	11/ 1152	60/ 14107	0.183333	0.00855247	0.212194	MSTRG.10681;MSTRG.1201;MSTRG.1202;MSTRG.14322;MSTRG.24937;MSTRG.28264;gene-ANN_01497;gene-ANN_04375;gene-ANN_21744;gene-ANN_23923;gene-ANN_23974
8	GO:0004180	MF	carboxypeptidase activity	8/ 1152	37/ 14107	0.216216	0.00879804	0.21461	MSTRG.25694;MSTRG.25696;MSTRG.3814;gene-ANN_01577;gene-ANN_07743;gene-ANN_15585;gene-ANN_15586;gene-ANN_21103
3	GO:0106435	MF	carboxylesterase activity	3/ 1152	6/ 14107	0.5	0.00900051	0.21461	MSTRG.9016;gene-ANN_12269;gene-ANN_26174
3	GO:0045735	MF	nutrient reservoir activity	3/ 1152	6/ 14107	0.5	0.00900051	0.21461	gene-ANN_14359;gene-ANN_14360;gene-ANN_14361
3	GO:0009311	BP	oligosaccharide metabolic process	3/ 1152	6/ 14107	0.5	0.00900051	0.215434	MSTRG.16037;gene-ANN_04002;gene-ANN_18375
4	GO:0044743	BP	protein transmembrane import into intracellular organelle	4/ 1152	11/ 14107	0.363636	0.00915474	0.217134	MSTRG.3826;gene-ANN_10999;gene-ANN_24136;gene-ANN_28115
5	GO:0009617	BP	response to bacterium	5/ 1152	17/ 14107	0.294118	0.00970088	0.223655	MSTRG.10147;MSTRG.12040;MSTRG.14019;MSTRG.26840;gene-ANN_13570
5	GO:0042742	BP	defense response to bacterium	5/ 1152	17/ 14107	0.294118	0.00970088	0.223655	MSTRG.10147;MSTRG.12040;MSTRG.14019;MSTRG.26840;gene-ANN_13570
5	GO:0102965	MF	alcohol-forming long-chain fatty acyl-CoA reductase activity	5/ 1152	17/ 14107	0.294118	0.00970088	0.225453	MSTRG.10780;MSTRG.10781;MSTRG.9415;gene-ANN_05646;gene-ANN_07381
28	GO:0044255	BP	cellular lipid metabolic process	28/ 1152	210/ 14107	0.133333	0.0103577	0.232958	MSTRG.10161;MSTRG.11618;MSTRG.12787;MSTRG.13431;MSTRG.16555;MSTRG.17258;MSTRG.17767;MSTRG.21515;MSTRG.2450;MSTRG.2452;MSTRG.2463;MSTRG.25049;MSTRG.3114;MSTRG.5441;MSTRG.5708;MSTRG.5877;MSTRG.7132;MSTRG.8423;gene-ANN_00174;gene-ANN_04540;gene-ANN_07332;gene-ANN_08217;gene-ANN_08606;gene-ANN_11871;gene-ANN_14186;gene-ANN_15822;gene-ANN_18777;gene-ANN_21614
15	GO:0008238	MF	exopeptidase activity	15/ 1152	93/ 14107	0.16129	0.011396	0.255159	MSTRG.23080;MSTRG.23082;MSTRG.25694;MSTRG.25696;MSTRG.27197;MSTRG.28939;MSTRG.3814;MSTRG.5316;gene-ANN_01577;gene-ANN_07743;gene-ANN_13930;gene-ANN_15585;gene-ANN_15586;gene-ANN_16810;gene-ANN_21103
47	GO:0004888	MF	transmembrane signaling receptor activity	47/ 1152	403/ 14107	0.116625	0.0124522	0.275449	MSTRG.11927;MSTRG.11945;MSTRG.14568;MSTRG.19205;MSTRG.19206;MSTRG.2363;MSTRG.2364;MSTRG.23953;MSTRG.2694;MSTRG.27103;MSTRG.2723;MSTRG.27461;MSTRG.27667;MSTRG.3981;MSTRG.5298;MSTRG.5299;MSTRG.5300;MSTRG.5356;MSTRG.7126;MSTRG.7214;MSTRG.7215;MSTRG.7370;MSTRG.8803;MSTRG.894;MSTRG.9958;gene-ANN_00055;gene-ANN_02241;gene-ANN_02867;gene-ANN_03889;gene-ANN_03894;gene-ANN_04129;gene-ANN_05519;gene-ANN_08…
4	GO:0071806	BP	protein transmembrane transport	4/ 1152	12/ 14107	0.333333	0.0128565	0.279521	MSTRG.3826;gene-ANN_10999;gene-ANN_24136;gene-ANN_28115
4	GO:0065002	BP	intracellular protein transmembrane transport	4/ 1152	12/ 14107	0.333333	0.0128565	0.279521	MSTRG.3826;gene-ANN_10999;gene-ANN_24136;gene-ANN_28115
4	GO:0008641	MF	ubiquitin-like modifier activating enzyme activity	4/ 1152	12/ 14107	0.333333	0.0128565	0.281006	MSTRG.20402;MSTRG.25688;MSTRG.25692;MSTRG.26020
25	GO:0044248	BP	cellular catabolic process	25/ 1152	184/ 14107	0.13587	0.0136572	0.294475	MSTRG.12787;MSTRG.17258;MSTRG.17767;MSTRG.19344;MSTRG.23446;MSTRG.25049;MSTRG.28014;MSTRG.4231;MSTRG.5818;MSTRG.6805;MSTRG.7348;MSTRG.8423;MSTRG.9271;gene-ANN_02943;gene-ANN_07248;gene-ANN_07332;gene-ANN_08052;gene-ANN_08606;gene-ANN_10326;gene-ANN_12057;gene-ANN_13598;gene-ANN_18260;gene-ANN_19303;gene-ANN_19983;gene-ANN_21614
8	GO:0019318	BP	hexose metabolic process	8/ 1152	40/ 14107	0.2	0.014109	0.301725	MSTRG.10027;MSTRG.13990;MSTRG.27845;MSTRG.5883;MSTRG.7232;gene-ANN_15454;gene-ANN_20464;gene-ANN_25703
8	GO:0015453	MF	oxidoreduction-driven active transmembrane transporter activity	8/ 1152	40/ 14107	0.2	0.014109	0.301942	MSTRG.10969;MSTRG.22313;MSTRG.23249;MSTRG.23488;MSTRG.24961;MSTRG.25441;MSTRG.25971;MSTRG.6640
49	GO:0060089	MF	molecular transducer activity	49/ 1152	424/ 14107	0.115566	0.0146001	0.301942	MSTRG.11927;MSTRG.11945;MSTRG.14568;MSTRG.19205;MSTRG.19206;MSTRG.2363;MSTRG.2364;MSTRG.23953;MSTRG.2694;MSTRG.27103;MSTRG.2723;MSTRG.27461;MSTRG.27667;MSTRG.3981;MSTRG.5298;MSTRG.5299;MSTRG.5300;MSTRG.5356;MSTRG.7126;MSTRG.7214;MSTRG.7215;MSTRG.7370;MSTRG.8803;MSTRG.894;MSTRG.9958;gene-ANN_00055;gene-ANN_02241;gene-ANN_02867;gene-ANN_03889;gene-ANN_03894;gene-ANN_04129;gene-ANN_05519;gene-ANN_08…
49	GO:0038023	MF	signaling receptor activity	49/ 1152	424/ 14107	0.115566	0.0146001	0.301942	MSTRG.11927;MSTRG.11945;MSTRG.14568;MSTRG.19205;MSTRG.19206;MSTRG.2363;MSTRG.2364;MSTRG.23953;MSTRG.2694;MSTRG.27103;MSTRG.2723;MSTRG.27461;MSTRG.27667;MSTRG.3981;MSTRG.5298;MSTRG.5299;MSTRG.5300;MSTRG.5356;MSTRG.7126;MSTRG.7214;MSTRG.7215;MSTRG.7370;MSTRG.8803;MSTRG.894;MSTRG.9958;gene-ANN_00055;gene-ANN_02241;gene-ANN_02867;gene-ANN_03889;gene-ANN_03894;gene-ANN_04129;gene-ANN_05519;gene-ANN_08…
3	GO:0015296	MF	monoatomic anion:monoatomic cation symporter activity	3/ 1152	7/ 14107	0.428571	0.0148011	0.301942	MSTRG.1064;gene-ANN_03095;gene-ANN_03096
3	GO:0015377	MF	chloride:monoatomic cation symporter activity	3/ 1152	7/ 14107	0.428571	0.0148011	0.301942	MSTRG.1064;gene-ANN_03095;gene-ANN_03096
3	GO:0004809	MF	tRNA (guanine-N2-)-methyltransferase activity	3/ 1152	7/ 14107	0.428571	0.0148011	0.301942	MSTRG.12596;MSTRG.21986;gene-ANN_11258
15	GO:0006631	BP	fatty acid metabolic process	15/ 1152	97/ 14107	0.154639	0.0142716	0.302721	MSTRG.12787;MSTRG.13431;MSTRG.16555;MSTRG.21515;MSTRG.2450;MSTRG.2452;MSTRG.2463;gene-ANN_00174;gene-ANN_07332;gene-ANN_08217;gene-ANN_08606;gene-ANN_14186;gene-ANN_15822;gene-ANN_18777;gene-ANN_21614
3	GO:0046466	BP	membrane lipid catabolic process	3/ 1152	7/ 14107	0.428571	0.0148011	0.308928	MSTRG.17258;MSTRG.17767;MSTRG.25049
3	GO:0030149	BP	sphingolipid catabolic process	3/ 1152	7/ 14107	0.428571	0.0148011	0.308928	MSTRG.17258;MSTRG.17767;MSTRG.25049
16	GO:0005743	CC	mitochondrial inner membrane	16/ 1152	105/ 14107	0.152381	0.0177774	0.317788	MSTRG.10969;MSTRG.1262;MSTRG.15252;MSTRG.16522;MSTRG.20024;MSTRG.20883;MSTRG.23249;MSTRG.23488;MSTRG.24961;MSTRG.25441;MSTRG.25971;MSTRG.5441;MSTRG.6640;MSTRG.8934;gene-ANN_00293;gene-ANN_12016
2	GO:0030018	CC	Z disc	2/ 1152	3/ 14107	0.666667	0.0189034	0.32851	gene-ANN_01837;gene-ANN_12234
5	GO:0009894	BP	regulation of catabolic process	5/ 1152	19/ 14107	0.263158	0.0159051	0.329337	MSTRG.6961;gene-ANN_03633;gene-ANN_06943;gene-ANN_13021;gene-ANN_24785
16	GO:0019866	CC	organelle inner membrane	16/ 1152	108/ 14107	0.148148	0.0197155	0.333607	MSTRG.10969;MSTRG.1262;MSTRG.15252;MSTRG.16522;MSTRG.20024;MSTRG.20883;MSTRG.23249;MSTRG.23488;MSTRG.24961;MSTRG.25441;MSTRG.25971;MSTRG.5441;MSTRG.6640;MSTRG.8934;gene-ANN_00293;gene-ANN_12016
4	GO:0016717	MF	oxidoreductase activity, acting on paired donors, with oxidation of a pair of donors resulting in the reduction of molecular oxygen to two molecules of water	4/ 1152	13/ 14107	0.307692	0.0173901	0.347047	MSTRG.16555;MSTRG.21515;gene-ANN_14186;gene-ANN_15822
2	GO:0005242	MF	inward rectifier potassium channel activity	2/ 1152	3/ 14107	0.666667	0.0189034	0.353192	gene-ANN_06126;gene-ANN_17400
2	GO:0070628	MF	proteasome binding	2/ 1152	3/ 14107	0.666667	0.0189034	0.353192	MSTRG.19002;MSTRG.19004
2	GO:0015927	MF	trehalase activity	2/ 1152	3/ 14107	0.666667	0.0189034	0.353192	MSTRG.16037;gene-ANN_04002
2	GO:0004555	MF	alpha,alpha-trehalase activity	2/ 1152	3/ 14107	0.666667	0.0189034	0.353192	MSTRG.16037;gene-ANN_04002
6	GO:0015103	MF	inorganic anion transmembrane transporter activity	6/ 1152	27/ 14107	0.222222	0.019539	0.353192	MSTRG.1064;gene-ANN_00055;gene-ANN_03095;gene-ANN_03096;gene-ANN_16631;gene-ANN_25946
5	GO:0003954	MF	NADH dehydrogenase activity	5/ 1152	20/ 14107	0.25	0.0198141	0.353192	MSTRG.22313;MSTRG.23488;MSTRG.24961;MSTRG.25441;MSTRG.6640
5	GO:0008137	MF	NADH dehydrogenase (ubiquinone) activity	5/ 1152	20/ 14107	0.25	0.0198141	0.353192	MSTRG.22313;MSTRG.23488;MSTRG.24961;MSTRG.25441;MSTRG.6640
5	GO:0003955	MF	NAD(P)H dehydrogenase (quinone) activity	5/ 1152	20/ 14107	0.25	0.0198141	0.353192	MSTRG.22313;MSTRG.23488;MSTRG.24961;MSTRG.25441;MSTRG.6640
5	GO:0004181	MF	metallocarboxypeptidase activity	5/ 1152	20/ 14107	0.25	0.0198141	0.353192	MSTRG.25694;MSTRG.25696;gene-ANN_07743;gene-ANN_15585;gene-ANN_15586
5	GO:0016655	MF	oxidoreductase activity, acting on NAD(P)H, quinone or similar compound as acceptor	5/ 1152	20/ 14107	0.25	0.0198141	0.353192	MSTRG.22313;MSTRG.23488;MSTRG.24961;MSTRG.25441;MSTRG.6640
5	GO:0050136	MF	NADH dehydrogenase (quinone) activity	5/ 1152	20/ 14107	0.25	0.0198141	0.353192	MSTRG.22313;MSTRG.23488;MSTRG.24961;MSTRG.25441;MSTRG.6640
2	GO:1903008	BP	organelle disassembly	2/ 1152	3/ 14107	0.666667	0.0189034	0.373628	gene-ANN_07248;gene-ANN_12057
11	GO:0006633	BP	fatty acid biosynthetic process	11/ 1152	65/ 14107	0.169231	0.0192907	0.375593	MSTRG.13431;MSTRG.16555;MSTRG.21515;MSTRG.2450;MSTRG.2452;MSTRG.2463;gene-ANN_00174;gene-ANN_08217;gene-ANN_14186;gene-ANN_15822;gene-ANN_18777
11	GO:0072330	BP	monocarboxylic acid biosynthetic process	11/ 1152	65/ 14107	0.169231	0.0192907	0.375593	MSTRG.13431;MSTRG.16555;MSTRG.21515;MSTRG.2450;MSTRG.2452;MSTRG.2463;gene-ANN_00174;gene-ANN_08217;gene-ANN_14186;gene-ANN_15822;gene-ANN_18777
6	GO:0048584	BP	positive regulation of response to stimulus	6/ 1152	27/ 14107	0.222222	0.019539	0.377609	MSTRG.12291;MSTRG.23953;MSTRG.7126;MSTRG.8803;gene-ANN_05519;gene-ANN_12235
3	GO:0015294	MF	solute:monoatomic cation symporter activity	3/ 1152	8/ 14107	0.375	0.0222601	0.379895	MSTRG.1064;gene-ANN_03095;gene-ANN_03096
3	GO:0005249	MF	voltage-gated potassium channel activity	3/ 1152	8/ 14107	0.375	0.0222601	0.379895	MSTRG.26080;gene-ANN_06126;gene-ANN_17400
3	GO:0042834	MF	peptidoglycan binding	3/ 1152	8/ 14107	0.375	0.0222601	0.379895	MSTRG.14918;MSTRG.26381;MSTRG.26393
11	GO:0022853	MF	active monoatomic ion transmembrane transporter activity	11/ 1152	67/ 14107	0.164179	0.0223468	0.379895	MSTRG.1064;MSTRG.10969;MSTRG.20720;MSTRG.23249;MSTRG.25971;MSTRG.6240;gene-ANN_01682;gene-ANN_03095;gene-ANN_03096;gene-ANN_07283;gene-ANN_18323
6	GO:0015293	MF	symporter activity	6/ 1152	28/ 14107	0.214286	0.0231986	0.390758	MSTRG.1064;MSTRG.20412;gene-ANN_03095;gene-ANN_03096;gene-ANN_04252;gene-ANN_09886
5	GO:0008083	MF	growth factor activity	5/ 1152	21/ 14107	0.238095	0.0243026	0.405632	MSTRG.13232;MSTRG.26271;gene-ANN_07705;gene-ANN_11301;gene-ANN_20464
4	GO:0046434	BP	organophosphate catabolic process	4/ 1152	14/ 14107	0.285714	0.0228038	0.434272	MSTRG.17767;MSTRG.8423;gene-ANN_08052;gene-ANN_19983
6	GO:0006605	BP	protein targeting	6/ 1152	28/ 14107	0.214286	0.0231986	0.438588	gene-ANN_03840;gene-ANN_06185;gene-ANN_10999;gene-ANN_20290;gene-ANN_24136;gene-ANN_28115
3	GO:0005762	CC	mitochondrial large ribosomal subunit	3/ 1152	9/ 14107	0.333333	0.0313949	0.465207	MSTRG.21072;MSTRG.5773;gene-ANN_07817
3	GO:0000315	CC	organellar large ribosomal subunit	3/ 1152	9/ 14107	0.333333	0.0313949	0.465207	MSTRG.21072;MSTRG.5773;gene-ANN_07817
6	GO:0000323	CC	lytic vacuole	6/ 1152	30/ 14107	0.2	0.0318337	0.465207	MSTRG.1544;MSTRG.8820;gene-ANN_06415;gene-ANN_12223;gene-ANN_13570;gene-ANN_20797
6	GO:0005764	CC	lysosome	6/ 1152	30/ 14107	0.2	0.0318337	0.465207	MSTRG.1544;MSTRG.8820;gene-ANN_06415;gene-ANN_12223;gene-ANN_13570;gene-ANN_20797
2	GO:0005761	CC	mitochondrial ribosome	2/ 1152	4/ 14107	0.5	0.0357664	0.499952	MSTRG.20919;MSTRG.23766
2	GO:0000313	CC	organellar ribosome	2/ 1152	4/ 14107	0.5	0.0357664	0.499952	MSTRG.20919;MSTRG.23766
19	GO:0032787	BP	monocarboxylic acid metabolic process	19/ 1152	140/ 14107	0.135714	0.0281246	0.524122	MSTRG.12787;MSTRG.13431;MSTRG.16555;MSTRG.18903;MSTRG.21515;MSTRG.2450;MSTRG.2452;MSTRG.2463;MSTRG.6805;MSTRG.7348;gene-ANN_00174;gene-ANN_03022;gene-ANN_07332;gene-ANN_08217;gene-ANN_08606;gene-ANN_14186;gene-ANN_15822;gene-ANN_18777;gene-ANN_21614
6	GO:0008509	MF	monoatomic anion transmembrane transporter activity	6/ 1152	30/ 14107	0.2	0.0318337	0.526547	MSTRG.1064;gene-ANN_00055;gene-ANN_03095;gene-ANN_03096;gene-ANN_16631;gene-ANN_25946
5	GO:0034762	BP	regulation of transmembrane transport	5/ 1152	22/ 14107	0.227273	0.0293957	0.536316	MSTRG.25807;MSTRG.26080;gene-ANN_01980;gene-ANN_06126;gene-ANN_17400
5	GO:0034765	BP	regulation of monoatomic ion transmembrane transport	5/ 1152	22/ 14107	0.227273	0.0293957	0.536316	MSTRG.25807;MSTRG.26080;gene-ANN_01980;gene-ANN_06126;gene-ANN_17400
5	GO:0043269	BP	regulation of monoatomic ion transport	5/ 1152	22/ 14107	0.227273	0.0293957	0.536316	MSTRG.25807;MSTRG.26080;gene-ANN_01980;gene-ANN_06126;gene-ANN_17400
15	GO:0008234	MF	cysteine-type peptidase activity	15/ 1152	107/ 14107	0.140187	0.0330472	0.541738	MSTRG.10681;MSTRG.1201;MSTRG.1202;MSTRG.14322;MSTRG.16537;MSTRG.18272;MSTRG.23157;MSTRG.24937;MSTRG.28264;gene-ANN_01497;gene-ANN_04375;gene-ANN_19961;gene-ANN_21744;gene-ANN_23923;gene-ANN_23974
24	GO:0016798	MF	hydrolase activity, acting on glycosyl bonds	24/ 1152	193/ 14107	0.124352	0.0340807	0.553736	MSTRG.10147;MSTRG.11618;MSTRG.1544;MSTRG.16037;MSTRG.23369;MSTRG.23479;MSTRG.24025;MSTRG.26240;MSTRG.6087;MSTRG.6089;MSTRG.6093;gene-ANN_04002;gene-ANN_04540;gene-ANN_05854;gene-ANN_06098;gene-ANN_08052;gene-ANN_10552;gene-ANN_11240;gene-ANN_12223;gene-ANN_15454;gene-ANN_17893;gene-ANN_19564;gene-ANN_20464;gene-ANN_20797
18	GO:0031966	CC	mitochondrial membrane	18/ 1152	138/ 14107	0.130435	0.0418067	0.555412	MSTRG.10969;MSTRG.1262;MSTRG.15252;MSTRG.16522;MSTRG.20024;MSTRG.20883;MSTRG.22313;MSTRG.23249;MSTRG.23488;MSTRG.24961;MSTRG.25441;MSTRG.25971;MSTRG.5441;MSTRG.6640;MSTRG.8934;gene-ANN_00293;gene-ANN_12016;gene-ANN_21614
6	GO:0005773	CC	vacuole	6/ 1152	32/ 14107	0.1875	0.0423253	0.555412	MSTRG.1544;MSTRG.8820;gene-ANN_06415;gene-ANN_12223;gene-ANN_13570;gene-ANN_20797
6	GO:0005777	CC	peroxisome	6/ 1152	32/ 14107	0.1875	0.0423253	0.555412	MSTRG.6280;MSTRG.6282;MSTRG.6756;gene-ANN_07332;gene-ANN_08606;gene-ANN_09537
3	GO:0006814	BP	sodium ion transport	3/ 1152	9/ 14107	0.333333	0.0313949	0.561023	MSTRG.1064;gene-ANN_05323;gene-ANN_05327
5	GO:0008528	MF	G protein-coupled peptide receptor activity	5/ 1152	23/ 14107	0.217391	0.0351136	0.561258	MSTRG.11927;MSTRG.7370;MSTRG.894;MSTRG.9958;gene-ANN_24012
2	GO:0005047	MF	signal recognition particle binding	2/ 1152	4/ 14107	0.5	0.0357664	0.561258	gene-ANN_06185;gene-ANN_20290
2	GO:0004566	MF	beta-glucuronidase activity	2/ 1152	4/ 14107	0.5	0.0357664	0.561258	gene-ANN_12223;gene-ANN_20797
2	GO:0004298	MF	threonine-type endopeptidase activity	2/ 1152	4/ 14107	0.5	0.0357664	0.561258	gene-ANN_12051;gene-ANN_22974
7	GO:0030170	MF	pyridoxal phosphate binding	7/ 1152	39/ 14107	0.179487	0.0364235	0.561963	MSTRG.10887;MSTRG.1250;MSTRG.26260;MSTRG.9271;gene-ANN_02122;gene-ANN_02123;gene-ANN_18376
7	GO:0070279	MF	vitamin B6 binding	7/ 1152	39/ 14107	0.179487	0.0364235	0.561963	MSTRG.10887;MSTRG.1250;MSTRG.26260;MSTRG.9271;gene-ANN_02122;gene-ANN_02123;gene-ANN_18376
2	GO:0015942	BP	formate metabolic process	2/ 1152	4/ 14107	0.5	0.0357664	0.59436	MSTRG.6805;MSTRG.7348
2	GO:0043606	BP	formamide metabolic process	2/ 1152	4/ 14107	0.5	0.0357664	0.59436	MSTRG.6805;MSTRG.7348
2	GO:0019377	BP	glycolipid catabolic process	2/ 1152	4/ 14107	0.5	0.0357664	0.59436	MSTRG.17258;MSTRG.25049
2	GO:0001573	BP	ganglioside metabolic process	2/ 1152	4/ 14107	0.5	0.0357664	0.59436	MSTRG.17258;MSTRG.25049
2	GO:0006689	BP	ganglioside catabolic process	2/ 1152	4/ 14107	0.5	0.0357664	0.59436	MSTRG.17258;MSTRG.25049
2	GO:0046514	BP	ceramide catabolic process	2/ 1152	4/ 14107	0.5	0.0357664	0.59436	MSTRG.17258;MSTRG.25049
2	GO:0006687	BP	glycosphingolipid metabolic process	2/ 1152	4/ 14107	0.5	0.0357664	0.59436	MSTRG.17258;MSTRG.25049
2	GO:0019556	BP	histidine catabolic process to glutamate and formamide	2/ 1152	4/ 14107	0.5	0.0357664	0.59436	MSTRG.6805;MSTRG.7348
2	GO:0019557	BP	histidine catabolic process to glutamate and formate	2/ 1152	4/ 14107	0.5	0.0357664	0.59436	MSTRG.6805;MSTRG.7348
2	GO:0046479	BP	glycosphingolipid catabolic process	2/ 1152	4/ 14107	0.5	0.0357664	0.59436	MSTRG.17258;MSTRG.25049
23	GO:0008237	MF	metallopeptidase activity	23/ 1152	184/ 14107	0.125	0.0406024	0.611884	MSTRG.23080;MSTRG.23082;MSTRG.25694;MSTRG.25696;MSTRG.27197;MSTRG.28939;MSTRG.3814;MSTRG.5316;gene-ANN_01497;gene-ANN_01577;gene-ANN_02102;gene-ANN_07743;gene-ANN_07792;gene-ANN_08315;gene-ANN_09576;gene-ANN_13930;gene-ANN_15585;gene-ANN_15586;gene-ANN_16810;gene-ANN_20597;gene-ANN_20598;gene-ANN_21103;gene-ANN_25392
7	GO:0004177	MF	aminopeptidase activity	7/ 1152	40/ 14107	0.175	0.0411569	0.611884	MSTRG.23080;MSTRG.23082;MSTRG.27197;MSTRG.28939;MSTRG.5316;gene-ANN_13930;gene-ANN_16810
5	GO:0080019	MF	alcohol-forming very long-chain fatty acyl-CoA reductase activity	5/ 1152	24/ 14107	0.208333	0.0414716	0.611884	MSTRG.10780;MSTRG.10781;MSTRG.9415;gene-ANN_05646;gene-ANN_07381
3	GO:0022843	MF	voltage-gated monoatomic cation channel activity	3/ 1152	10/ 14107	0.3	0.0421825	0.611884	MSTRG.26080;gene-ANN_06126;gene-ANN_17400
3	GO:0010181	MF	FMN binding	3/ 1152	10/ 14107	0.3	0.0421825	0.611884	gene-ANN_12260;gene-ANN_13795;gene-ANN_23033
3	GO:0008241	MF	peptidyl-dipeptidase activity	3/ 1152	10/ 14107	0.3	0.0421825	0.611884	MSTRG.3814;gene-ANN_01577;gene-ANN_21103
3	GO:0016857	MF	racemase and epimerase activity, acting on carbohydrates and derivatives	3/ 1152	10/ 14107	0.3	0.0421825	0.611884	MSTRG.10027;MSTRG.27845;MSTRG.5883
6	GO:0016651	MF	oxidoreductase activity, acting on NAD(P)H	6/ 1152	32/ 14107	0.1875	0.0423253	0.611884	MSTRG.22313;MSTRG.23488;MSTRG.24961;MSTRG.25441;MSTRG.6640;gene-ANN_23033
14	GO:0009605	BP	response to external stimulus	14/ 1152	97/ 14107	0.14433	0.0373884	0.6135	MSTRG.10147;MSTRG.12040;MSTRG.14019;MSTRG.14918;MSTRG.20895;MSTRG.22984;MSTRG.26381;MSTRG.26393;MSTRG.26399;MSTRG.26840;MSTRG.4937;gene-ANN_07113;gene-ANN_08052;gene-ANN_13570
29	GO:0008324	MF	monoatomic cation transmembrane transporter activity	29/ 1152	245/ 14107	0.118367	0.0442179	0.634251	MSTRG.1064;MSTRG.10670;MSTRG.10969;MSTRG.1117;MSTRG.20720;MSTRG.2090;MSTRG.20944;MSTRG.23249;MSTRG.25807;MSTRG.25971;MSTRG.26080;MSTRG.6240;MSTRG.6526;gene-ANN_01682;gene-ANN_01980;gene-ANN_03095;gene-ANN_03096;gene-ANN_03711;gene-ANN_06126;gene-ANN_07283;gene-ANN_08138;gene-ANN_09012;gene-ANN_10307;gene-ANN_11909;gene-ANN_13657;gene-ANN_17400;gene-ANN_18323;gene-ANN_19521;gene-ANN_25637
5	GO:1901568	BP	fatty acid derivative metabolic process	5/ 1152	24/ 14107	0.208333	0.0414716	0.672046	MSTRG.10780;MSTRG.10781;MSTRG.9415;gene-ANN_05646;gene-ANN_07381
5	GO:0006665	BP	sphingolipid metabolic process	5/ 1152	24/ 14107	0.208333	0.0414716	0.672046	MSTRG.11618;MSTRG.17258;MSTRG.17767;MSTRG.25049;gene-ANN_04540
3	GO:0006813	BP	potassium ion transport	3/ 1152	10/ 14107	0.3	0.0421825	0.675179	gene-ANN_03711;gene-ANN_05323;gene-ANN_05327
5	GO:0015297	MF	antiporter activity	5/ 1152	25/ 14107	0.2	0.0484798	0.678538	MSTRG.20034;MSTRG.20720;MSTRG.21964;gene-ANN_16512;gene-ANN_18323
5	GO:0001653	MF	peptide receptor activity	5/ 1152	25/ 14107	0.2	0.0484798	0.678538	MSTRG.11927;MSTRG.7370;MSTRG.894;MSTRG.9958;gene-ANN_24012
118	GO:0140096	MF	catalytic activity, acting on a protein	118/ 1152	1220/ 14107	0.0967213	0.0487838	0.678538	MSTRG.10110;MSTRG.10570;MSTRG.10681;MSTRG.10828;MSTRG.1201;MSTRG.1202;MSTRG.12526;MSTRG.14322;MSTRG.14327;MSTRG.15027;MSTRG.15252;MSTRG.15283;MSTRG.15385;MSTRG.15921;MSTRG.16473;MSTRG.16537;MSTRG.18272;MSTRG.1928;MSTRG.19460;MSTRG.20077;MSTRG.20120;MSTRG.20402;MSTRG.21473;MSTRG.21584;MSTRG.23080;MSTRG.23082;MSTRG.23157;MSTRG.24897;MSTRG.24937;MSTRG.25099;MSTRG.2534;MSTRG.25688;MSTRG.25692;MSTRG.2…
13	GO:0044877	MF	protein-containing complex binding	13/ 1152	90/ 14107	0.144444	0.0493502	0.681256	MSTRG.19002;MSTRG.19004;MSTRG.26142;MSTRG.6321;MSTRG.6493;MSTRG.8868;MSTRG.9818;gene-ANN_06185;gene-ANN_12257;gene-ANN_16030;gene-ANN_17006;gene-ANN_20290;gene-ANN_24257
5	GO:0006643	BP	membrane lipid metabolic process	5/ 1152	25/ 14107	0.2	0.0484798	0.766569	MSTRG.11618;MSTRG.17258;MSTRG.17767;MSTRG.25049;gene-ANN_04540

## Sheet: 14 dpa vs 0 dpa
Number	GO ID	Term Type	Description	Ratio_in_study	Ratio_in_pop	Rich factor	Pvalue	Padjust	Gene_ids
149	GO:0016491	MF	oxidoreductase activity	149/ 1035	853/ 14107	0.174678	1.97371e-24	1.81187e-21	MSTRG.10308;MSTRG.11145;MSTRG.11150;MSTRG.11157;MSTRG.11158;MSTRG.11175;MSTRG.11451;MSTRG.11972;MSTRG.12661;MSTRG.1366;MSTRG.1373;MSTRG.1374;MSTRG.1375;MSTRG.13776;MSTRG.1379;MSTRG.14345;MSTRG.16325;MSTRG.17073;MSTRG.17385;MSTRG.1748;MSTRG.1749;MSTRG.17865;MSTRG.17868;MSTRG.17873;MSTRG.17875;MSTRG.18406;MSTRG.18408;MSTRG.18857;MSTRG.19060;MSTRG.20632;MSTRG.20859;MSTRG.20862;MSTRG.20874;MSTRG.2112…
45	GO:0042302	MF	structural constituent of cuticle	45/ 1035	135/ 14107	0.333333	8.78455e-19	3.22569e-16	MSTRG.11900;MSTRG.12460;MSTRG.13754;MSTRG.13763;MSTRG.15404;MSTRG.16911;MSTRG.16991;MSTRG.17014;MSTRG.17016;MSTRG.17017;MSTRG.17018;MSTRG.17282;MSTRG.17286;MSTRG.23079;MSTRG.26363;MSTRG.3363;MSTRG.3365;MSTRG.3367;MSTRG.4881;MSTRG.513;MSTRG.515;MSTRG.516;MSTRG.517;MSTRG.519;MSTRG.523;MSTRG.524;MSTRG.8626;MSTRG.8635;gene-ANN_00955;gene-ANN_00956;gene-ANN_00957;gene-ANN_00964;gene-ANN_00992;gene-ANN…
431	GO:0016020	CC	membrane	431/ 1035	4154/ 14107	0.103755	4.64824e-18	2.98882e-15	MSTRG.10308;MSTRG.1064;MSTRG.10813;MSTRG.11009;MSTRG.11047;MSTRG.11298;MSTRG.11320;MSTRG.11416;MSTRG.11451;MSTRG.11574;MSTRG.11942;MSTRG.11949;MSTRG.11972;MSTRG.11973;MSTRG.12029;MSTRG.12080;MSTRG.12082;MSTRG.1216;MSTRG.12342;MSTRG.12526;MSTRG.13232;MSTRG.13431;MSTRG.1366;MSTRG.1373;MSTRG.1374;MSTRG.1375;MSTRG.13776;MSTRG.1379;MSTRG.13838;MSTRG.14015;MSTRG.1416;MSTRG.14237;MSTRG.14555;MSTRG.14556…
498	GO:0003824	MF	catalytic activity	498/ 1035	5216/ 14107	0.0954755	3.19909e-14	9.78921e-12	MSTRG.10024;MSTRG.10027;MSTRG.10308;MSTRG.10378;MSTRG.10668;MSTRG.10692;MSTRG.10702;MSTRG.10761;MSTRG.10813;MSTRG.11097;MSTRG.11145;MSTRG.11150;MSTRG.11157;MSTRG.11158;MSTRG.11175;MSTRG.11320;MSTRG.11451;MSTRG.11574;MSTRG.11579;MSTRG.11589;MSTRG.11942;MSTRG.11972;MSTRG.11973;MSTRG.12029;MSTRG.12080;MSTRG.12082;MSTRG.12226;MSTRG.12526;MSTRG.12661;MSTRG.1279;MSTRG.13109;MSTRG.13431;MSTRG.13466;MSTR…
54	GO:0005576	CC	extracellular region	54/ 1035	262/ 14107	0.206107	2.52251e-12	4.05493e-10	MSTRG.11432;MSTRG.12040;MSTRG.12396;MSTRG.14019;MSTRG.14556;MSTRG.14837;MSTRG.16685;MSTRG.17767;MSTRG.19231;MSTRG.19488;MSTRG.19489;MSTRG.20528;MSTRG.20573;MSTRG.21570;MSTRG.22755;MSTRG.22776;MSTRG.23234;MSTRG.23236;MSTRG.25778;MSTRG.28175;MSTRG.28231;MSTRG.3031;MSTRG.4735;MSTRG.4738;MSTRG.5601;MSTRG.6444;MSTRG.6533;MSTRG.7557;MSTRG.8179;MSTRG.8510;MSTRG.8765;MSTRG.898;MSTRG.8987;MSTRG.902;MSTRG.…
53	GO:0020037	MF	heme binding	53/ 1035	258/ 14107	0.205426	4.62085e-12	1.06049e-09	MSTRG.11451;MSTRG.12661;MSTRG.1366;MSTRG.1373;MSTRG.1374;MSTRG.1375;MSTRG.13776;MSTRG.1379;MSTRG.19060;MSTRG.20632;MSTRG.20859;MSTRG.20862;MSTRG.20874;MSTRG.21129;MSTRG.21132;MSTRG.21396;MSTRG.21397;MSTRG.2203;MSTRG.22306;MSTRG.23637;MSTRG.24744;MSTRG.26637;MSTRG.26643;MSTRG.26644;MSTRG.27635;MSTRG.28119;MSTRG.3568;MSTRG.4156;MSTRG.6051;MSTRG.9794;gene-ANN_00332;gene-ANN_01555;gene-ANN_01559;gene…
53	GO:0046906	MF	tetrapyrrole binding	53/ 1035	263/ 14107	0.201521	1.00508e-11	2.05037e-09	MSTRG.11451;MSTRG.12661;MSTRG.1366;MSTRG.1373;MSTRG.1374;MSTRG.1375;MSTRG.13776;MSTRG.1379;MSTRG.19060;MSTRG.20632;MSTRG.20859;MSTRG.20862;MSTRG.20874;MSTRG.21129;MSTRG.21132;MSTRG.21396;MSTRG.21397;MSTRG.2203;MSTRG.22306;MSTRG.23637;MSTRG.24744;MSTRG.26637;MSTRG.26643;MSTRG.26644;MSTRG.27635;MSTRG.28119;MSTRG.3568;MSTRG.4156;MSTRG.6051;MSTRG.9794;gene-ANN_00332;gene-ANN_01555;gene-ANN_01559;gene…
47	GO:0004497	MF	monooxygenase activity	47/ 1035	224/ 14107	0.209821	3.52625e-11	5.88563e-09	MSTRG.1366;MSTRG.1373;MSTRG.1374;MSTRG.1375;MSTRG.1379;MSTRG.20632;MSTRG.20859;MSTRG.20862;MSTRG.20874;MSTRG.21129;MSTRG.21132;MSTRG.21396;MSTRG.21397;MSTRG.2203;MSTRG.24744;MSTRG.25778;MSTRG.26637;MSTRG.26643;MSTRG.26644;MSTRG.27635;MSTRG.28119;MSTRG.3568;MSTRG.4156;MSTRG.6051;gene-ANN_00332;gene-ANN_01555;gene-ANN_01559;gene-ANN_01753;gene-ANN_03466;gene-ANN_05744;gene-ANN_07063;gene-ANN_09534;…
16	GO:0015453	MF	oxidoreduction-driven active transmembrane transporter activity	16/ 1035	40/ 14107	0.4	7.35454e-09	1.12524e-06	MSTRG.11451;MSTRG.13776;MSTRG.17073;MSTRG.17385;MSTRG.18857;MSTRG.19060;MSTRG.22306;MSTRG.23249;MSTRG.24961;MSTRG.25221;MSTRG.25441;MSTRG.25971;MSTRG.26464;MSTRG.29769;MSTRG.6640;MSTRG.8990
43	GO:0005506	MF	iron ion binding	43/ 1035	232/ 14107	0.185345	1.30791e-08	1.84717e-06	MSTRG.1366;MSTRG.1373;MSTRG.1374;MSTRG.1375;MSTRG.1379;MSTRG.20632;MSTRG.20859;MSTRG.20862;MSTRG.20874;MSTRG.21129;MSTRG.21132;MSTRG.21396;MSTRG.21397;MSTRG.2203;MSTRG.24744;MSTRG.26637;MSTRG.26643;MSTRG.26644;MSTRG.27635;MSTRG.28119;MSTRG.3568;MSTRG.3639;MSTRG.4156;MSTRG.6051;MSTRG.6282;gene-ANN_00332;gene-ANN_01555;gene-ANN_01559;gene-ANN_01753;gene-ANN_03466;gene-ANN_05744;gene-ANN_09853;gene-…
54	GO:0005198	MF	structural molecule activity	54/ 1035	332/ 14107	0.162651	2.52785e-08	3.31509e-06	MSTRG.11900;MSTRG.12460;MSTRG.13754;MSTRG.13763;MSTRG.15404;MSTRG.16911;MSTRG.16991;MSTRG.17014;MSTRG.17016;MSTRG.17017;MSTRG.17018;MSTRG.17282;MSTRG.17286;MSTRG.23079;MSTRG.23318;MSTRG.26363;MSTRG.27055;MSTRG.27903;MSTRG.28773;MSTRG.3363;MSTRG.3365;MSTRG.3367;MSTRG.4881;MSTRG.513;MSTRG.515;MSTRG.516;MSTRG.517;MSTRG.519;MSTRG.523;MSTRG.524;MSTRG.8626;MSTRG.8635;MSTRG.9275;gene-ANN_00955;gene-ANN_…
44	GO:0016705	MF	oxidoreductase activity, acting on paired donors, with incorporation or reduction of molecular oxygen	44/ 1035	250/ 14107	0.176	4.84746e-08	5.93329e-06	MSTRG.1366;MSTRG.1373;MSTRG.1374;MSTRG.1375;MSTRG.1379;MSTRG.20632;MSTRG.20859;MSTRG.20862;MSTRG.20874;MSTRG.21129;MSTRG.21132;MSTRG.21396;MSTRG.21397;MSTRG.21515;MSTRG.2203;MSTRG.24744;MSTRG.26637;MSTRG.26643;MSTRG.26644;MSTRG.27635;MSTRG.28119;MSTRG.3568;MSTRG.4156;MSTRG.6051;MSTRG.7243;gene-ANN_00332;gene-ANN_01555;gene-ANN_01559;gene-ANN_01753;gene-ANN_03466;gene-ANN_04243;gene-ANN_05744;gene…
16	GO:0009055	MF	electron transfer activity	16/ 1035	50/ 14107	0.32	2.85989e-07	3.20497e-05	MSTRG.11451;MSTRG.13776;MSTRG.17073;MSTRG.17385;MSTRG.18857;MSTRG.19060;MSTRG.22306;MSTRG.23249;MSTRG.24961;MSTRG.25221;MSTRG.25441;MSTRG.25971;MSTRG.26464;MSTRG.29769;MSTRG.6640;MSTRG.8990
24	GO:0052689	MF	carboxylic ester hydrolase activity	24/ 1035	103/ 14107	0.23301	2.96756e-07	3.20497e-05	MSTRG.16685;MSTRG.19347;MSTRG.19348;MSTRG.19474;MSTRG.20528;MSTRG.2894;MSTRG.3760;MSTRG.4304;MSTRG.4308;MSTRG.8961;MSTRG.9016;MSTRG.9023;gene-ANN_00418;gene-ANN_01452;gene-ANN_01568;gene-ANN_01994;gene-ANN_09013;gene-ANN_10859;gene-ANN_12269;gene-ANN_13641;gene-ANN_18260;gene-ANN_18262;gene-ANN_24500;gene-ANN_26174
30	GO:0015399	MF	primary active transmembrane transporter activity	30/ 1035	152/ 14107	0.197368	5.09101e-07	5.19283e-05	MSTRG.11451;MSTRG.13776;MSTRG.17073;MSTRG.17385;MSTRG.18857;MSTRG.19060;MSTRG.19440;MSTRG.19441;MSTRG.19442;MSTRG.22306;MSTRG.23249;MSTRG.24961;MSTRG.25221;MSTRG.25279;MSTRG.25283;MSTRG.25441;MSTRG.25971;MSTRG.26464;MSTRG.29769;MSTRG.568;MSTRG.6165;MSTRG.6240;MSTRG.6640;MSTRG.8990;gene-ANN_06613;gene-ANN_18329;gene-ANN_19494;gene-ANN_19847;gene-ANN_24196;gene-ANN_26409
17	GO:0044419	BP	biological process involved in interspecies interaction between organisms	17/ 1035	58/ 14107	0.293103	5.03971e-07	6.26124e-05	MSTRG.10692;MSTRG.10702;MSTRG.10813;MSTRG.12040;MSTRG.14019;MSTRG.23236;MSTRG.26381;MSTRG.26399;MSTRG.27055;MSTRG.27145;MSTRG.27146;MSTRG.28160;MSTRG.4423;MSTRG.6533;MSTRG.900;gene-ANN_07113;gene-ANN_13570
105	GO:0046914	MF	transition metal ion binding	105/ 1035	898/ 14107	0.116927	1.2086e-06	0.000116789	MSTRG.10692;MSTRG.10702;MSTRG.11097;MSTRG.11942;MSTRG.1279;MSTRG.1358;MSTRG.1366;MSTRG.1373;MSTRG.1374;MSTRG.1375;MSTRG.1379;MSTRG.1396;MSTRG.1401;MSTRG.1403;MSTRG.15256;MSTRG.18298;MSTRG.19779;MSTRG.19783;MSTRG.20596;MSTRG.20632;MSTRG.20859;MSTRG.20862;MSTRG.20874;MSTRG.21129;MSTRG.21132;MSTRG.21396;MSTRG.21397;MSTRG.2203;MSTRG.23082;MSTRG.23228;MSTRG.23249;MSTRG.24096;MSTRG.24744;MSTRG.25694;MS…
12	GO:0070469	CC	respirasome	12/ 1035	34/ 14107	0.352941	2.75173e-06	0.000196596	MSTRG.11451;MSTRG.13776;MSTRG.17073;MSTRG.18857;MSTRG.19060;MSTRG.22306;MSTRG.23249;MSTRG.24961;MSTRG.25221;MSTRG.25441;MSTRG.25971;gene-ANN_05699
588	GO:0110165	CC	cellular anatomical entity	588/ 1035	7036/ 14107	0.0835702	3.77091e-06	0.00024247	MSTRG.1021;MSTRG.10308;MSTRG.1064;MSTRG.10668;MSTRG.10813;MSTRG.11009;MSTRG.11025;MSTRG.11047;MSTRG.11097;MSTRG.11298;MSTRG.11320;MSTRG.11416;MSTRG.11432;MSTRG.11451;MSTRG.11574;MSTRG.11942;MSTRG.11949;MSTRG.11972;MSTRG.11973;MSTRG.12029;MSTRG.12040;MSTRG.12080;MSTRG.12082;MSTRG.1216;MSTRG.12342;MSTRG.12396;MSTRG.12526;MSTRG.12605;MSTRG.1279;MSTRG.13109;MSTRG.13232;MSTRG.13431;MSTRG.1358;MSTRG.13…
9	GO:0016679	MF	oxidoreductase activity, acting on diphenols and related substances as donors	9/ 1035	20/ 14107	0.45	4.76666e-06	0.000437579	MSTRG.24096;MSTRG.25221;MSTRG.8990;gene-ANN_19906;gene-ANN_19907;gene-ANN_19910;gene-ANN_19913;gene-ANN_19916;gene-ANN_19921
24	GO:0050660	MF	flavin adenine dinucleotide binding	24/ 1035	121/ 14107	0.198347	6.30229e-06	0.000551	MSTRG.11157;MSTRG.11158;MSTRG.16325;MSTRG.1748;MSTRG.1749;MSTRG.23696;MSTRG.29138;MSTRG.29395;MSTRG.6282;MSTRG.6623;MSTRG.7270;MSTRG.8955;MSTRG.9578;gene-ANN_07188;gene-ANN_07237;gene-ANN_08606;gene-ANN_12194;gene-ANN_17012;gene-ANN_19491;gene-ANN_19509;gene-ANN_24555;gene-ANN_26421;gene-ANN_26423;gene-ANN_26508
34	GO:0022804	MF	active transmembrane transporter activity	34/ 1035	208/ 14107	0.163462	1.00952e-05	0.000842492	MSTRG.1064;MSTRG.11451;MSTRG.13776;MSTRG.17073;MSTRG.17385;MSTRG.18857;MSTRG.19060;MSTRG.19440;MSTRG.19441;MSTRG.19442;MSTRG.21964;MSTRG.22306;MSTRG.23249;MSTRG.24961;MSTRG.25221;MSTRG.25279;MSTRG.25283;MSTRG.25441;MSTRG.25971;MSTRG.26464;MSTRG.29769;MSTRG.568;MSTRG.6165;MSTRG.6240;MSTRG.6640;MSTRG.6962;MSTRG.8990;gene-ANN_03096;gene-ANN_06613;gene-ANN_18329;gene-ANN_19494;gene-ANN_19847;gene-ANN…
17	GO:0030414	MF	peptidase inhibitor activity	17/ 1035	71/ 14107	0.239437	1.06401e-05	0.000849354	MSTRG.21570;MSTRG.22441;MSTRG.22955;MSTRG.23234;MSTRG.23236;MSTRG.23989;MSTRG.23993;MSTRG.27145;MSTRG.27146;MSTRG.8209;gene-ANN_03295;gene-ANN_05555;gene-ANN_07843;gene-ANN_17463;gene-ANN_19818;gene-ANN_19821;gene-ANN_19822
18	GO:0008061	MF	chitin binding	18/ 1035	80/ 14107	0.225	1.48802e-05	0.00113834	MSTRG.11432;MSTRG.22755;MSTRG.22776;MSTRG.23236;MSTRG.28175;MSTRG.5601;MSTRG.8987;gene-ANN_00121;gene-ANN_01427;gene-ANN_01471;gene-ANN_01474;gene-ANN_04564;gene-ANN_04864;gene-ANN_09566;gene-ANN_13628;gene-ANN_19564;gene-ANN_24559;gene-ANN_24588
17	GO:0061134	MF	peptidase regulator activity	17/ 1035	73/ 14107	0.232877	1.57904e-05	0.00115965	MSTRG.21570;MSTRG.22441;MSTRG.22955;MSTRG.23234;MSTRG.23236;MSTRG.23989;MSTRG.23993;MSTRG.27145;MSTRG.27146;MSTRG.8209;gene-ANN_03295;gene-ANN_05555;gene-ANN_07843;gene-ANN_17463;gene-ANN_19818;gene-ANN_19821;gene-ANN_19822
7	GO:0016682	MF	oxidoreductase activity, acting on diphenols and related substances as donors, oxygen as acceptor	7/ 1035	14/ 14107	0.5	2.43304e-05	0.00154037	MSTRG.24096;gene-ANN_19906;gene-ANN_19907;gene-ANN_19910;gene-ANN_19913;gene-ANN_19916;gene-ANN_19921
7	GO:0016675	MF	oxidoreductase activity, acting on a heme group of donors	7/ 1035	14/ 14107	0.5	2.43304e-05	0.00154037	MSTRG.11451;MSTRG.13776;MSTRG.17385;MSTRG.19060;MSTRG.22306;MSTRG.23249;MSTRG.25971
7	GO:0052716	MF	hydroquinone:oxygen oxidoreductase activity	7/ 1035	14/ 14107	0.5	2.43304e-05	0.00154037	MSTRG.24096;gene-ANN_19906;gene-ANN_19907;gene-ANN_19910;gene-ANN_19913;gene-ANN_19916;gene-ANN_19921
7	GO:0004129	MF	cytochrome-c oxidase activity	7/ 1035	14/ 14107	0.5	2.43304e-05	0.00154037	MSTRG.11451;MSTRG.13776;MSTRG.17385;MSTRG.19060;MSTRG.22306;MSTRG.23249;MSTRG.25971
14	GO:0051707	BP	response to other organism	14/ 1035	55/ 14107	0.254545	3.02952e-05	0.00254969	MSTRG.10692;MSTRG.10702;MSTRG.10813;MSTRG.12040;MSTRG.14019;MSTRG.26381;MSTRG.26399;MSTRG.27055;MSTRG.28160;MSTRG.4423;MSTRG.6533;MSTRG.900;gene-ANN_07113;gene-ANN_13570
17	GO:0004857	MF	enzyme inhibitor activity	17/ 1035	79/ 14107	0.21519	4.69827e-05	0.00278259	MSTRG.21570;MSTRG.22441;MSTRG.22955;MSTRG.23234;MSTRG.23236;MSTRG.23989;MSTRG.23993;MSTRG.27145;MSTRG.27146;MSTRG.8209;gene-ANN_03295;gene-ANN_05555;gene-ANN_07843;gene-ANN_17463;gene-ANN_19818;gene-ANN_19821;gene-ANN_19822
14	GO:0009607	BP	response to biotic stimulus	14/ 1035	56/ 14107	0.25	3.76981e-05	0.00298043	MSTRG.10692;MSTRG.10702;MSTRG.10813;MSTRG.12040;MSTRG.14019;MSTRG.26381;MSTRG.26399;MSTRG.27055;MSTRG.28160;MSTRG.4423;MSTRG.6533;MSTRG.900;gene-ANN_07113;gene-ANN_13570
14	GO:0043207	BP	response to external biotic stimulus	14/ 1035	56/ 14107	0.25	3.76981e-05	0.00298043	MSTRG.10692;MSTRG.10702;MSTRG.10813;MSTRG.12040;MSTRG.14019;MSTRG.26381;MSTRG.26399;MSTRG.27055;MSTRG.28160;MSTRG.4423;MSTRG.6533;MSTRG.900;gene-ANN_07113;gene-ANN_13570
17	GO:0140678	MF	molecular function inhibitor activity	17/ 1035	81/ 14107	0.209877	6.56877e-05	0.00376883	MSTRG.21570;MSTRG.22441;MSTRG.22955;MSTRG.23234;MSTRG.23236;MSTRG.23989;MSTRG.23993;MSTRG.27145;MSTRG.27146;MSTRG.8209;gene-ANN_03295;gene-ANN_05555;gene-ANN_07843;gene-ANN_17463;gene-ANN_19818;gene-ANN_19821;gene-ANN_19822
13	GO:0098542	BP	defense response to other organism	13/ 1035	51/ 14107	0.254902	5.70423e-05	0.0041912	MSTRG.10692;MSTRG.10702;MSTRG.10813;MSTRG.12040;MSTRG.14019;MSTRG.26381;MSTRG.26399;MSTRG.27055;MSTRG.28160;MSTRG.4423;MSTRG.900;gene-ANN_07113;gene-ANN_13570
13	GO:0004867	MF	serine-type endopeptidase inhibitor activity	13/ 1035	53/ 14107	0.245283	8.78425e-05	0.00488723	MSTRG.23234;MSTRG.23236;MSTRG.23989;MSTRG.23993;MSTRG.27145;MSTRG.27146;MSTRG.8209;gene-ANN_03295;gene-ANN_07843;gene-ANN_17463;gene-ANN_19818;gene-ANN_19821;gene-ANN_19822
14	GO:0061135	MF	endopeptidase regulator activity	14/ 1035	61/ 14107	0.229508	0.000103558	0.00543234	MSTRG.23234;MSTRG.23236;MSTRG.23989;MSTRG.23993;MSTRG.27145;MSTRG.27146;MSTRG.8209;gene-ANN_03295;gene-ANN_05555;gene-ANN_07843;gene-ANN_17463;gene-ANN_19818;gene-ANN_19821;gene-ANN_19822
14	GO:0004866	MF	endopeptidase inhibitor activity	14/ 1035	61/ 14107	0.229508	0.000103558	0.00543234	MSTRG.23234;MSTRG.23236;MSTRG.23989;MSTRG.23993;MSTRG.27145;MSTRG.27146;MSTRG.8209;gene-ANN_03295;gene-ANN_05555;gene-ANN_07843;gene-ANN_17463;gene-ANN_19818;gene-ANN_19821;gene-ANN_19822
11	GO:0005507	MF	copper ion binding	11/ 1035	42/ 14107	0.261905	0.000162106	0.00804398	MSTRG.23249;MSTRG.24096;MSTRG.25971;MSTRG.8045;gene-ANN_19906;gene-ANN_19907;gene-ANN_19910;gene-ANN_19913;gene-ANN_19916;gene-ANN_19921;gene-ANN_19944
26	GO:0016747	MF	acyltransferase activity, transferring groups other than amino-acyl groups	26/ 1035	162/ 14107	0.160494	0.000180316	0.00871209	MSTRG.11320;MSTRG.11574;MSTRG.12080;MSTRG.12082;MSTRG.13431;MSTRG.16301;MSTRG.17364;MSTRG.17366;MSTRG.22807;MSTRG.2450;MSTRG.2452;MSTRG.2463;MSTRG.27114;MSTRG.8560;MSTRG.8576;MSTRG.8578;gene-ANN_00174;gene-ANN_05081;gene-ANN_05085;gene-ANN_05086;gene-ANN_13293;gene-ANN_13391;gene-ANN_13896;gene-ANN_15018;gene-ANN_16535;gene-ANN_17011
13	GO:0016298	MF	lipase activity	13/ 1035	57/ 14107	0.22807	0.000194289	0.00914654	MSTRG.15544;MSTRG.16685;MSTRG.17767;MSTRG.19231;MSTRG.20528;MSTRG.21858;MSTRG.4735;MSTRG.4738;MSTRG.6182;MSTRG.6715;gene-ANN_01568;gene-ANN_07849;gene-ANN_24500
69	GO:0006508	BP	proteolysis	69/ 1035	598/ 14107	0.115385	0.000152617	0.00925992	MSTRG.11097;MSTRG.11579;MSTRG.11942;MSTRG.12526;MSTRG.1279;MSTRG.1358;MSTRG.1396;MSTRG.1401;MSTRG.1403;MSTRG.15027;MSTRG.15283;MSTRG.16473;MSTRG.17104;MSTRG.17565;MSTRG.17724;MSTRG.17781;MSTRG.18298;MSTRG.1928;MSTRG.1935;MSTRG.2218;MSTRG.23082;MSTRG.23228;MSTRG.24896;MSTRG.24897;MSTRG.25694;MSTRG.25696;MSTRG.28754;MSTRG.29315;MSTRG.3814;MSTRG.3815;MSTRG.4290;MSTRG.4291;MSTRG.4353;MSTRG.4423;MSTRG…
48	GO:1901575	BP	organic substance catabolic process	48/ 1035	375/ 14107	0.128	0.000172064	0.00997591	MSTRG.10692;MSTRG.10702;MSTRG.11097;MSTRG.1279;MSTRG.1358;MSTRG.1396;MSTRG.1401;MSTRG.14015;MSTRG.1403;MSTRG.15446;MSTRG.1636;MSTRG.16685;MSTRG.1755;MSTRG.1756;MSTRG.17767;MSTRG.21166;MSTRG.21580;MSTRG.23054;MSTRG.23228;MSTRG.23637;MSTRG.26381;MSTRG.26399;MSTRG.27103;MSTRG.28014;MSTRG.6182;MSTRG.6715;MSTRG.6805;MSTRG.7348;MSTRG.8576;gene-ANN_00485;gene-ANN_03441;gene-ANN_03462;gene-ANN_03579;gene…
13	GO:0002376	BP	immune system process	13/ 1035	57/ 14107	0.22807	0.000194289	0.0105604	MSTRG.10692;MSTRG.10702;MSTRG.10813;MSTRG.14019;MSTRG.26381;MSTRG.26399;MSTRG.28160;MSTRG.7126;MSTRG.8803;gene-ANN_05519;gene-ANN_07113;gene-ANN_12235;gene-ANN_20433
13	GO:0006952	BP	defense response	13/ 1035	57/ 14107	0.22807	0.000194289	0.0105604	MSTRG.10692;MSTRG.10702;MSTRG.10813;MSTRG.12040;MSTRG.14019;MSTRG.26381;MSTRG.26399;MSTRG.27055;MSTRG.28160;MSTRG.4423;MSTRG.900;gene-ANN_07113;gene-ANN_13570
12	GO:0006955	BP	immune response	12/ 1035	51/ 14107	0.235294	0.000248926	0.0129889	MSTRG.10692;MSTRG.10702;MSTRG.10813;MSTRG.14019;MSTRG.26381;MSTRG.26399;MSTRG.28160;MSTRG.7126;MSTRG.8803;gene-ANN_05519;gene-ANN_07113;gene-ANN_12235
14	GO:0022853	MF	active monoatomic ion transmembrane transporter activity	14/ 1035	67/ 14107	0.208955	0.000297894	0.0130222	MSTRG.1064;MSTRG.11451;MSTRG.13776;MSTRG.17385;MSTRG.19060;MSTRG.22306;MSTRG.23249;MSTRG.25221;MSTRG.25971;MSTRG.568;MSTRG.6240;MSTRG.8990;gene-ANN_03096;gene-ANN_19847
7	GO:0050136	MF	NADH dehydrogenase (quinone) activity	7/ 1035	20/ 14107	0.35	0.000371587	0.0145156	MSTRG.17073;MSTRG.18857;MSTRG.24961;MSTRG.25441;MSTRG.26464;MSTRG.29769;MSTRG.6640
7	GO:0008137	MF	NADH dehydrogenase (ubiquinone) activity	7/ 1035	20/ 14107	0.35	0.000371587	0.0145156	MSTRG.17073;MSTRG.18857;MSTRG.24961;MSTRG.25441;MSTRG.26464;MSTRG.29769;MSTRG.6640
7	GO:0016655	MF	oxidoreductase activity, acting on NAD(P)H, quinone or similar compound as acceptor	7/ 1035	20/ 14107	0.35	0.000371587	0.0145156	MSTRG.17073;MSTRG.18857;MSTRG.24961;MSTRG.25441;MSTRG.26464;MSTRG.29769;MSTRG.6640
7	GO:0003954	MF	NADH dehydrogenase activity	7/ 1035	20/ 14107	0.35	0.000371587	0.0145156	MSTRG.17073;MSTRG.18857;MSTRG.24961;MSTRG.25441;MSTRG.26464;MSTRG.29769;MSTRG.6640
7	GO:0003955	MF	NAD(P)H dehydrogenase (quinone) activity	7/ 1035	20/ 14107	0.35	0.000371587	0.0145156	MSTRG.17073;MSTRG.18857;MSTRG.24961;MSTRG.25441;MSTRG.26464;MSTRG.29769;MSTRG.6640
9	GO:0005773	CC	vacuole	9/ 1035	32/ 14107	0.28125	0.000356578	0.0152853	MSTRG.1935;MSTRG.22831;MSTRG.3517;MSTRG.4423;MSTRG.8820;gene-ANN_06415;gene-ANN_13570;gene-ANN_20797;gene-ANN_20798
5	GO:0005581	CC	collagen trimer	5/ 1035	10/ 14107	0.5	0.000388314	0.0156054	MSTRG.23142;MSTRG.9275;gene-ANN_05826;gene-ANN_20762;gene-ANN_21044
3	GO:0044559	BP	envenomation resulting in modulation of voltage-gated potassium channel activity in another organism	3/ 1035	3/ 14107	1	0.000393867	0.01835	MSTRG.23236;MSTRG.27145;MSTRG.27146
3	GO:0044562	BP	envenomation resulting in negative regulation of voltage-gated potassium channel activity in another organism	3/ 1035	3/ 14107	1	0.000393867	0.01835	MSTRG.23236;MSTRG.27145;MSTRG.27146
3	GO:0035738	BP	envenomation resulting in modulation of process in another organism	3/ 1035	3/ 14107	1	0.000393867	0.01835	MSTRG.23236;MSTRG.27145;MSTRG.27146
3	GO:0035821	BP	modulation of process of another organism	3/ 1035	3/ 14107	1	0.000393867	0.01835	MSTRG.23236;MSTRG.27145;MSTRG.27146
3	GO:0044560	BP	envenomation resulting in modulation of ion channel activity in another organism	3/ 1035	3/ 14107	1	0.000393867	0.01835	MSTRG.23236;MSTRG.27145;MSTRG.27146
19	GO:0008194	MF	UDP-glycosyltransferase activity	19/ 1035	110/ 14107	0.172727	0.000600534	0.0229704	MSTRG.12029;MSTRG.18034;MSTRG.22511;MSTRG.22541;MSTRG.2748;MSTRG.2764;gene-ANN_00313;gene-ANN_00468;gene-ANN_05105;gene-ANN_10279;gene-ANN_10280;gene-ANN_10944;gene-ANN_10945;gene-ANN_20519;gene-ANN_20521;gene-ANN_20522;gene-ANN_20529;gene-ANN_23395;gene-ANN_23400
49	GO:0009056	BP	catabolic process	49/ 1035	407/ 14107	0.120393	0.000658376	0.0268391	MSTRG.10692;MSTRG.10702;MSTRG.11097;MSTRG.1279;MSTRG.1358;MSTRG.1396;MSTRG.1401;MSTRG.14015;MSTRG.1403;MSTRG.15446;MSTRG.1636;MSTRG.16685;MSTRG.1755;MSTRG.1756;MSTRG.17767;MSTRG.21166;MSTRG.21580;MSTRG.23054;MSTRG.23228;MSTRG.23637;MSTRG.26381;MSTRG.26399;MSTRG.27103;MSTRG.28014;MSTRG.6182;MSTRG.6715;MSTRG.6805;MSTRG.7348;MSTRG.8576;gene-ANN_00485;gene-ANN_03441;gene-ANN_03462;gene-ANN_03579;gene…
4	GO:0006119	BP	oxidative phosphorylation	4/ 1035	7/ 14107	0.571429	0.000842255	0.0332946	MSTRG.11451;MSTRG.13776;MSTRG.19060;MSTRG.22306
18	GO:0005743	CC	mitochondrial inner membrane	18/ 1035	105/ 14107	0.171429	0.00091225	0.0341166	MSTRG.11451;MSTRG.13776;MSTRG.16522;MSTRG.18857;MSTRG.19060;MSTRG.22306;MSTRG.23249;MSTRG.24961;MSTRG.25221;MSTRG.25441;MSTRG.25971;MSTRG.26464;MSTRG.29769;MSTRG.6640;MSTRG.6641;MSTRG.8990;gene-ANN_05699;gene-ANN_06708
14	GO:0005615	CC	extracellular space	14/ 1035	75/ 14107	0.186667	0.000985937	0.0341166	MSTRG.23989;MSTRG.23993;MSTRG.27583;MSTRG.4290;MSTRG.8209;gene-ANN_03295;gene-ANN_05555;gene-ANN_07843;gene-ANN_14361;gene-ANN_14362;gene-ANN_17463;gene-ANN_19818;gene-ANN_19821;gene-ANN_19822
18	GO:0019866	CC	organelle inner membrane	18/ 1035	108/ 14107	0.166667	0.00108676	0.0341166	MSTRG.11451;MSTRG.13776;MSTRG.16522;MSTRG.18857;MSTRG.19060;MSTRG.22306;MSTRG.23249;MSTRG.24961;MSTRG.25221;MSTRG.25441;MSTRG.25971;MSTRG.26464;MSTRG.29769;MSTRG.6640;MSTRG.6641;MSTRG.8990;gene-ANN_05699;gene-ANN_06708
8	GO:0000323	CC	lytic vacuole	8/ 1035	30/ 14107	0.266667	0.00111423	0.0341166	MSTRG.1935;MSTRG.22831;MSTRG.4423;MSTRG.8820;gene-ANN_06415;gene-ANN_13570;gene-ANN_20797;gene-ANN_20798
8	GO:0005764	CC	lysosome	8/ 1035	30/ 14107	0.266667	0.00111423	0.0341166	MSTRG.1935;MSTRG.22831;MSTRG.4423;MSTRG.8820;gene-ANN_06415;gene-ANN_13570;gene-ANN_20797;gene-ANN_20798
6	GO:0009617	BP	response to bacterium	6/ 1035	17/ 14107	0.352941	0.000940608	0.0360889	MSTRG.12040;MSTRG.14019;MSTRG.27055;MSTRG.4423;MSTRG.900;gene-ANN_13570
6	GO:0042742	BP	defense response to bacterium	6/ 1035	17/ 14107	0.352941	0.000940608	0.0360889	MSTRG.12040;MSTRG.14019;MSTRG.27055;MSTRG.4423;MSTRG.900;gene-ANN_13570
16	GO:0004190	MF	aspartic-type endopeptidase activity	16/ 1035	92/ 14107	0.173913	0.000989341	0.0363286	MSTRG.12526;MSTRG.15027;MSTRG.17104;MSTRG.17565;MSTRG.17781;MSTRG.1935;MSTRG.24896;MSTRG.24897;MSTRG.28754;MSTRG.4353;MSTRG.4423;MSTRG.8818;MSTRG.8819;MSTRG.8820;gene-ANN_01713;gene-ANN_13570
16	GO:0070001	MF	aspartic-type peptidase activity	16/ 1035	92/ 14107	0.173913	0.000989341	0.0363286	MSTRG.12526;MSTRG.15027;MSTRG.17104;MSTRG.17565;MSTRG.17781;MSTRG.1935;MSTRG.24896;MSTRG.24897;MSTRG.28754;MSTRG.4353;MSTRG.4423;MSTRG.8818;MSTRG.8819;MSTRG.8820;gene-ANN_01713;gene-ANN_13570
21	GO:0016614	MF	oxidoreductase activity, acting on CH-OH group of donors	21/ 1035	135/ 14107	0.155556	0.0011983	0.0429211	MSTRG.11157;MSTRG.11158;MSTRG.16325;MSTRG.1748;MSTRG.1749;MSTRG.23054;MSTRG.23696;MSTRG.29138;MSTRG.29395;MSTRG.8955;MSTRG.9578;gene-ANN_07188;gene-ANN_07237;gene-ANN_08776;gene-ANN_12194;gene-ANN_15578;gene-ANN_19509;gene-ANN_24555;gene-ANN_26421;gene-ANN_26423;gene-ANN_26508
3	GO:0019557	BP	histidine catabolic process to glutamate and formate	3/ 1035	4/ 14107	0.75	0.00148901	0.0517977	MSTRG.6805;MSTRG.7348;gene-ANN_10080
3	GO:0043606	BP	formamide metabolic process	3/ 1035	4/ 14107	0.75	0.00148901	0.0517977	MSTRG.6805;MSTRG.7348;gene-ANN_10080
3	GO:0015942	BP	formate metabolic process	3/ 1035	4/ 14107	0.75	0.00148901	0.0517977	MSTRG.6805;MSTRG.7348;gene-ANN_10080
3	GO:0019556	BP	histidine catabolic process to glutamate and formamide	3/ 1035	4/ 14107	0.75	0.00148901	0.0517977	MSTRG.6805;MSTRG.7348;gene-ANN_10080
8	GO:0016651	MF	oxidoreductase activity, acting on NAD(P)H	8/ 1035	32/ 14107	0.25	0.00175648	0.0586344	MSTRG.17073;MSTRG.18857;MSTRG.24961;MSTRG.25441;MSTRG.26464;MSTRG.29769;MSTRG.6640;gene-ANN_07221
8	GO:0009060	BP	aerobic respiration	8/ 1035	33/ 14107	0.242424	0.00217176	0.0634392	MSTRG.11451;MSTRG.13776;MSTRG.17385;MSTRG.18857;MSTRG.19060;MSTRG.22306;MSTRG.24961;MSTRG.25441
16	GO:0009605	BP	response to external stimulus	16/ 1035	97/ 14107	0.164948	0.0023641	0.0634392	MSTRG.10692;MSTRG.10702;MSTRG.10813;MSTRG.12040;MSTRG.14019;MSTRG.26381;MSTRG.26399;MSTRG.27055;MSTRG.28160;MSTRG.4157;MSTRG.4423;MSTRG.6533;MSTRG.900;gene-ANN_07113;gene-ANN_13570;gene-ANN_20433
5	GO:0002218	BP	activation of innate immune response	5/ 1035	14/ 14107	0.357143	0.00240724	0.0634392	MSTRG.7126;MSTRG.8803;gene-ANN_05519;gene-ANN_12235;gene-ANN_20433
5	GO:0050778	BP	positive regulation of immune response	5/ 1035	14/ 14107	0.357143	0.00240724	0.0634392	MSTRG.7126;MSTRG.8803;gene-ANN_05519;gene-ANN_12235;gene-ANN_20433
5	GO:0002764	BP	immune response-regulating signaling pathway	5/ 1035	14/ 14107	0.357143	0.00240724	0.0634392	MSTRG.7126;MSTRG.8803;gene-ANN_05519;gene-ANN_12235;gene-ANN_20433
5	GO:0002758	BP	innate immune response-activating signaling pathway	5/ 1035	14/ 14107	0.357143	0.00240724	0.0634392	MSTRG.7126;MSTRG.8803;gene-ANN_05519;gene-ANN_12235;gene-ANN_20433
5	GO:0045089	BP	positive regulation of innate immune response	5/ 1035	14/ 14107	0.357143	0.00240724	0.0634392	MSTRG.7126;MSTRG.8803;gene-ANN_05519;gene-ANN_12235;gene-ANN_20433
5	GO:0002684	BP	positive regulation of immune system process	5/ 1035	14/ 14107	0.357143	0.00240724	0.0634392	MSTRG.7126;MSTRG.8803;gene-ANN_05519;gene-ANN_12235;gene-ANN_20433
5	GO:0002833	BP	positive regulation of response to biotic stimulus	5/ 1035	14/ 14107	0.357143	0.00240724	0.0634392	MSTRG.7126;MSTRG.8803;gene-ANN_05519;gene-ANN_12235;gene-ANN_20433
5	GO:0032103	BP	positive regulation of response to external stimulus	5/ 1035	14/ 14107	0.357143	0.00240724	0.0634392	MSTRG.7126;MSTRG.8803;gene-ANN_05519;gene-ANN_12235;gene-ANN_20433
5	GO:0002253	BP	activation of immune response	5/ 1035	14/ 14107	0.357143	0.00240724	0.0634392	MSTRG.7126;MSTRG.8803;gene-ANN_05519;gene-ANN_12235;gene-ANN_20433
5	GO:0002757	BP	immune response-activating signaling pathway	5/ 1035	14/ 14107	0.357143	0.00240724	0.0634392	MSTRG.7126;MSTRG.8803;gene-ANN_05519;gene-ANN_12235;gene-ANN_20433
5	GO:0002224	BP	toll-like receptor signaling pathway	5/ 1035	14/ 14107	0.357143	0.00240724	0.0634392	MSTRG.7126;MSTRG.8803;gene-ANN_05519;gene-ANN_12235;gene-ANN_20433
5	GO:0002221	BP	pattern recognition receptor signaling pathway	5/ 1035	14/ 14107	0.357143	0.00240724	0.0634392	MSTRG.7126;MSTRG.8803;gene-ANN_05519;gene-ANN_12235;gene-ANN_20433
5	GO:0031349	BP	positive regulation of defense response	5/ 1035	14/ 14107	0.357143	0.00240724	0.0634392	MSTRG.7126;MSTRG.8803;gene-ANN_05519;gene-ANN_12235;gene-ANN_20433
8	GO:0045333	BP	cellular respiration	8/ 1035	34/ 14107	0.235294	0.00266038	0.0694094	MSTRG.11451;MSTRG.13776;MSTRG.17385;MSTRG.18857;MSTRG.19060;MSTRG.22306;MSTRG.24961;MSTRG.25441
8	GO:0004620	MF	phospholipase activity	8/ 1035	33/ 14107	0.242424	0.00217176	0.0699534	MSTRG.15544;MSTRG.16685;MSTRG.17767;MSTRG.20528;MSTRG.21858;MSTRG.6182;MSTRG.6715;gene-ANN_24500
20	GO:0031966	CC	mitochondrial membrane	20/ 1035	138/ 14107	0.144928	0.00287939	0.0841566	MSTRG.11451;MSTRG.13776;MSTRG.16522;MSTRG.17073;MSTRG.18857;MSTRG.19060;MSTRG.22306;MSTRG.23249;MSTRG.24961;MSTRG.25221;MSTRG.25441;MSTRG.25971;MSTRG.26464;MSTRG.29769;MSTRG.6640;MSTRG.6641;MSTRG.8990;gene-ANN_05699;gene-ANN_06708;gene-ANN_17012
5	GO:0045088	BP	regulation of innate immune response	5/ 1035	15/ 14107	0.333333	0.00339482	0.0850103	MSTRG.7126;MSTRG.8803;gene-ANN_05519;gene-ANN_12235;gene-ANN_20433
3	GO:0032958	BP	inositol phosphate biosynthetic process	3/ 1035	5/ 14107	0.6	0.00351902	0.0850103	MSTRG.7560;gene-ANN_02909;gene-ANN_16488
3	GO:0006547	BP	histidine metabolic process	3/ 1035	5/ 14107	0.6	0.00351902	0.0850103	MSTRG.6805;MSTRG.7348;gene-ANN_10080
3	GO:0006548	BP	histidine catabolic process	3/ 1035	5/ 14107	0.6	0.00351902	0.0850103	MSTRG.6805;MSTRG.7348;gene-ANN_10080
3	GO:0005984	BP	disaccharide metabolic process	3/ 1035	5/ 14107	0.6	0.00351902	0.0850103	MSTRG.16037;gene-ANN_12586;gene-ANN_18375
3	GO:0005991	BP	trehalose metabolic process	3/ 1035	5/ 14107	0.6	0.00351902	0.0850103	MSTRG.16037;gene-ANN_12586;gene-ANN_18375
8	GO:0006979	BP	response to oxidative stress	8/ 1035	36/ 14107	0.222222	0.00389175	0.0931521	MSTRG.12661;MSTRG.23637;gene-ANN_06151;gene-ANN_07221;gene-ANN_07827;gene-ANN_09710;gene-ANN_13598;gene-ANN_19303
12	GO:0016042	BP	lipid catabolic process	12/ 1035	70/ 14107	0.171429	0.00460751	0.100948	MSTRG.1636;MSTRG.16685;MSTRG.1755;MSTRG.1756;MSTRG.17767;MSTRG.27103;MSTRG.6182;MSTRG.6715;gene-ANN_03735;gene-ANN_08606;gene-ANN_26097;gene-ANN_26104
5	GO:0002682	BP	regulation of immune system process	5/ 1035	16/ 14107	0.3125	0.00464309	0.100948	MSTRG.7126;MSTRG.8803;gene-ANN_05519;gene-ANN_12235;gene-ANN_20433
5	GO:0002831	BP	regulation of response to biotic stimulus	5/ 1035	16/ 14107	0.3125	0.00464309	0.100948	MSTRG.7126;MSTRG.8803;gene-ANN_05519;gene-ANN_12235;gene-ANN_20433
5	GO:0032101	BP	regulation of response to external stimulus	5/ 1035	16/ 14107	0.3125	0.00464309	0.100948	MSTRG.7126;MSTRG.8803;gene-ANN_05519;gene-ANN_12235;gene-ANN_20433
5	GO:0043648	BP	dicarboxylic acid metabolic process	5/ 1035	16/ 14107	0.3125	0.00464309	0.100948	MSTRG.6805;MSTRG.7348;gene-ANN_08776;gene-ANN_10080;gene-ANN_17012
5	GO:0031347	BP	regulation of defense response	5/ 1035	16/ 14107	0.3125	0.00464309	0.100948	MSTRG.7126;MSTRG.8803;gene-ANN_05519;gene-ANN_12235;gene-ANN_20433
5	GO:0050776	BP	regulation of immune response	5/ 1035	16/ 14107	0.3125	0.00464309	0.100948	MSTRG.7126;MSTRG.8803;gene-ANN_05519;gene-ANN_12235;gene-ANN_20433
11	GO:0016209	MF	antioxidant activity	11/ 1035	59/ 14107	0.186441	0.00336964	0.104859	MSTRG.12661;MSTRG.14345;MSTRG.23637;MSTRG.6623;MSTRG.8045;gene-ANN_06151;gene-ANN_07221;gene-ANN_07827;gene-ANN_09710;gene-ANN_13598;gene-ANN_19303
3	GO:0005201	MF	extracellular matrix structural constituent	3/ 1035	5/ 14107	0.6	0.00351902	0.107682	MSTRG.9275;gene-ANN_05826;gene-ANN_20762
12	GO:0015078	MF	proton transmembrane transporter activity	12/ 1035	68/ 14107	0.176471	0.00360838	0.108606	MSTRG.11451;MSTRG.13776;MSTRG.17385;MSTRG.19060;MSTRG.22306;MSTRG.23249;MSTRG.25221;MSTRG.25971;MSTRG.568;MSTRG.6240;MSTRG.6641;MSTRG.8990
13	GO:0030246	MF	carbohydrate binding	13/ 1035	77/ 14107	0.168831	0.00373256	0.110532	MSTRG.10024;MSTRG.10027;MSTRG.15458;MSTRG.19628;MSTRG.20600;MSTRG.20601;MSTRG.7557;MSTRG.8179;MSTRG.8765;gene-ANN_00439;gene-ANN_11089;gene-ANN_12897;gene-ANN_21672
2	GO:0045476	BP	nurse cell apoptotic process	2/ 1035	2/ 14107	1	0.00537802	0.111359	MSTRG.4423;gene-ANN_13570
2	GO:0031110	BP	regulation of microtubule polymerization or depolymerization	2/ 1035	2/ 14107	1	0.00537802	0.111359	MSTRG.17890;gene-ANN_11968
2	GO:0050829	BP	defense response to Gram-negative bacterium	2/ 1035	2/ 14107	1	0.00537802	0.111359	MSTRG.4423;gene-ANN_13570
2	GO:1902742	BP	apoptotic process involved in development	2/ 1035	2/ 14107	1	0.00537802	0.111359	MSTRG.4423;gene-ANN_13570
2	GO:0043243	BP	positive regulation of protein-containing complex disassembly	2/ 1035	2/ 14107	1	0.00537802	0.111359	MSTRG.12011;MSTRG.17890
2	GO:0010623	BP	programmed cell death involved in cell development	2/ 1035	2/ 14107	1	0.00537802	0.111359	MSTRG.4423;gene-ANN_13570
8	GO:0045087	BP	innate immune response	8/ 1035	38/ 14107	0.210526	0.005522	0.11344	MSTRG.10692;MSTRG.10702;MSTRG.10813;MSTRG.14019;MSTRG.26381;MSTRG.26399;MSTRG.28160;gene-ANN_07113
9	GO:0004601	MF	peroxidase activity	9/ 1035	44/ 14107	0.204545	0.00407122	0.114406	MSTRG.12661;MSTRG.14345;MSTRG.23637;gene-ANN_06151;gene-ANN_07221;gene-ANN_07827;gene-ANN_09710;gene-ANN_13598;gene-ANN_19303
9	GO:0016684	MF	oxidoreductase activity, acting on peroxide as acceptor	9/ 1035	44/ 14107	0.204545	0.00407122	0.114406	MSTRG.12661;MSTRG.14345;MSTRG.23637;gene-ANN_06151;gene-ANN_07221;gene-ANN_07827;gene-ANN_09710;gene-ANN_13598;gene-ANN_19303
6	GO:0008146	MF	sulfotransferase activity	6/ 1035	22/ 14107	0.272727	0.00413138	0.114406	MSTRG.26017;MSTRG.28451;MSTRG.407;MSTRG.48;MSTRG.8241;MSTRG.8242
4	GO:0008241	MF	peptidyl-dipeptidase activity	4/ 1035	10/ 14107	0.4	0.00422586	0.114406	MSTRG.3814;MSTRG.3815;MSTRG.4290;MSTRG.4291
4	GO:0004089	MF	carbonate dehydratase activity	4/ 1035	10/ 14107	0.4	0.00422586	0.114406	MSTRG.5825;MSTRG.9579;gene-ANN_00135;gene-ANN_24180
5	GO:0009253	BP	peptidoglycan catabolic process	5/ 1035	17/ 14107	0.294118	0.00618578	0.117801	MSTRG.10692;MSTRG.10702;MSTRG.26381;MSTRG.26399;gene-ANN_07113
5	GO:0000270	BP	peptidoglycan metabolic process	5/ 1035	17/ 14107	0.294118	0.00618578	0.117801	MSTRG.10692;MSTRG.10702;MSTRG.26381;MSTRG.26399;gene-ANN_07113
5	GO:0006027	BP	glycosaminoglycan catabolic process	5/ 1035	17/ 14107	0.294118	0.00618578	0.117801	MSTRG.10692;MSTRG.10702;MSTRG.26381;MSTRG.26399;gene-ANN_07113
5	GO:0009922	MF	fatty acid elongase activity	5/ 1035	16/ 14107	0.3125	0.00464309	0.122025	MSTRG.13431;MSTRG.2450;MSTRG.2452;MSTRG.2463;gene-ANN_00174
8	GO:0004180	MF	carboxypeptidase activity	8/ 1035	37/ 14107	0.216216	0.00465238	0.122025	MSTRG.18298;MSTRG.25694;MSTRG.25696;MSTRG.3814;MSTRG.3815;MSTRG.4290;MSTRG.4291;gene-ANN_15585
15	GO:0006091	BP	generation of precursor metabolites and energy	15/ 1035	100/ 14107	0.15	0.00656818	0.123137	MSTRG.11451;MSTRG.13776;MSTRG.17073;MSTRG.17385;MSTRG.18857;MSTRG.19060;MSTRG.21166;MSTRG.22306;MSTRG.24961;MSTRG.25221;MSTRG.25441;MSTRG.29769;MSTRG.6640;MSTRG.8990;gene-ANN_00485
3	GO:0043647	BP	inositol phosphate metabolic process	3/ 1035	6/ 14107	0.5	0.00665477	0.123137	MSTRG.7560;gene-ANN_02909;gene-ANN_16488
3	GO:0009311	BP	oligosaccharide metabolic process	3/ 1035	6/ 14107	0.5	0.00665477	0.123137	MSTRG.16037;gene-ANN_12586;gene-ANN_18375
9	GO:0022904	BP	respiratory electron transport chain	9/ 1035	48/ 14107	0.1875	0.00740533	0.135108	MSTRG.17073;MSTRG.17385;MSTRG.18857;MSTRG.24961;MSTRG.25221;MSTRG.25441;MSTRG.29769;MSTRG.6640;MSTRG.8990
8	GO:0009063	BP	amino acid catabolic process	8/ 1035	40/ 14107	0.2	0.00762661	0.138179	MSTRG.21580;MSTRG.23054;MSTRG.28014;MSTRG.6805;MSTRG.7348;gene-ANN_07067;gene-ANN_10080;gene-ANN_17012
39	GO:0004175	MF	endopeptidase activity	39/ 1035	338/ 14107	0.115385	0.00566862	0.14455	MSTRG.11579;MSTRG.11942;MSTRG.12526;MSTRG.15027;MSTRG.15283;MSTRG.16473;MSTRG.17104;MSTRG.17565;MSTRG.17781;MSTRG.1928;MSTRG.1935;MSTRG.2218;MSTRG.24896;MSTRG.24897;MSTRG.28754;MSTRG.29315;MSTRG.4353;MSTRG.4423;MSTRG.7813;MSTRG.7826;MSTRG.8818;MSTRG.8819;MSTRG.8820;gene-ANN_01713;gene-ANN_07460;gene-ANN_07463;gene-ANN_07466;gene-ANN_07919;gene-ANN_07947;gene-ANN_08315;gene-ANN_11594;gene-ANN_1357…
4	GO:0031409	MF	pigment binding	4/ 1035	11/ 14107	0.363636	0.00625836	0.153205	MSTRG.22534;MSTRG.22535;MSTRG.2874;MSTRG.6533
3	GO:0106435	MF	carboxylesterase activity	3/ 1035	6/ 14107	0.5	0.00665477	0.160765	MSTRG.9016;gene-ANN_12269;gene-ANN_26174
5	GO:0008745	MF	N-acetylmuramoyl-L-alanine amidase activity	5/ 1035	18/ 14107	0.277778	0.00805569	0.192081	MSTRG.10692;MSTRG.10702;MSTRG.26381;MSTRG.26399;gene-ANN_07113
11	GO:0015020	MF	glucuronosyltransferase activity	11/ 1035	67/ 14107	0.164179	0.00906837	0.212797	MSTRG.18034;MSTRG.2748;MSTRG.2764;gene-ANN_00313;gene-ANN_00468;gene-ANN_10279;gene-ANN_10280;gene-ANN_10944;gene-ANN_10945;gene-ANN_23395;gene-ANN_23400
4	GO:0006749	BP	glutathione metabolic process	4/ 1035	13/ 14107	0.307692	0.0120497	0.215327	MSTRG.18471;MSTRG.21672;MSTRG.24567;MSTRG.9563
6	GO:0015926	MF	glucosidase activity	6/ 1035	26/ 14107	0.230769	0.00991379	0.227521	MSTRG.13109;MSTRG.23479;MSTRG.6089;MSTRG.6093;gene-ANN_06098;gene-ANN_12757
9	GO:0022900	BP	electron transport chain	9/ 1035	53/ 14107	0.169811	0.0141111	0.247087	MSTRG.17073;MSTRG.17385;MSTRG.18857;MSTRG.24961;MSTRG.25221;MSTRG.25441;MSTRG.29769;MSTRG.6640;MSTRG.8990
37	GO:0006629	BP	lipid metabolic process	37/ 1035	336/ 14107	0.110119	0.0142328	0.247555	MSTRG.11972;MSTRG.13431;MSTRG.13466;MSTRG.1636;MSTRG.16412;MSTRG.16469;MSTRG.16685;MSTRG.1755;MSTRG.1756;MSTRG.17767;MSTRG.18406;MSTRG.20528;MSTRG.21515;MSTRG.2450;MSTRG.2452;MSTRG.2463;MSTRG.24783;MSTRG.27103;MSTRG.3639;MSTRG.4735;MSTRG.4738;MSTRG.5708;MSTRG.6182;MSTRG.6715;MSTRG.7132;gene-ANN_00174;gene-ANN_01568;gene-ANN_03735;gene-ANN_04540;gene-ANN_07849;gene-ANN_08606;gene-ANN_11089;gene-AN…
29	GO:0005975	BP	carbohydrate metabolic process	29/ 1035	252/ 14107	0.115079	0.014391	0.24865	MSTRG.10024;MSTRG.10027;MSTRG.13109;MSTRG.16037;MSTRG.19628;MSTRG.21166;MSTRG.22831;MSTRG.23369;MSTRG.23479;MSTRG.24924;MSTRG.26240;MSTRG.6087;MSTRG.6089;MSTRG.6093;MSTRG.7826;gene-ANN_00121;gene-ANN_00485;gene-ANN_06098;gene-ANN_09566;gene-ANN_10552;gene-ANN_10557;gene-ANN_12586;gene-ANN_12757;gene-ANN_16540;gene-ANN_18375;gene-ANN_19564;gene-ANN_20464;gene-ANN_20797;gene-ANN_20798
611	GO:0005575	CC	cellular_component	611/ 1035	7781/ 14107	0.0785246	0.00938805	0.251522	MSTRG.1021;MSTRG.10308;MSTRG.10378;MSTRG.1064;MSTRG.10668;MSTRG.10813;MSTRG.11009;MSTRG.11025;MSTRG.11047;MSTRG.11097;MSTRG.11298;MSTRG.11320;MSTRG.11416;MSTRG.11432;MSTRG.11451;MSTRG.11574;MSTRG.11942;MSTRG.11949;MSTRG.11972;MSTRG.11973;MSTRG.12029;MSTRG.12040;MSTRG.12080;MSTRG.12082;MSTRG.1216;MSTRG.12342;MSTRG.12396;MSTRG.12526;MSTRG.12605;MSTRG.1279;MSTRG.13109;MSTRG.13232;MSTRG.13431;MSTRG.1…
2	GO:0070507	BP	regulation of microtubule cytoskeleton organization	2/ 1035	3/ 14107	0.666667	0.0153463	0.263412	MSTRG.17890;gene-ANN_11968
180	GO:0016787	MF	hydrolase activity	180/ 1035	2068/ 14107	0.0870406	0.0119679	0.267963	MSTRG.10692;MSTRG.10702;MSTRG.11579;MSTRG.11942;MSTRG.11973;MSTRG.12526;MSTRG.13109;MSTRG.13466;MSTRG.13593;MSTRG.13950;MSTRG.14015;MSTRG.15027;MSTRG.15283;MSTRG.15315;MSTRG.15544;MSTRG.16037;MSTRG.16469;MSTRG.16473;MSTRG.16685;MSTRG.17104;MSTRG.1755;MSTRG.1756;MSTRG.17565;MSTRG.17724;MSTRG.17767;MSTRG.17781;MSTRG.17890;MSTRG.18044;MSTRG.18298;MSTRG.19231;MSTRG.1928;MSTRG.19347;MSTRG.19348;MSTRG.…
56	GO:0008233	MF	peptidase activity	56/ 1035	552/ 14107	0.101449	0.0123637	0.27349	MSTRG.11579;MSTRG.11942;MSTRG.12526;MSTRG.15027;MSTRG.15283;MSTRG.16473;MSTRG.17104;MSTRG.17565;MSTRG.17724;MSTRG.17781;MSTRG.18298;MSTRG.1928;MSTRG.1935;MSTRG.2218;MSTRG.23082;MSTRG.24896;MSTRG.24897;MSTRG.25694;MSTRG.25696;MSTRG.28754;MSTRG.29315;MSTRG.3814;MSTRG.3815;MSTRG.4290;MSTRG.4291;MSTRG.4353;MSTRG.4423;MSTRG.7813;MSTRG.7826;MSTRG.8818;MSTRG.8819;MSTRG.8820;gene-ANN_01471;gene-ANN_01474…
3	GO:0006536	BP	glutamate metabolic process	3/ 1035	8/ 14107	0.375	0.0166706	0.284272	MSTRG.6805;MSTRG.7348;gene-ANN_10080
23	GO:0008237	MF	metallopeptidase activity	23/ 1035	184/ 14107	0.125	0.0143289	0.302389	MSTRG.11942;MSTRG.18298;MSTRG.23082;MSTRG.25694;MSTRG.25696;MSTRG.29315;MSTRG.3814;MSTRG.3815;MSTRG.4290;MSTRG.4291;MSTRG.7813;MSTRG.7826;gene-ANN_01471;gene-ANN_01474;gene-ANN_08315;gene-ANN_09866;gene-ANN_11594;gene-ANN_13930;gene-ANN_15585;gene-ANN_20301;gene-ANN_20597;gene-ANN_20598;gene-ANN_21008
199	GO:0046872	MF	metal ion binding	199/ 1035	2326/ 14107	0.0855546	0.0148152	0.302966	MSTRG.10668;MSTRG.10692;MSTRG.10702;MSTRG.10813;MSTRG.11097;MSTRG.11416;MSTRG.11451;MSTRG.11942;MSTRG.12396;MSTRG.12661;MSTRG.1279;MSTRG.1358;MSTRG.1366;MSTRG.1373;MSTRG.1374;MSTRG.1375;MSTRG.13776;MSTRG.1379;MSTRG.1396;MSTRG.1401;MSTRG.1403;MSTRG.14260;MSTRG.14688;MSTRG.15256;MSTRG.16685;MSTRG.17767;MSTRG.18034;MSTRG.18298;MSTRG.18524;MSTRG.19060;MSTRG.19779;MSTRG.19783;MSTRG.20267;MSTRG.20470;M…
2	GO:0004709	MF	MAP kinase kinase kinase activity	2/ 1035	3/ 14107	0.666667	0.0153463	0.302966	MSTRG.21473;gene-ANN_15762
2	GO:0032450	MF	maltose alpha-glucosidase activity	2/ 1035	3/ 14107	0.666667	0.0153463	0.302966	MSTRG.13109;MSTRG.23479
2	GO:0004555	MF	alpha,alpha-trehalase activity	2/ 1035	3/ 14107	0.666667	0.0153463	0.302966	MSTRG.16037;gene-ANN_12586
2	GO:0004558	MF	alpha-1,4-glucosidase activity	2/ 1035	3/ 14107	0.666667	0.0153463	0.302966	MSTRG.13109;MSTRG.23479
2	GO:0015927	MF	trehalase activity	2/ 1035	3/ 14107	0.666667	0.0153463	0.302966	MSTRG.16037;gene-ANN_12586
5	GO:0008083	MF	growth factor activity	5/ 1035	21/ 14107	0.238095	0.0159316	0.310041	MSTRG.13232;MSTRG.14837;MSTRG.26271;gene-ANN_18082;gene-ANN_20464
199	GO:0043169	MF	cation binding	199/ 1035	2334/ 14107	0.0852614	0.0168741	0.317722	MSTRG.10668;MSTRG.10692;MSTRG.10702;MSTRG.10813;MSTRG.11097;MSTRG.11416;MSTRG.11451;MSTRG.11942;MSTRG.12396;MSTRG.12661;MSTRG.1279;MSTRG.1358;MSTRG.1366;MSTRG.1373;MSTRG.1374;MSTRG.1375;MSTRG.13776;MSTRG.1379;MSTRG.1396;MSTRG.1401;MSTRG.1403;MSTRG.14260;MSTRG.14688;MSTRG.15256;MSTRG.16685;MSTRG.17767;MSTRG.18034;MSTRG.18298;MSTRG.18524;MSTRG.19060;MSTRG.19779;MSTRG.19783;MSTRG.20267;MSTRG.20470;M…
6	GO:0061783	MF	peptidoglycan muralytic activity	6/ 1035	29/ 14107	0.206897	0.016959	0.317722	MSTRG.10692;MSTRG.10702;MSTRG.26381;MSTRG.26399;MSTRG.900;gene-ANN_07113
5	GO:0030203	BP	glycosaminoglycan metabolic process	5/ 1035	22/ 14107	0.227273	0.0194022	0.326583	MSTRG.10692;MSTRG.10702;MSTRG.26381;MSTRG.26399;gene-ANN_07113
18	GO:1901565	BP	organonitrogen compound catabolic process	18/ 1035	139/ 14107	0.129496	0.0200879	0.335957	MSTRG.10692;MSTRG.10702;MSTRG.1636;MSTRG.17767;MSTRG.21580;MSTRG.23054;MSTRG.26381;MSTRG.26399;MSTRG.28014;MSTRG.6805;MSTRG.7348;gene-ANN_07067;gene-ANN_07113;gene-ANN_10080;gene-ANN_16008;gene-ANN_16829;gene-ANN_17012;gene-ANN_19564
4	GO:0008422	MF	beta-glucosidase activity	4/ 1035	15/ 14107	0.266667	0.0204565	0.368217	MSTRG.6089;MSTRG.6093;gene-ANN_06098;gene-ANN_12757
4	GO:0102483	MF	scopolin beta-glucosidase activity	4/ 1035	15/ 14107	0.266667	0.0204565	0.368217	MSTRG.6089;MSTRG.6093;gene-ANN_06098;gene-ANN_12757
20	GO:0004553	MF	hydrolase activity, hydrolyzing O-glycosyl compounds	20/ 1035	161/ 14107	0.124224	0.0209719	0.373829	MSTRG.13109;MSTRG.16037;MSTRG.22831;MSTRG.23369;MSTRG.23479;MSTRG.26240;MSTRG.6087;MSTRG.6089;MSTRG.6093;MSTRG.900;gene-ANN_04540;gene-ANN_06098;gene-ANN_10552;gene-ANN_10557;gene-ANN_12586;gene-ANN_12757;gene-ANN_19564;gene-ANN_20464;gene-ANN_20797;gene-ANN_20798
3	GO:0006814	BP	sodium ion transport	3/ 1035	9/ 14107	0.333333	0.0236605	0.383417	MSTRG.1064;gene-ANN_05321;gene-ANN_05323
3	GO:0046173	BP	polyol biosynthetic process	3/ 1035	9/ 14107	0.333333	0.0236605	0.383417	MSTRG.7560;gene-ANN_02909;gene-ANN_16488
32	GO:0016746	MF	acyltransferase activity	32/ 1035	294/ 14107	0.108844	0.0233252	0.411779	MSTRG.11320;MSTRG.11574;MSTRG.12080;MSTRG.12082;MSTRG.13431;MSTRG.14357;MSTRG.16301;MSTRG.17364;MSTRG.17366;MSTRG.22807;MSTRG.2450;MSTRG.2452;MSTRG.2463;MSTRG.27114;MSTRG.7132;MSTRG.8560;MSTRG.8576;MSTRG.8578;gene-ANN_00174;gene-ANN_04832;gene-ANN_05081;gene-ANN_05085;gene-ANN_05086;gene-ANN_13293;gene-ANN_13391;gene-ANN_13896;gene-ANN_15018;gene-ANN_15117;gene-ANN_16535;gene-ANN_17011;gene-ANN_2…
4	GO:0019751	BP	polyol metabolic process	4/ 1035	16/ 14107	0.25	0.0257276	0.4118	MSTRG.7560;MSTRG.7826;gene-ANN_02909;gene-ANN_16488
13	GO:0008238	MF	exopeptidase activity	13/ 1035	93/ 14107	0.139785	0.0248118	0.429759	MSTRG.18298;MSTRG.23082;MSTRG.25694;MSTRG.25696;MSTRG.3814;MSTRG.3815;MSTRG.4290;MSTRG.4291;gene-ANN_02275;gene-ANN_09866;gene-ANN_13930;gene-ANN_15585;gene-ANN_21008
2	GO:0034250	BP	positive regulation of amide metabolic process	2/ 1035	4/ 14107	0.5	0.0292036	0.453526	MSTRG.12011;gene-ANN_12032
2	GO:0045727	BP	positive regulation of translation	2/ 1035	4/ 14107	0.5	0.0292036	0.453526	MSTRG.12011;gene-ANN_12032
11	GO:0140359	MF	ABC-type transporter activity	11/ 1035	77/ 14107	0.142857	0.0270891	0.460515	MSTRG.19440;MSTRG.19441;MSTRG.19442;MSTRG.25279;MSTRG.25283;MSTRG.6165;gene-ANN_06613;gene-ANN_18329;gene-ANN_19494;gene-ANN_24196;gene-ANN_26409
2	GO:0052739	MF	phosphatidylserine 1-acylhydrolase activity	2/ 1035	4/ 14107	0.5	0.0292036	0.474495	MSTRG.20528;gene-ANN_24500
2	GO:0052740	MF	1-acyl-2-lysophosphatidylserine acylhydrolase activity	2/ 1035	4/ 14107	0.5	0.0292036	0.474495	MSTRG.20528;gene-ANN_24500
2	GO:0008970	MF	phospholipase A1 activity	2/ 1035	4/ 14107	0.5	0.0292036	0.474495	MSTRG.20528;gene-ANN_24500
2	GO:0004566	MF	beta-glucuronidase activity	2/ 1035	4/ 14107	0.5	0.0292036	0.474495	MSTRG.22831;gene-ANN_20797
8	GO:0015980	BP	energy derivation by oxidation of organic compounds	8/ 1035	51/ 14107	0.156863	0.0311074	0.474616	MSTRG.11451;MSTRG.13776;MSTRG.17385;MSTRG.18857;MSTRG.19060;MSTRG.22306;MSTRG.24961;MSTRG.25441
3	GO:0043605	BP	amide catabolic process	3/ 1035	10/ 14107	0.3	0.0319896	0.482433	MSTRG.6805;MSTRG.7348;gene-ANN_10080
5	GO:0080134	BP	regulation of response to stress	5/ 1035	25/ 14107	0.2	0.0326518	0.489589	MSTRG.7126;MSTRG.8803;gene-ANN_05519;gene-ANN_12235;gene-ANN_20433
4	GO:0016702	MF	oxidoreductase activity, acting on single donors with incorporation of molecular oxygen, incorporation of two atoms of oxygen	4/ 1035	17/ 14107	0.235294	0.0317405	0.506744	MSTRG.21580;MSTRG.24567;MSTRG.24703;gene-ANN_14372
4	GO:0016701	MF	oxidoreductase activity, acting on single donors with incorporation of molecular oxygen	4/ 1035	18/ 14107	0.222222	0.0385076	0.604273	MSTRG.21580;MSTRG.24567;MSTRG.24703;gene-ANN_14372
76	GO:0022857	MF	transmembrane transporter activity	76/ 1035	828/ 14107	0.0917874	0.0392443	0.610614	MSTRG.1064;MSTRG.11451;MSTRG.13776;MSTRG.16835;MSTRG.17073;MSTRG.17385;MSTRG.17544;MSTRG.18857;MSTRG.19060;MSTRG.19440;MSTRG.19441;MSTRG.19442;MSTRG.21964;MSTRG.22306;MSTRG.22504;MSTRG.23075;MSTRG.23249;MSTRG.24961;MSTRG.25221;MSTRG.25279;MSTRG.25283;MSTRG.25441;MSTRG.25971;MSTRG.26464;MSTRG.27103;MSTRG.29769;MSTRG.3353;MSTRG.3557;MSTRG.3855;MSTRG.3863;MSTRG.4378;MSTRG.568;MSTRG.6165;MSTRG.6240;M…
7	GO:0051213	MF	dioxygenase activity	7/ 1035	44/ 14107	0.159091	0.039615	0.611203	MSTRG.21580;MSTRG.24567;MSTRG.24703;MSTRG.30016;MSTRG.30040;MSTRG.7243;gene-ANN_14372
3	GO:0006120	BP	mitochondrial electron transport, NADH to ubiquinone	3/ 1035	11/ 14107	0.272727	0.0416388	0.620775	MSTRG.18857;MSTRG.24961;MSTRG.25441
3	GO:0008138	MF	protein tyrosine/serine/threonine phosphatase activity	3/ 1035	11/ 14107	0.272727	0.0416388	0.62663	MSTRG.13466;MSTRG.6146;gene-ANN_01009
5	GO:0048584	BP	positive regulation of response to stimulus	5/ 1035	27/ 14107	0.185185	0.0439957	0.633083	MSTRG.7126;MSTRG.8803;gene-ANN_05519;gene-ANN_12235;gene-ANN_20433
14	GO:0042626	MF	ATPase-coupled transmembrane transporter activity	14/ 1035	112/ 14107	0.125	0.0438897	0.634745	MSTRG.19440;MSTRG.19441;MSTRG.19442;MSTRG.25279;MSTRG.25283;MSTRG.568;MSTRG.6165;MSTRG.6240;gene-ANN_06613;gene-ANN_18329;gene-ANN_19494;gene-ANN_19847;gene-ANN_24196;gene-ANN_26409
61	GO:0016788	MF	hydrolase activity, acting on ester bonds	61/ 1035	646/ 14107	0.0944272	0.0440797	0.634745	MSTRG.11973;MSTRG.13466;MSTRG.13593;MSTRG.14015;MSTRG.15544;MSTRG.16469;MSTRG.16685;MSTRG.1755;MSTRG.1756;MSTRG.17767;MSTRG.18044;MSTRG.19231;MSTRG.19347;MSTRG.19348;MSTRG.19474;MSTRG.20267;MSTRG.20528;MSTRG.21858;MSTRG.23040;MSTRG.23320;MSTRG.24654;MSTRG.24783;MSTRG.27103;MSTRG.2894;MSTRG.30030;MSTRG.3760;MSTRG.4304;MSTRG.4308;MSTRG.4735;MSTRG.4738;MSTRG.6146;MSTRG.6182;MSTRG.6715;MSTRG.7007;MST…
6	GO:0016782	MF	transferase activity, transferring sulphur-containing groups	6/ 1035	36/ 14107	0.166667	0.0450952	0.634745	MSTRG.26017;MSTRG.28451;MSTRG.407;MSTRG.48;MSTRG.8241;MSTRG.8242
4	GO:0004364	MF	glutathione transferase activity	4/ 1035	19/ 14107	0.210526	0.0460339	0.634745	MSTRG.14994;MSTRG.21672;MSTRG.21681;MSTRG.9563
2	GO:0004341	MF	gluconolactonase activity	2/ 1035	5/ 14107	0.4	0.0463267	0.634745	MSTRG.3760;gene-ANN_01452
2	GO:0008425	MF	2-polyprenyl-6-methoxy-1,4-benzoquinone methyltransferase activity	2/ 1035	5/ 14107	0.4	0.0463267	0.634745	gene-ANN_07886;gene-ANN_14984
2	GO:0004034	MF	aldose 1-epimerase activity	2/ 1035	5/ 14107	0.4	0.0463267	0.634745	MSTRG.10024;MSTRG.10027
2	GO:0008169	MF	C-methyltransferase activity	2/ 1035	5/ 14107	0.4	0.0463267	0.634745	gene-ANN_07886;gene-ANN_14984
2	GO:0030580	MF	quinone cofactor methyltransferase activity	2/ 1035	5/ 14107	0.4	0.0463267	0.634745	gene-ANN_07886;gene-ANN_14984
6	GO:0006026	BP	aminoglycan catabolic process	6/ 1035	36/ 14107	0.166667	0.0450952	0.642914	MSTRG.10692;MSTRG.10702;MSTRG.26381;MSTRG.26399;gene-ANN_07113;gene-ANN_19564
4	GO:0022412	BP	cellular process involved in reproduction in multicellular organism	4/ 1035	19/ 14107	0.210526	0.0460339	0.65273	MSTRG.28160;MSTRG.4423;MSTRG.871;gene-ANN_13570
2	GO:0009435	BP	NAD biosynthetic process	2/ 1035	5/ 14107	0.4	0.0463267	0.653332	gene-ANN_02432;gene-ANN_17012
77	GO:0005215	MF	transporter activity	77/ 1035	849/ 14107	0.0906949	0.0488962	0.65528	MSTRG.1064;MSTRG.11451;MSTRG.13776;MSTRG.16835;MSTRG.17073;MSTRG.17385;MSTRG.17544;MSTRG.18857;MSTRG.19060;MSTRG.19440;MSTRG.19441;MSTRG.19442;MSTRG.21964;MSTRG.22306;MSTRG.22504;MSTRG.23075;MSTRG.23249;MSTRG.23318;MSTRG.24961;MSTRG.25221;MSTRG.25279;MSTRG.25283;MSTRG.25441;MSTRG.25971;MSTRG.26464;MSTRG.27103;MSTRG.29769;MSTRG.3353;MSTRG.3557;MSTRG.3855;MSTRG.3863;MSTRG.4378;MSTRG.568;MSTRG.6165;…

## Sheet: 14 dpa vs 7 dpa
Number	GO ID	Term Type	Description	Ratio_in_study	Ratio_in_pop	Rich factor	Pvalue	Padjust	Gene_ids
21	GO:0000502	CC	proteasome complex	21/ 1520	27/ 14107	0.777778	6.59309e-16	4.23935e-13	MSTRG.19002;MSTRG.19004;MSTRG.23444;MSTRG.6956;MSTRG.8282;MSTRG.8283;gene-ANN_03820;gene-ANN_06680;gene-ANN_06703;gene-ANN_06943;gene-ANN_07207;gene-ANN_08596;gene-ANN_09576;gene-ANN_11910;gene-ANN_13021;gene-ANN_17902;gene-ANN_18693;gene-ANN_24774;gene-ANN_26371;gene-ANN_27422;gene-ANN_27425
48	GO:0042302	MF	structural constituent of cuticle	48/ 1520	135/ 14107	0.355556	1.53227e-14	5.62649e-12	MSTRG.11900;MSTRG.12460;MSTRG.13754;MSTRG.13763;MSTRG.16911;MSTRG.16991;MSTRG.17014;MSTRG.17015;MSTRG.17016;MSTRG.17017;MSTRG.17018;MSTRG.17282;MSTRG.17285;MSTRG.17286;MSTRG.23079;MSTRG.26363;MSTRG.26364;MSTRG.3363;MSTRG.3365;MSTRG.3367;MSTRG.4881;MSTRG.513;MSTRG.514;MSTRG.515;MSTRG.516;MSTRG.517;MSTRG.518;MSTRG.519;MSTRG.523;MSTRG.524;MSTRG.8626;MSTRG.8633;MSTRG.8635;gene-ANN_00955;gene-ANN_0095…
21	GO:1905369	CC	endopeptidase complex	21/ 1520	32/ 14107	0.65625	1.68342e-13	5.41221e-11	MSTRG.19002;MSTRG.19004;MSTRG.23444;MSTRG.6956;MSTRG.8282;MSTRG.8283;gene-ANN_03820;gene-ANN_06680;gene-ANN_06703;gene-ANN_06943;gene-ANN_07207;gene-ANN_08596;gene-ANN_09576;gene-ANN_11910;gene-ANN_13021;gene-ANN_17902;gene-ANN_18693;gene-ANN_24774;gene-ANN_26371;gene-ANN_27422;gene-ANN_27425
69	GO:0005576	CC	extracellular region	69/ 1520	262/ 14107	0.263359	9.35793e-13	2.00572e-10	MSTRG.12040;MSTRG.12396;MSTRG.14019;MSTRG.14164;MSTRG.14538;MSTRG.14556;MSTRG.14837;MSTRG.16685;MSTRG.16884;MSTRG.17767;MSTRG.19489;MSTRG.19542;MSTRG.20528;MSTRG.20573;MSTRG.22771;MSTRG.22776;MSTRG.23234;MSTRG.23236;MSTRG.24013;MSTRG.24025;MSTRG.25778;MSTRG.25782;MSTRG.25989;MSTRG.26840;MSTRG.28175;MSTRG.3031;MSTRG.3694;MSTRG.3980;MSTRG.4735;MSTRG.4739;MSTRG.5601;MSTRG.6180;MSTRG.6444;MSTRG.6533;…
966	GO:0005575	CC	cellular_component	966/ 1520	7781/ 14107	0.124149	2.50638e-12	4.029e-10	MSTRG.10083;MSTRG.10242;MSTRG.10378;MSTRG.10551;MSTRG.1064;MSTRG.10641;MSTRG.10668;MSTRG.10670;MSTRG.10779;MSTRG.10780;MSTRG.10781;MSTRG.10813;MSTRG.10969;MSTRG.11009;MSTRG.11025;MSTRG.11047;MSTRG.11057;MSTRG.11069;MSTRG.11097;MSTRG.11320;MSTRG.11400;MSTRG.11428;MSTRG.11451;MSTRG.11537;MSTRG.11613;MSTRG.11635;MSTRG.11927;MSTRG.11942;MSTRG.11945;MSTRG.11948;MSTRG.11972;MSTRG.11973;MSTRG.11974;MSTR…
567	GO:0016020	CC	membrane	567/ 1520	4154/ 14107	0.136495	3.44028e-12	4.24718e-10	MSTRG.10083;MSTRG.1064;MSTRG.10641;MSTRG.10779;MSTRG.10780;MSTRG.10781;MSTRG.10813;MSTRG.10969;MSTRG.11009;MSTRG.11047;MSTRG.11057;MSTRG.11069;MSTRG.11320;MSTRG.11428;MSTRG.11451;MSTRG.11537;MSTRG.11613;MSTRG.11927;MSTRG.11942;MSTRG.11945;MSTRG.11948;MSTRG.11972;MSTRG.11973;MSTRG.11974;MSTRG.12029;MSTRG.12080;MSTRG.12185;MSTRG.12267;MSTRG.12280;MSTRG.12342;MSTRG.12363;MSTRG.12500;MSTRG.12610;MSTR…
886	GO:0110165	CC	cellular anatomical entity	886/ 1520	7036/ 14107	0.125924	3.96315e-12	4.24718e-10	MSTRG.10083;MSTRG.10242;MSTRG.10551;MSTRG.1064;MSTRG.10641;MSTRG.10668;MSTRG.10779;MSTRG.10780;MSTRG.10781;MSTRG.10813;MSTRG.10969;MSTRG.11009;MSTRG.11025;MSTRG.11047;MSTRG.11057;MSTRG.11069;MSTRG.11097;MSTRG.11320;MSTRG.11400;MSTRG.11428;MSTRG.11451;MSTRG.11537;MSTRG.11613;MSTRG.11635;MSTRG.11927;MSTRG.11942;MSTRG.11945;MSTRG.11948;MSTRG.11972;MSTRG.11973;MSTRG.11974;MSTRG.12029;MSTRG.12040;MSTR…
21	GO:1905368	CC	peptidase complex	21/ 1520	44/ 14107	0.477273	7.29179e-10	6.69803e-08	MSTRG.19002;MSTRG.19004;MSTRG.23444;MSTRG.6956;MSTRG.8282;MSTRG.8283;gene-ANN_03820;gene-ANN_06680;gene-ANN_06703;gene-ANN_06943;gene-ANN_07207;gene-ANN_08596;gene-ANN_09576;gene-ANN_11910;gene-ANN_13021;gene-ANN_17902;gene-ANN_18693;gene-ANN_24774;gene-ANN_26371;gene-ANN_27422;gene-ANN_27425
27	GO:0004857	MF	enzyme inhibitor activity	27/ 1520	79/ 14107	0.341772	2.30951e-08	7.0671e-06	MSTRG.16884;MSTRG.19002;MSTRG.19004;MSTRG.19542;MSTRG.22441;MSTRG.22955;MSTRG.23234;MSTRG.23236;MSTRG.23237;MSTRG.27145;MSTRG.27146;MSTRG.8209;MSTRG.8519;MSTRG.9507;gene-ANN_01059;gene-ANN_03282;gene-ANN_04157;gene-ANN_05555;gene-ANN_05556;gene-ANN_05691;gene-ANN_07843;gene-ANN_10207;gene-ANN_16052;gene-ANN_17463;gene-ANN_18721;gene-ANN_23039;gene-ANN_24379
27	GO:0008061	MF	chitin binding	27/ 1520	80/ 14107	0.3375	3.13167e-08	8.21391e-06	MSTRG.14538;MSTRG.22771;MSTRG.22776;MSTRG.23236;MSTRG.28175;MSTRG.3694;MSTRG.5601;MSTRG.8986;MSTRG.8987;gene-ANN_00121;gene-ANN_01426;gene-ANN_01427;gene-ANN_01471;gene-ANN_01474;gene-ANN_01496;gene-ANN_01497;gene-ANN_03973;gene-ANN_04864;gene-ANN_05853;gene-ANN_07963;gene-ANN_09566;gene-ANN_11237;gene-ANN_13301;gene-ANN_13628;gene-ANN_19564;gene-ANN_24559;gene-ANN_24588
25	GO:0030414	MF	peptidase inhibitor activity	25/ 1520	71/ 14107	0.352113	3.86311e-08	8.60887e-06	MSTRG.16884;MSTRG.19002;MSTRG.19004;MSTRG.19542;MSTRG.22441;MSTRG.22955;MSTRG.23234;MSTRG.23236;MSTRG.23237;MSTRG.27145;MSTRG.27146;MSTRG.8209;MSTRG.9507;gene-ANN_01059;gene-ANN_03282;gene-ANN_04157;gene-ANN_05555;gene-ANN_05556;gene-ANN_07843;gene-ANN_10207;gene-ANN_16052;gene-ANN_17463;gene-ANN_18721;gene-ANN_23039;gene-ANN_24379
27	GO:0140678	MF	molecular function inhibitor activity	27/ 1520	81/ 14107	0.333333	4.22004e-08	8.60887e-06	MSTRG.16884;MSTRG.19002;MSTRG.19004;MSTRG.19542;MSTRG.22441;MSTRG.22955;MSTRG.23234;MSTRG.23236;MSTRG.23237;MSTRG.27145;MSTRG.27146;MSTRG.8209;MSTRG.8519;MSTRG.9507;gene-ANN_01059;gene-ANN_03282;gene-ANN_04157;gene-ANN_05555;gene-ANN_05556;gene-ANN_05691;gene-ANN_07843;gene-ANN_10207;gene-ANN_16052;gene-ANN_17463;gene-ANN_18721;gene-ANN_23039;gene-ANN_24379
143	GO:0016491	MF	oxidoreductase activity	143/ 1520	853/ 14107	0.167644	5.08043e-08	9.32768e-06	MSTRG.10195;MSTRG.10779;MSTRG.10780;MSTRG.10781;MSTRG.10919;MSTRG.10969;MSTRG.11145;MSTRG.11150;MSTRG.11157;MSTRG.11451;MSTRG.11972;MSTRG.11974;MSTRG.12661;MSTRG.12680;MSTRG.13392;MSTRG.13776;MSTRG.14054;MSTRG.14345;MSTRG.16325;MSTRG.17385;MSTRG.1748;MSTRG.1749;MSTRG.17500;MSTRG.17808;MSTRG.17865;MSTRG.17873;MSTRG.19060;MSTRG.19580;MSTRG.2024;MSTRG.20859;MSTRG.2090;MSTRG.20944;MSTRG.20945;MSTRG.2…
25	GO:0061134	MF	peptidase regulator activity	25/ 1520	73/ 14107	0.342466	7.26706e-08	1.21294e-05	MSTRG.16884;MSTRG.19002;MSTRG.19004;MSTRG.19542;MSTRG.22441;MSTRG.22955;MSTRG.23234;MSTRG.23236;MSTRG.23237;MSTRG.27145;MSTRG.27146;MSTRG.8209;MSTRG.9507;gene-ANN_01059;gene-ANN_03282;gene-ANN_04157;gene-ANN_05555;gene-ANN_05556;gene-ANN_07843;gene-ANN_10207;gene-ANN_16052;gene-ANN_17463;gene-ANN_18721;gene-ANN_23039;gene-ANN_24379
22	GO:0004866	MF	endopeptidase inhibitor activity	22/ 1520	61/ 14107	0.360656	1.54217e-07	2.17802e-05	MSTRG.19002;MSTRG.19004;MSTRG.19542;MSTRG.23234;MSTRG.23236;MSTRG.23237;MSTRG.27145;MSTRG.27146;MSTRG.8209;MSTRG.9507;gene-ANN_01059;gene-ANN_03282;gene-ANN_04157;gene-ANN_05555;gene-ANN_05556;gene-ANN_07843;gene-ANN_10207;gene-ANN_16052;gene-ANN_17463;gene-ANN_18721;gene-ANN_23039;gene-ANN_24379
22	GO:0061135	MF	endopeptidase regulator activity	22/ 1520	61/ 14107	0.360656	1.54217e-07	2.17802e-05	MSTRG.19002;MSTRG.19004;MSTRG.19542;MSTRG.23234;MSTRG.23236;MSTRG.23237;MSTRG.27145;MSTRG.27146;MSTRG.8209;MSTRG.9507;gene-ANN_01059;gene-ANN_03282;gene-ANN_04157;gene-ANN_05555;gene-ANN_05556;gene-ANN_07843;gene-ANN_10207;gene-ANN_16052;gene-ANN_17463;gene-ANN_18721;gene-ANN_23039;gene-ANN_24379
67	GO:0005198	MF	structural molecule activity	67/ 1520	332/ 14107	0.201807	3.52861e-07	4.31902e-05	MSTRG.11900;MSTRG.12460;MSTRG.13754;MSTRG.13763;MSTRG.15126;MSTRG.16911;MSTRG.16991;MSTRG.17014;MSTRG.17015;MSTRG.17016;MSTRG.17017;MSTRG.17018;MSTRG.17282;MSTRG.17285;MSTRG.17286;MSTRG.20711;MSTRG.23079;MSTRG.23465;MSTRG.26363;MSTRG.26364;MSTRG.27055;MSTRG.28252;MSTRG.28773;MSTRG.3363;MSTRG.3365;MSTRG.3367;MSTRG.4881;MSTRG.513;MSTRG.514;MSTRG.515;MSTRG.516;MSTRG.517;MSTRG.518;MSTRG.519;MSTRG.523…
66	GO:0032502	BP	developmental process	66/ 1520	323/ 14107	0.204334	2.47328e-07	7.10153e-05	MSTRG.14906;MSTRG.16643;MSTRG.17665;MSTRG.19658;MSTRG.20197;MSTRG.25006;MSTRG.26022;MSTRG.27253;MSTRG.28219;MSTRG.29538;MSTRG.29579;MSTRG.29750;MSTRG.3031;MSTRG.4157;MSTRG.4423;MSTRG.5803;MSTRG.6444;MSTRG.6989;MSTRG.7102;MSTRG.7134;MSTRG.7145;MSTRG.8415;MSTRG.871;gene-ANN_00680;gene-ANN_02019;gene-ANN_02867;gene-ANN_03104;gene-ANN_04039;gene-ANN_05826;gene-ANN_06169;gene-ANN_06316;gene-ANN_06737;…
62	GO:0098772	MF	molecular function regulator activity	62/ 1520	306/ 14107	0.202614	8.53031e-07	9.21274e-05	MSTRG.14164;MSTRG.1444;MSTRG.14837;MSTRG.1669;MSTRG.16884;MSTRG.19002;MSTRG.19004;MSTRG.19157;MSTRG.19542;MSTRG.22441;MSTRG.22955;MSTRG.23234;MSTRG.23236;MSTRG.23237;MSTRG.24013;MSTRG.24025;MSTRG.25974;MSTRG.25989;MSTRG.27145;MSTRG.27146;MSTRG.3760;MSTRG.3860;MSTRG.6180;MSTRG.6321;MSTRG.6961;MSTRG.8209;MSTRG.8510;MSTRG.8519;MSTRG.8937;MSTRG.9507;gene-ANN_00680;gene-ANN_01059;gene-ANN_03282;gene-A…
48	GO:0048869	BP	cellular developmental process	48/ 1520	218/ 14107	0.220183	1.30239e-06	0.00025473	MSTRG.19658;MSTRG.20197;MSTRG.25006;MSTRG.27253;MSTRG.29538;MSTRG.29579;MSTRG.29750;MSTRG.3031;MSTRG.4157;MSTRG.4423;MSTRG.5803;MSTRG.6444;MSTRG.6989;MSTRG.7134;MSTRG.7145;MSTRG.8415;MSTRG.871;gene-ANN_00680;gene-ANN_02867;gene-ANN_03104;gene-ANN_06316;gene-ANN_06737;gene-ANN_08505;gene-ANN_09034;gene-ANN_09676;gene-ANN_10367;gene-ANN_10596;gene-ANN_10803;gene-ANN_11919;gene-ANN_12257;gene-ANN_12…
27	GO:0007155	BP	cell adhesion	27/ 1520	97/ 14107	0.278351	2.43482e-06	0.000397027	MSTRG.10083;MSTRG.11009;MSTRG.14674;MSTRG.18069;MSTRG.20573;MSTRG.20766;MSTRG.24180;MSTRG.29579;MSTRG.3376;gene-ANN_00480;gene-ANN_02019;gene-ANN_10803;gene-ANN_10952;gene-ANN_11554;gene-ANN_12257;gene-ANN_12779;gene-ANN_12780;gene-ANN_14119;gene-ANN_16856;gene-ANN_16926;gene-ANN_18355;gene-ANN_20017;gene-ANN_21626;gene-ANN_21788;gene-ANN_21789;gene-ANN_22447;gene-ANN_23319
18	GO:0004867	MF	serine-type endopeptidase inhibitor activity	18/ 1520	53/ 14107	0.339623	5.55204e-06	0.000536502	MSTRG.19542;MSTRG.23234;MSTRG.23236;MSTRG.23237;MSTRG.27145;MSTRG.27146;MSTRG.8209;MSTRG.9507;gene-ANN_01059;gene-ANN_03282;gene-ANN_04157;gene-ANN_07843;gene-ANN_10207;gene-ANN_16052;gene-ANN_17463;gene-ANN_18721;gene-ANN_23039;gene-ANN_24379
48	GO:0005509	MF	calcium ion binding	48/ 1520	235/ 14107	0.204255	1.06461e-05	0.000930771	MSTRG.13424;MSTRG.16685;MSTRG.20573;MSTRG.20766;MSTRG.22518;MSTRG.24102;MSTRG.24180;MSTRG.27253;MSTRG.3031;MSTRG.3760;MSTRG.5717;MSTRG.6366;MSTRG.6369;MSTRG.7222;MSTRG.7565;MSTRG.8415;MSTRG.8798;gene-ANN_02019;gene-ANN_07221;gene-ANN_07822;gene-ANN_09034;gene-ANN_10803;gene-ANN_10918;gene-ANN_10920;gene-ANN_11554;gene-ANN_11884;gene-ANN_12779;gene-ANN_12780;gene-ANN_14119;gene-ANN_14268;gene-ANN_…
99	GO:0006508	BP	proteolysis	99/ 1520	598/ 14107	0.165552	1.07378e-05	0.00164793	MSTRG.11097;MSTRG.11579;MSTRG.11942;MSTRG.1201;MSTRG.1202;MSTRG.12185;MSTRG.12228;MSTRG.13321;MSTRG.14322;MSTRG.14890;MSTRG.15396;MSTRG.15405;MSTRG.16473;MSTRG.1673;MSTRG.17104;MSTRG.17565;MSTRG.17724;MSTRG.17781;MSTRG.17835;MSTRG.18803;MSTRG.19002;MSTRG.19004;MSTRG.1935;MSTRG.19785;MSTRG.19847;MSTRG.2218;MSTRG.23251;MSTRG.25099;MSTRG.25696;MSTRG.27847;MSTRG.28754;MSTRG.29315;MSTRG.3814;MSTRG.429…
50	GO:0030234	MF	enzyme regulator activity	50/ 1520	256/ 14107	0.195312	2.55851e-05	0.00197406	MSTRG.1444;MSTRG.16884;MSTRG.19002;MSTRG.19004;MSTRG.19157;MSTRG.19542;MSTRG.22441;MSTRG.22955;MSTRG.23234;MSTRG.23236;MSTRG.23237;MSTRG.25974;MSTRG.25989;MSTRG.27145;MSTRG.27146;MSTRG.3760;MSTRG.3860;MSTRG.6321;MSTRG.6961;MSTRG.8209;MSTRG.8519;MSTRG.9507;gene-ANN_00680;gene-ANN_01059;gene-ANN_03282;gene-ANN_03693;gene-ANN_04157;gene-ANN_05555;gene-ANN_05556;gene-ANN_05691;gene-ANN_06938;gene-ANN…
6	GO:0019773	CC	proteasome core complex, alpha-subunit complex	6/ 1520	8/ 14107	0.75	3.58109e-05	0.00255849	MSTRG.19847;MSTRG.5548;MSTRG.8576;MSTRG.8974;gene-ANN_02655;gene-ANN_27425
34	GO:0009653	BP	anatomical structure morphogenesis	34/ 1520	150/ 14107	0.226667	2.53592e-05	0.0034039	MSTRG.19658;MSTRG.25006;MSTRG.29579;MSTRG.3031;MSTRG.5803;MSTRG.6444;MSTRG.6989;MSTRG.7145;MSTRG.8415;gene-ANN_02019;gene-ANN_03104;gene-ANN_06316;gene-ANN_08505;gene-ANN_09034;gene-ANN_10367;gene-ANN_10803;gene-ANN_11145;gene-ANN_11919;gene-ANN_12257;gene-ANN_12277;gene-ANN_12599;gene-ANN_12779;gene-ANN_12780;gene-ANN_14808;gene-ANN_16856;gene-ANN_20017;gene-ANN_21787;gene-ANN_21788;gene-ANN_217…
29	GO:0051603	BP	proteolysis involved in protein catabolic process	29/ 1520	122/ 14107	0.237705	4.36252e-05	0.00494862	MSTRG.11097;MSTRG.1201;MSTRG.1202;MSTRG.12228;MSTRG.14322;MSTRG.14890;MSTRG.15405;MSTRG.19002;MSTRG.19004;MSTRG.19847;MSTRG.23251;MSTRG.27847;MSTRG.5548;MSTRG.8576;MSTRG.8974;gene-ANN_02655;gene-ANN_03441;gene-ANN_05659;gene-ANN_12051;gene-ANN_16829;gene-ANN_18305;gene-ANN_19850;gene-ANN_22590;gene-ANN_22974;gene-ANN_26408;gene-ANN_26469;gene-ANN_27078;gene-ANN_27395;gene-ANN_27425
35	GO:0030154	BP	cell differentiation	35/ 1520	161/ 14107	0.217391	5.09386e-05	0.00553745	MSTRG.19658;MSTRG.20197;MSTRG.25006;MSTRG.27253;MSTRG.29538;MSTRG.29579;MSTRG.29750;MSTRG.3031;MSTRG.5803;MSTRG.6444;MSTRG.7134;MSTRG.8415;gene-ANN_00680;gene-ANN_02867;gene-ANN_06316;gene-ANN_08505;gene-ANN_09034;gene-ANN_09676;gene-ANN_10803;gene-ANN_12257;gene-ANN_12277;gene-ANN_12779;gene-ANN_12780;gene-ANN_14808;gene-ANN_16856;gene-ANN_20017;gene-ANN_21787;gene-ANN_21788;gene-ANN_21789;gene-…
18	GO:1902495	CC	transmembrane transporter complex	18/ 1520	65/ 14107	0.276923	0.000121398	0.00709629	MSTRG.10670;MSTRG.10969;MSTRG.12450;MSTRG.2090;MSTRG.20944;MSTRG.20945;MSTRG.25221;MSTRG.26080;gene-ANN_01920;gene-ANN_04350;gene-ANN_05321;gene-ANN_05327;gene-ANN_07104;gene-ANN_07495;gene-ANN_10918;gene-ANN_10920;gene-ANN_13657;gene-ANN_16755
18	GO:1990351	CC	transporter complex	18/ 1520	65/ 14107	0.276923	0.000121398	0.00709629	MSTRG.10670;MSTRG.10969;MSTRG.12450;MSTRG.2090;MSTRG.20944;MSTRG.20945;MSTRG.25221;MSTRG.26080;gene-ANN_01920;gene-ANN_04350;gene-ANN_05321;gene-ANN_05327;gene-ANN_07104;gene-ANN_07495;gene-ANN_10918;gene-ANN_10920;gene-ANN_13657;gene-ANN_16755
9	GO:0016679	MF	oxidoreductase activity, acting on diphenols and related substances as donors	9/ 1520	20/ 14107	0.45	0.000106128	0.00779406	MSTRG.10969;MSTRG.24096;MSTRG.25221;gene-ANN_19906;gene-ANN_19907;gene-ANN_19910;gene-ANN_19916;gene-ANN_19921;gene-ANN_20887
31	GO:1901565	BP	organonitrogen compound catabolic process	31/ 1520	139/ 14107	0.223022	8.00281e-05	0.00835173	MSTRG.10692;MSTRG.11069;MSTRG.1201;MSTRG.1202;MSTRG.14918;MSTRG.17767;MSTRG.19002;MSTRG.19004;MSTRG.21580;MSTRG.23054;MSTRG.4387;MSTRG.4937;MSTRG.5548;MSTRG.6805;gene-ANN_02697;gene-ANN_05853;gene-ANN_07067;gene-ANN_07971;gene-ANN_08052;gene-ANN_10080;gene-ANN_11237;gene-ANN_13301;gene-ANN_14982;gene-ANN_16829;gene-ANN_18305;gene-ANN_19564;gene-ANN_19850;gene-ANN_22590;gene-ANN_24336;gene-ANN_264…
6	GO:0005581	CC	collagen trimer	6/ 1520	10/ 14107	0.6	0.000221655	0.011877	MSTRG.23142;gene-ANN_05826;gene-ANN_07362;gene-ANN_07366;gene-ANN_20762;gene-ANN_21044
10	GO:0031012	CC	extracellular matrix	10/ 1520	27/ 14107	0.37037	0.000307698	0.0141321	MSTRG.18803;MSTRG.7102;MSTRG.8633;gene-ANN_04039;gene-ANN_07362;gene-ANN_07366;gene-ANN_10952;gene-ANN_15351;gene-ANN_22447;gene-ANN_26214
10	GO:0030312	CC	external encapsulating structure	10/ 1520	27/ 14107	0.37037	0.000307698	0.0141321	MSTRG.18803;MSTRG.7102;MSTRG.8633;gene-ANN_04039;gene-ANN_07362;gene-ANN_07366;gene-ANN_10952;gene-ANN_15351;gene-ANN_22447;gene-ANN_26214
171	GO:0140096	MF	catalytic activity, acting on a protein	171/ 1520	1220/ 14107	0.140164	0.000233859	0.0153344	MSTRG.10668;MSTRG.10715;MSTRG.10827;MSTRG.11579;MSTRG.11942;MSTRG.1201;MSTRG.1202;MSTRG.13321;MSTRG.13905;MSTRG.13952;MSTRG.14237;MSTRG.14322;MSTRG.14327;MSTRG.15396;MSTRG.15417;MSTRG.16421;MSTRG.16473;MSTRG.1673;MSTRG.17104;MSTRG.17565;MSTRG.17724;MSTRG.17781;MSTRG.17835;MSTRG.17890;MSTRG.18472;MSTRG.18803;MSTRG.1935;MSTRG.19785;MSTRG.20402;MSTRG.21450;MSTRG.21473;MSTRG.2218;MSTRG.23465;MSTRG.24…
7	GO:0004129	MF	cytochrome-c oxidase activity	7/ 1520	14/ 14107	0.5	0.00028764	0.0165034	MSTRG.11451;MSTRG.13776;MSTRG.17385;MSTRG.17808;MSTRG.19060;MSTRG.23249;MSTRG.25971
7	GO:0052716	MF	hydroquinone:oxygen oxidoreductase activity	7/ 1520	14/ 14107	0.5	0.00028764	0.0165034	MSTRG.24096;gene-ANN_19906;gene-ANN_19907;gene-ANN_19910;gene-ANN_19916;gene-ANN_19921;gene-ANN_20887
7	GO:0016682	MF	oxidoreductase activity, acting on diphenols and related substances as donors, oxygen as acceptor	7/ 1520	14/ 14107	0.5	0.00028764	0.0165034	MSTRG.24096;gene-ANN_19906;gene-ANN_19907;gene-ANN_19910;gene-ANN_19916;gene-ANN_19921;gene-ANN_20887
7	GO:0016675	MF	oxidoreductase activity, acting on a heme group of donors	7/ 1520	14/ 14107	0.5	0.00028764	0.0165034	MSTRG.11451;MSTRG.13776;MSTRG.17385;MSTRG.17808;MSTRG.19060;MSTRG.23249;MSTRG.25971
13	GO:0005507	MF	copper ion binding	13/ 1520	42/ 14107	0.309524	0.000317953	0.0176898	MSTRG.2024;MSTRG.23249;MSTRG.24096;MSTRG.24627;MSTRG.25971;MSTRG.7176;gene-ANN_19906;gene-ANN_19907;gene-ANN_19910;gene-ANN_19916;gene-ANN_19921;gene-ANN_19944;gene-ANN_20887
78	GO:0050896	BP	response to stimulus	78/ 1520	484/ 14107	0.161157	0.000244179	0.023595	MSTRG.10670;MSTRG.10692;MSTRG.10813;MSTRG.11635;MSTRG.12040;MSTRG.12450;MSTRG.12661;MSTRG.13149;MSTRG.1321;MSTRG.14019;MSTRG.14918;MSTRG.16758;MSTRG.17946;MSTRG.18109;MSTRG.2090;MSTRG.20944;MSTRG.20945;MSTRG.23637;MSTRG.23953;MSTRG.24013;MSTRG.24025;MSTRG.26494;MSTRG.26840;MSTRG.27055;MSTRG.28219;MSTRG.30016;MSTRG.30040;MSTRG.3552;MSTRG.4157;MSTRG.4423;MSTRG.4937;MSTRG.6533;MSTRG.6989;MSTRG.7126;…
17	GO:0022853	MF	active monoatomic ion transmembrane transporter activity	17/ 1520	67/ 14107	0.253731	0.00057417	0.0301193	MSTRG.1064;MSTRG.10969;MSTRG.11451;MSTRG.12721;MSTRG.13776;MSTRG.17385;MSTRG.17808;MSTRG.19060;MSTRG.23249;MSTRG.23568;MSTRG.25221;MSTRG.25971;MSTRG.416;MSTRG.568;gene-ANN_00282;gene-ANN_01988;gene-ANN_19847
11	GO:0010498	BP	proteasomal protein catabolic process	11/ 1520	32/ 14107	0.34375	0.000330197	0.0307673	MSTRG.1201;MSTRG.1202;MSTRG.19002;MSTRG.19004;MSTRG.5548;gene-ANN_16829;gene-ANN_18305;gene-ANN_19850;gene-ANN_22590;gene-ANN_26408;gene-ANN_27395
4	GO:0005201	MF	extracellular matrix structural constituent	4/ 1520	5/ 14107	0.8	0.000613794	0.0313035	gene-ANN_05826;gene-ANN_07362;gene-ANN_07366;gene-ANN_20762
7	GO:0062023	CC	collagen-containing extracellular matrix	7/ 1520	16/ 14107	0.4375	0.000789265	0.0338332	MSTRG.7102;gene-ANN_04039;gene-ANN_07362;gene-ANN_07366;gene-ANN_10952;gene-ANN_22447;gene-ANN_26214
24	GO:0006511	BP	ubiquitin-dependent protein catabolic process	24/ 1520	106/ 14107	0.226415	0.000386252	0.0347494	MSTRG.11097;MSTRG.1201;MSTRG.1202;MSTRG.12228;MSTRG.14322;MSTRG.14890;MSTRG.15405;MSTRG.19002;MSTRG.19004;MSTRG.19847;MSTRG.23251;MSTRG.27847;MSTRG.5548;MSTRG.8576;MSTRG.8974;gene-ANN_02655;gene-ANN_03441;gene-ANN_16829;gene-ANN_18305;gene-ANN_19850;gene-ANN_26408;gene-ANN_27078;gene-ANN_27395;gene-ANN_27425
12	GO:0098742	BP	cell-cell adhesion via plasma-membrane adhesion molecules	12/ 1520	38/ 14107	0.315789	0.000437276	0.0358719	MSTRG.11009;MSTRG.20766;MSTRG.24180;MSTRG.3376;gene-ANN_02019;gene-ANN_10803;gene-ANN_12779;gene-ANN_12780;gene-ANN_14119;gene-ANN_20017;gene-ANN_21626;gene-ANN_23319
67	GO:0009056	BP	catabolic process	67/ 1520	407/ 14107	0.164619	0.000447439	0.0358719	MSTRG.10692;MSTRG.11069;MSTRG.11097;MSTRG.1201;MSTRG.1202;MSTRG.12228;MSTRG.14015;MSTRG.14322;MSTRG.14890;MSTRG.14918;MSTRG.15405;MSTRG.15446;MSTRG.16685;MSTRG.17767;MSTRG.19002;MSTRG.19004;MSTRG.19847;MSTRG.21580;MSTRG.23054;MSTRG.23251;MSTRG.23637;MSTRG.25898;MSTRG.25989;MSTRG.27847;MSTRG.4231;MSTRG.4387;MSTRG.4937;MSTRG.5548;MSTRG.6182;MSTRG.6805;MSTRG.7088;MSTRG.8423;MSTRG.8576;MSTRG.8974;MST…
32	GO:0048856	BP	anatomical structure development	32/ 1520	160/ 14107	0.2	0.000472015	0.0358719	MSTRG.14906;MSTRG.16643;MSTRG.17665;MSTRG.26022;MSTRG.28219;MSTRG.3031;MSTRG.4157;MSTRG.6989;MSTRG.7102;MSTRG.7145;MSTRG.8415;MSTRG.871;gene-ANN_03104;gene-ANN_04039;gene-ANN_05826;gene-ANN_06737;gene-ANN_07362;gene-ANN_07366;gene-ANN_08505;gene-ANN_09034;gene-ANN_10367;gene-ANN_10596;gene-ANN_10803;gene-ANN_10952;gene-ANN_11919;gene-ANN_12058;gene-ANN_12779;gene-ANN_12780;gene-ANN_20762;gene-ANN…
24	GO:0043632	BP	modification-dependent macromolecule catabolic process	24/ 1520	108/ 14107	0.222222	0.000478349	0.0358719	MSTRG.11097;MSTRG.1201;MSTRG.1202;MSTRG.12228;MSTRG.14322;MSTRG.14890;MSTRG.15405;MSTRG.19002;MSTRG.19004;MSTRG.19847;MSTRG.23251;MSTRG.27847;MSTRG.5548;MSTRG.8576;MSTRG.8974;gene-ANN_02655;gene-ANN_03441;gene-ANN_16829;gene-ANN_18305;gene-ANN_19850;gene-ANN_26408;gene-ANN_27078;gene-ANN_27395;gene-ANN_27425
24	GO:0019941	BP	modification-dependent protein catabolic process	24/ 1520	108/ 14107	0.222222	0.000478349	0.0358719	MSTRG.11097;MSTRG.1201;MSTRG.1202;MSTRG.12228;MSTRG.14322;MSTRG.14890;MSTRG.15405;MSTRG.19002;MSTRG.19004;MSTRG.19847;MSTRG.23251;MSTRG.27847;MSTRG.5548;MSTRG.8576;MSTRG.8974;gene-ANN_02655;gene-ANN_03441;gene-ANN_16829;gene-ANN_18305;gene-ANN_19850;gene-ANN_26408;gene-ANN_27078;gene-ANN_27395;gene-ANN_27425
7	GO:0045088	BP	regulation of innate immune response	7/ 1520	15/ 14107	0.466667	0.000489281	0.0358719	MSTRG.16758;MSTRG.23953;MSTRG.7126;gene-ANN_05519;gene-ANN_08052;gene-ANN_12235;gene-ANN_20433
12	GO:0015453	MF	oxidoreduction-driven active transmembrane transporter activity	12/ 1520	40/ 14107	0.3	0.000735951	0.0365191	MSTRG.10969;MSTRG.11451;MSTRG.13776;MSTRG.17385;MSTRG.17808;MSTRG.19060;MSTRG.22313;MSTRG.23249;MSTRG.25221;MSTRG.25971;MSTRG.26464;MSTRG.29769
10	GO:0004725	MF	protein tyrosine phosphatase activity	10/ 1520	30/ 14107	0.333333	0.000810395	0.0391549	MSTRG.27725;MSTRG.6146;MSTRG.6989;MSTRG.7145;gene-ANN_03104;gene-ANN_10367;gene-ANN_11919;gene-ANN_20628;gene-ANN_25213;gene-ANN_25367
12	GO:0030163	BP	protein catabolic process	12/ 1520	40/ 14107	0.3	0.000735951	0.0490284	MSTRG.1201;MSTRG.1202;MSTRG.19002;MSTRG.19004;MSTRG.4387;MSTRG.5548;gene-ANN_16829;gene-ANN_18305;gene-ANN_19850;gene-ANN_22590;gene-ANN_26408;gene-ANN_27395
7	GO:0002831	BP	regulation of response to biotic stimulus	7/ 1520	16/ 14107	0.4375	0.000789265	0.0490284	MSTRG.16758;MSTRG.23953;MSTRG.7126;gene-ANN_05519;gene-ANN_08052;gene-ANN_12235;gene-ANN_20433
7	GO:0032101	BP	regulation of response to external stimulus	7/ 1520	16/ 14107	0.4375	0.000789265	0.0490284	MSTRG.16758;MSTRG.23953;MSTRG.7126;gene-ANN_05519;gene-ANN_08052;gene-ANN_12235;gene-ANN_20433
7	GO:0002682	BP	regulation of immune system process	7/ 1520	16/ 14107	0.4375	0.000789265	0.0490284	MSTRG.16758;MSTRG.23953;MSTRG.7126;gene-ANN_05519;gene-ANN_08052;gene-ANN_12235;gene-ANN_20433
7	GO:0031347	BP	regulation of defense response	7/ 1520	16/ 14107	0.4375	0.000789265	0.0490284	MSTRG.16758;MSTRG.23953;MSTRG.7126;gene-ANN_05519;gene-ANN_08052;gene-ANN_12235;gene-ANN_20433
7	GO:0050776	BP	regulation of immune response	7/ 1520	16/ 14107	0.4375	0.000789265	0.0490284	MSTRG.16758;MSTRG.23953;MSTRG.7126;gene-ANN_05519;gene-ANN_08052;gene-ANN_12235;gene-ANN_20433
7	GO:0102965	MF	alcohol-forming long-chain fatty acyl-CoA reductase activity	7/ 1520	17/ 14107	0.411765	0.0012177	0.0519931	MSTRG.10780;MSTRG.10781;MSTRG.11972;MSTRG.11974;gene-ANN_05646;gene-ANN_07372;gene-ANN_07381
11	GO:0048018	MF	receptor ligand activity	11/ 1520	37/ 14107	0.297297	0.00131917	0.0534623	MSTRG.14164;MSTRG.14837;MSTRG.1669;MSTRG.24013;MSTRG.24025;MSTRG.6180;MSTRG.8510;MSTRG.8937;gene-ANN_18082;gene-ANN_18791;gene-ANN_27407
11	GO:0030546	MF	signaling receptor activator activity	11/ 1520	37/ 14107	0.297297	0.00131917	0.0534623	MSTRG.14164;MSTRG.14837;MSTRG.1669;MSTRG.24013;MSTRG.24025;MSTRG.6180;MSTRG.8510;MSTRG.8937;gene-ANN_18082;gene-ANN_18791;gene-ANN_27407
6	GO:0005604	CC	basement membrane	6/ 1520	13/ 14107	0.461538	0.00136019	0.0546625	MSTRG.7102;gene-ANN_04039;gene-ANN_07362;gene-ANN_07366;gene-ANN_10952;gene-ANN_22447
12	GO:0098609	BP	cell-cell adhesion	12/ 1520	41/ 14107	0.292683	0.000939815	0.0563197	MSTRG.11009;MSTRG.20766;MSTRG.24180;MSTRG.3376;gene-ANN_02019;gene-ANN_10803;gene-ANN_12779;gene-ANN_12780;gene-ANN_14119;gene-ANN_20017;gene-ANN_21626;gene-ANN_23319
61	GO:1901575	BP	organic substance catabolic process	61/ 1520	375/ 14107	0.162667	0.000949814	0.0563197	MSTRG.10692;MSTRG.11069;MSTRG.11097;MSTRG.1201;MSTRG.1202;MSTRG.12228;MSTRG.14015;MSTRG.14322;MSTRG.14890;MSTRG.14918;MSTRG.15405;MSTRG.15446;MSTRG.16685;MSTRG.17767;MSTRG.19002;MSTRG.19004;MSTRG.19847;MSTRG.21580;MSTRG.23054;MSTRG.23251;MSTRG.23637;MSTRG.25989;MSTRG.27847;MSTRG.4387;MSTRG.4937;MSTRG.5548;MSTRG.6182;MSTRG.6805;MSTRG.7088;MSTRG.8423;MSTRG.8576;MSTRG.8974;MSTRG.9027;gene-ANN_02655;…
10	GO:0007156	BP	homophilic cell adhesion via plasma membrane adhesion molecules	10/ 1520	31/ 14107	0.322581	0.00108208	0.0627368	MSTRG.20766;MSTRG.24180;gene-ANN_02019;gene-ANN_10803;gene-ANN_12779;gene-ANN_12780;gene-ANN_14119;gene-ANN_20017;gene-ANN_21626;gene-ANN_23319
11	GO:0034703	CC	cation channel complex	11/ 1520	38/ 14107	0.289474	0.00167846	0.0634853	MSTRG.10670;MSTRG.12450;MSTRG.2090;MSTRG.20944;MSTRG.20945;MSTRG.26080;gene-ANN_04350;gene-ANN_10918;gene-ANN_10920;gene-ANN_13657;gene-ANN_16755
3	GO:0044559	BP	envenomation resulting in modulation of voltage-gated potassium channel activity in another organism	3/ 1520	3/ 14107	1	0.00124871	0.0637784	MSTRG.23236;MSTRG.27145;MSTRG.27146
3	GO:0035821	BP	modulation of process of another organism	3/ 1520	3/ 14107	1	0.00124871	0.0637784	MSTRG.23236;MSTRG.27145;MSTRG.27146
3	GO:0035738	BP	envenomation resulting in modulation of process in another organism	3/ 1520	3/ 14107	1	0.00124871	0.0637784	MSTRG.23236;MSTRG.27145;MSTRG.27146
3	GO:0044562	BP	envenomation resulting in negative regulation of voltage-gated potassium channel activity in another organism	3/ 1520	3/ 14107	1	0.00124871	0.0637784	MSTRG.23236;MSTRG.27145;MSTRG.27146
3	GO:0070507	BP	regulation of microtubule cytoskeleton organization	3/ 1520	3/ 14107	1	0.00124871	0.0637784	MSTRG.17890;gene-ANN_11968;gene-ANN_12146
3	GO:0044560	BP	envenomation resulting in modulation of ion channel activity in another organism	3/ 1520	3/ 14107	1	0.00124871	0.0637784	MSTRG.23236;MSTRG.27145;MSTRG.27146
6	GO:0007164	BP	establishment of tissue polarity	6/ 1520	13/ 14107	0.461538	0.00136019	0.0657172	gene-ANN_02019;gene-ANN_10803;gene-ANN_12599;gene-ANN_12779;gene-ANN_12780;gene-ANN_20017
6	GO:0001736	BP	establishment of planar polarity	6/ 1520	13/ 14107	0.461538	0.00136019	0.0657172	gene-ANN_02019;gene-ANN_10803;gene-ANN_12599;gene-ANN_12779;gene-ANN_12780;gene-ANN_20017
11	GO:0034702	CC	monoatomic ion channel complex	11/ 1520	39/ 14107	0.282051	0.00211377	0.0726892	MSTRG.10670;MSTRG.12450;MSTRG.2090;MSTRG.20944;MSTRG.20945;MSTRG.26080;gene-ANN_04350;gene-ANN_10918;gene-ANN_10920;gene-ANN_13657;gene-ANN_16755
5	GO:0005839	CC	proteasome core complex	5/ 1520	10/ 14107	0.5	0.00228259	0.0726892	gene-ANN_05659;gene-ANN_12051;gene-ANN_22590;gene-ANN_22974;gene-ANN_26469
10	GO:0070469	CC	respirasome	10/ 1520	34/ 14107	0.294118	0.00236939	0.0726892	MSTRG.11451;MSTRG.13776;MSTRG.17808;MSTRG.19060;MSTRG.22313;MSTRG.23249;MSTRG.25221;MSTRG.25971;gene-ANN_05699;gene-ANN_20676
17	GO:0005615	CC	extracellular space	17/ 1520	75/ 14107	0.226667	0.00239267	0.0726892	MSTRG.27583;MSTRG.4290;MSTRG.8209;MSTRG.9507;gene-ANN_03282;gene-ANN_04157;gene-ANN_05555;gene-ANN_05556;gene-ANN_07843;gene-ANN_14362;gene-ANN_16052;gene-ANN_17463;gene-ANN_17983;gene-ANN_18721;gene-ANN_23335;gene-ANN_24379;gene-ANN_27407
9	GO:0098803	CC	respiratory chain complex	9/ 1520	29/ 14107	0.310345	0.0025822	0.0726892	MSTRG.10969;MSTRG.17808;MSTRG.19060;MSTRG.2034;MSTRG.21811;MSTRG.25221;gene-ANN_01920;gene-ANN_07104;gene-ANN_07495
7	GO:0070069	CC	cytochrome complex	7/ 1520	19/ 14107	0.368421	0.00260008	0.0726892	MSTRG.10969;MSTRG.17808;MSTRG.19060;MSTRG.2034;MSTRG.21811;MSTRG.25221;gene-ANN_07104
13	GO:0009055	MF	electron transfer activity	13/ 1520	50/ 14107	0.26	0.00195064	0.0761996	MSTRG.10969;MSTRG.11451;MSTRG.13776;MSTRG.17385;MSTRG.17808;MSTRG.19060;MSTRG.22313;MSTRG.23249;MSTRG.25221;MSTRG.25971;MSTRG.26149;MSTRG.26464;MSTRG.29769
425	GO:0043167	MF	ion binding	425/ 1520	3481/ 14107	0.122091	0.00201496	0.0770724	MSTRG.10195;MSTRG.10242;MSTRG.10668;MSTRG.10691;MSTRG.10692;MSTRG.10715;MSTRG.10813;MSTRG.10827;MSTRG.10969;MSTRG.11069;MSTRG.11097;MSTRG.11157;MSTRG.11400;MSTRG.11451;MSTRG.11942;MSTRG.12280;MSTRG.12396;MSTRG.1250;MSTRG.12605;MSTRG.12661;MSTRG.12672;MSTRG.12680;MSTRG.13205;MSTRG.1321;MSTRG.13321;MSTRG.13392;MSTRG.13424;MSTRG.13776;MSTRG.13905;MSTRG.13950;MSTRG.13990;MSTRG.14327;MSTRG.14890;MSTRG…
11	GO:0030545	MF	signaling receptor regulator activity	11/ 1520	39/ 14107	0.282051	0.00211377	0.0792016	MSTRG.14164;MSTRG.14837;MSTRG.1669;MSTRG.24013;MSTRG.24025;MSTRG.6180;MSTRG.8510;MSTRG.8937;gene-ANN_18082;gene-ANN_18791;gene-ANN_27407
6	GO:0002224	BP	toll-like receptor signaling pathway	6/ 1520	14/ 14107	0.428571	0.0021646	0.0795414	MSTRG.16758;MSTRG.23953;MSTRG.7126;gene-ANN_05519;gene-ANN_12235;gene-ANN_20433
6	GO:0002758	BP	innate immune response-activating signaling pathway	6/ 1520	14/ 14107	0.428571	0.0021646	0.0795414	MSTRG.16758;MSTRG.23953;MSTRG.7126;gene-ANN_05519;gene-ANN_12235;gene-ANN_20433
6	GO:0032103	BP	positive regulation of response to external stimulus	6/ 1520	14/ 14107	0.428571	0.0021646	0.0795414	MSTRG.16758;MSTRG.23953;MSTRG.7126;gene-ANN_05519;gene-ANN_12235;gene-ANN_20433
6	GO:0031349	BP	positive regulation of defense response	6/ 1520	14/ 14107	0.428571	0.0021646	0.0795414	MSTRG.16758;MSTRG.23953;MSTRG.7126;gene-ANN_05519;gene-ANN_12235;gene-ANN_20433
6	GO:0002684	BP	positive regulation of immune system process	6/ 1520	14/ 14107	0.428571	0.0021646	0.0795414	MSTRG.16758;MSTRG.23953;MSTRG.7126;gene-ANN_05519;gene-ANN_12235;gene-ANN_20433
6	GO:0002757	BP	immune response-activating signaling pathway	6/ 1520	14/ 14107	0.428571	0.0021646	0.0795414	MSTRG.16758;MSTRG.23953;MSTRG.7126;gene-ANN_05519;gene-ANN_12235;gene-ANN_20433
6	GO:0045089	BP	positive regulation of innate immune response	6/ 1520	14/ 14107	0.428571	0.0021646	0.0795414	MSTRG.16758;MSTRG.23953;MSTRG.7126;gene-ANN_05519;gene-ANN_12235;gene-ANN_20433
6	GO:0050778	BP	positive regulation of immune response	6/ 1520	14/ 14107	0.428571	0.0021646	0.0795414	MSTRG.16758;MSTRG.23953;MSTRG.7126;gene-ANN_05519;gene-ANN_12235;gene-ANN_20433
6	GO:0002764	BP	immune response-regulating signaling pathway	6/ 1520	14/ 14107	0.428571	0.0021646	0.0795414	MSTRG.16758;MSTRG.23953;MSTRG.7126;gene-ANN_05519;gene-ANN_12235;gene-ANN_20433
6	GO:0002221	BP	pattern recognition receptor signaling pathway	6/ 1520	14/ 14107	0.428571	0.0021646	0.0795414	MSTRG.16758;MSTRG.23953;MSTRG.7126;gene-ANN_05519;gene-ANN_12235;gene-ANN_20433
6	GO:0002253	BP	activation of immune response	6/ 1520	14/ 14107	0.428571	0.0021646	0.0795414	MSTRG.16758;MSTRG.23953;MSTRG.7126;gene-ANN_05519;gene-ANN_12235;gene-ANN_20433
6	GO:0002218	BP	activation of innate immune response	6/ 1520	14/ 14107	0.428571	0.0021646	0.0795414	MSTRG.16758;MSTRG.23953;MSTRG.7126;gene-ANN_05519;gene-ANN_12235;gene-ANN_20433
6	GO:0002833	BP	positive regulation of response to biotic stimulus	6/ 1520	14/ 14107	0.428571	0.0021646	0.0795414	MSTRG.16758;MSTRG.23953;MSTRG.7126;gene-ANN_05519;gene-ANN_12235;gene-ANN_20433
168	GO:1901564	BP	organonitrogen compound metabolic process	168/ 1520	1251/ 14107	0.134293	0.00220239	0.0798059	MSTRG.10691;MSTRG.10692;MSTRG.11057;MSTRG.11069;MSTRG.11097;MSTRG.11579;MSTRG.11618;MSTRG.11942;MSTRG.1201;MSTRG.1202;MSTRG.12185;MSTRG.12228;MSTRG.12280;MSTRG.13321;MSTRG.14322;MSTRG.14890;MSTRG.14918;MSTRG.15177;MSTRG.15396;MSTRG.15405;MSTRG.16473;MSTRG.1673;MSTRG.17104;MSTRG.17565;MSTRG.17724;MSTRG.17767;MSTRG.17781;MSTRG.17835;MSTRG.18803;MSTRG.19002;MSTRG.19004;MSTRG.19161;MSTRG.1935;MSTRG.1…
5	GO:0046040	BP	IMP metabolic process	5/ 1520	10/ 14107	0.5	0.00228259	0.0804766	gene-ANN_03664;gene-ANN_03665;gene-ANN_06263;gene-ANN_07212;gene-ANN_11298
5	GO:0006188	BP	IMP biosynthetic process	5/ 1520	10/ 14107	0.5	0.00228259	0.0804766	gene-ANN_03664;gene-ANN_03665;gene-ANN_06263;gene-ANN_07212;gene-ANN_11298
13	GO:0006955	BP	immune response	13/ 1520	51/ 14107	0.254902	0.00236439	0.0822492	MSTRG.10692;MSTRG.10813;MSTRG.14019;MSTRG.14918;MSTRG.16758;MSTRG.23953;MSTRG.26840;MSTRG.4937;MSTRG.7126;gene-ANN_05519;gene-ANN_08052;gene-ANN_12235;gene-ANN_27407
8	GO:1901568	BP	fatty acid derivative metabolic process	8/ 1520	24/ 14107	0.333333	0.00269181	0.0924071	MSTRG.10779;MSTRG.10780;MSTRG.10781;MSTRG.11972;MSTRG.11974;gene-ANN_05646;gene-ANN_07372;gene-ANN_07381
616	GO:0003824	MF	catalytic activity	616/ 1520	5216/ 14107	0.118098	0.00260948	0.09582	MSTRG.10195;MSTRG.10378;MSTRG.10668;MSTRG.10691;MSTRG.10692;MSTRG.10715;MSTRG.10761;MSTRG.10779;MSTRG.10780;MSTRG.10781;MSTRG.10813;MSTRG.10827;MSTRG.10919;MSTRG.10969;MSTRG.11057;MSTRG.11069;MSTRG.11097;MSTRG.11145;MSTRG.11150;MSTRG.11157;MSTRG.11320;MSTRG.11400;MSTRG.11451;MSTRG.11579;MSTRG.11618;MSTRG.11635;MSTRG.11942;MSTRG.11948;MSTRG.11972;MSTRG.11973;MSTRG.11974;MSTRG.1201;MSTRG.1202;MSTRG…
4	GO:0070552	CC	BRISC complex	4/ 1520	7/ 14107	0.571429	0.0035933	0.0962706	gene-ANN_01471;gene-ANN_01474;gene-ANN_01496;gene-ANN_01497
8	GO:0080019	MF	alcohol-forming very long-chain fatty acyl-CoA reductase activity	8/ 1520	24/ 14107	0.333333	0.00269181	0.0969052	MSTRG.10779;MSTRG.10780;MSTRG.10781;MSTRG.11972;MSTRG.11974;gene-ANN_05646;gene-ANN_07372;gene-ANN_07381
14	GO:0071944	CC	cell periphery	14/ 1520	58/ 14107	0.241379	0.00416233	0.107055	MSTRG.13539;MSTRG.16445;MSTRG.19658;MSTRG.25255;MSTRG.29538;MSTRG.3031;MSTRG.6946;MSTRG.7134;MSTRG.7279;MSTRG.8122;gene-ANN_04151;gene-ANN_25367;gene-ANN_25447;gene-ANN_25660
9	GO:0043161	BP	proteasome-mediated ubiquitin-dependent protein catabolic process	9/ 1520	30/ 14107	0.3	0.00334155	0.113222	MSTRG.1201;MSTRG.1202;MSTRG.19002;MSTRG.19004;MSTRG.5548;gene-ANN_16829;gene-ANN_18305;gene-ANN_19850;gene-ANN_27395
3	GO:0008540	CC	proteasome regulatory particle, base subcomplex	3/ 1520	4/ 14107	0.75	0.00459191	0.113562	MSTRG.6961;gene-ANN_13021;gene-ANN_27078
12	GO:0070161	CC	anchoring junction	12/ 1520	49/ 14107	0.244898	0.00488179	0.114994	MSTRG.11009;MSTRG.28955;MSTRG.29943;gene-ANN_00480;gene-ANN_08436;gene-ANN_08438;gene-ANN_12257;gene-ANN_24212;gene-ANN_25367;gene-ANN_25549;gene-ANN_25612;gene-ANN_25660
36	GO:0098796	CC	membrane protein complex	36/ 1520	212/ 14107	0.169811	0.00513226	0.114994	MSTRG.10670;MSTRG.10969;MSTRG.12228;MSTRG.12450;MSTRG.12625;MSTRG.17808;MSTRG.19060;MSTRG.19785;MSTRG.2034;MSTRG.2090;MSTRG.20944;MSTRG.20945;MSTRG.21811;MSTRG.22982;MSTRG.25221;MSTRG.26080;MSTRG.3376;MSTRG.416;MSTRG.568;MSTRG.6641;MSTRG.6751;gene-ANN_01920;gene-ANN_04350;gene-ANN_05321;gene-ANN_05327;gene-ANN_07104;gene-ANN_07495;gene-ANN_10826;gene-ANN_10918;gene-ANN_10920;gene-ANN_13657;gene-A…
8	GO:0080134	BP	regulation of response to stress	8/ 1520	25/ 14107	0.32	0.00358986	0.115574	MSTRG.16758;MSTRG.23953;MSTRG.29154;MSTRG.7126;gene-ANN_05519;gene-ANN_08052;gene-ANN_12235;gene-ANN_20433
4	GO:0006119	BP	oxidative phosphorylation	4/ 1520	7/ 14107	0.571429	0.0035933	0.115574	MSTRG.11451;MSTRG.13776;MSTRG.17808;MSTRG.19060
4	GO:0032886	BP	regulation of microtubule-based process	4/ 1520	7/ 14107	0.571429	0.0035933	0.115574	MSTRG.17890;MSTRG.6465;gene-ANN_11968;gene-ANN_12146
4	GO:0042176	BP	regulation of protein catabolic process	4/ 1520	7/ 14107	0.571429	0.0035933	0.115574	MSTRG.29154;MSTRG.6961;gene-ANN_06943;gene-ANN_13021
7	GO:0048666	BP	neuron development	7/ 1520	20/ 14107	0.35	0.00363245	0.115574	MSTRG.6989;MSTRG.7145;gene-ANN_03104;gene-ANN_10367;gene-ANN_11919;gene-ANN_25213;gene-ANN_25367
9	GO:0051539	MF	4 iron, 4 sulfur cluster binding	9/ 1520	30/ 14107	0.3	0.00334155	0.117982	MSTRG.26149;MSTRG.28017;MSTRG.28018;MSTRG.9877;gene-ANN_10305;gene-ANN_11908;gene-ANN_12260;gene-ANN_19404;gene-ANN_24162
14	GO:0002376	BP	immune system process	14/ 1520	57/ 14107	0.245614	0.00386987	0.121645	MSTRG.10692;MSTRG.10813;MSTRG.14019;MSTRG.14918;MSTRG.16758;MSTRG.23953;MSTRG.26840;MSTRG.4937;MSTRG.7126;gene-ANN_05519;gene-ANN_08052;gene-ANN_12235;gene-ANN_20433;gene-ANN_27407
291	GO:0046872	MF	metal ion binding	291/ 1520	2326/ 14107	0.125107	0.00382045	0.129183	MSTRG.10195;MSTRG.10242;MSTRG.10668;MSTRG.10692;MSTRG.10813;MSTRG.10969;MSTRG.11069;MSTRG.11097;MSTRG.11400;MSTRG.11451;MSTRG.11942;MSTRG.12396;MSTRG.12661;MSTRG.12680;MSTRG.13205;MSTRG.13321;MSTRG.13392;MSTRG.13424;MSTRG.13776;MSTRG.14327;MSTRG.14890;MSTRG.14918;MSTRG.15256;MSTRG.16191;MSTRG.16250;MSTRG.16685;MSTRG.16904;MSTRG.17767;MSTRG.17808;MSTRG.17946;MSTRG.18472;MSTRG.18524;MSTRG.18803;MST…
14	GO:0051540	MF	metal cluster binding	14/ 1520	57/ 14107	0.245614	0.00386987	0.129183	MSTRG.10813;MSTRG.21719;MSTRG.26149;MSTRG.28017;MSTRG.28018;MSTRG.3266;MSTRG.6756;MSTRG.9877;gene-ANN_10305;gene-ANN_11908;gene-ANN_12145;gene-ANN_12260;gene-ANN_19404;gene-ANN_24162
14	GO:0051536	MF	iron-sulfur cluster binding	14/ 1520	57/ 14107	0.245614	0.00386987	0.129183	MSTRG.10813;MSTRG.21719;MSTRG.26149;MSTRG.28017;MSTRG.28018;MSTRG.3266;MSTRG.6756;MSTRG.9877;gene-ANN_10305;gene-ANN_11908;gene-ANN_12145;gene-ANN_12260;gene-ANN_19404;gene-ANN_24162
14	GO:0044419	BP	biological process involved in interspecies interaction between organisms	14/ 1520	58/ 14107	0.241379	0.00416233	0.12928	MSTRG.10692;MSTRG.10813;MSTRG.12040;MSTRG.14019;MSTRG.14918;MSTRG.23236;MSTRG.26840;MSTRG.27055;MSTRG.27145;MSTRG.27146;MSTRG.4423;MSTRG.4937;MSTRG.6533;gene-ANN_08052
81	GO:0008233	MF	peptidase activity	81/ 1520	552/ 14107	0.146739	0.00397514	0.130328	MSTRG.11579;MSTRG.11942;MSTRG.1201;MSTRG.1202;MSTRG.13321;MSTRG.14322;MSTRG.15396;MSTRG.16473;MSTRG.1673;MSTRG.17104;MSTRG.17565;MSTRG.17724;MSTRG.17781;MSTRG.17835;MSTRG.18803;MSTRG.1935;MSTRG.19785;MSTRG.2218;MSTRG.25099;MSTRG.25696;MSTRG.28754;MSTRG.29315;MSTRG.3814;MSTRG.4290;MSTRG.4291;MSTRG.4423;MSTRG.5316;MSTRG.6811;MSTRG.6912;MSTRG.7088;MSTRG.7813;MSTRG.8282;MSTRG.8818;MSTRG.8819;MSTRG.88…
4	GO:0070531	CC	BRCA1-A complex	4/ 1520	8/ 14107	0.5	0.00657589	0.132134	gene-ANN_01471;gene-ANN_01474;gene-ANN_01496;gene-ANN_01497
4	GO:0005778	CC	peroxisomal membrane	4/ 1520	8/ 14107	0.5	0.00657589	0.132134	MSTRG.23917;gene-ANN_03840;gene-ANN_24136;gene-ANN_28115
4	GO:0031903	CC	microbody membrane	4/ 1520	8/ 14107	0.5	0.00657589	0.132134	MSTRG.23917;gene-ANN_03840;gene-ANN_24136;gene-ANN_28115
118	GO:0019538	BP	protein metabolic process	118/ 1520	856/ 14107	0.13785	0.00440592	0.135236	MSTRG.11057;MSTRG.11097;MSTRG.11579;MSTRG.11942;MSTRG.1201;MSTRG.1202;MSTRG.12185;MSTRG.12228;MSTRG.13321;MSTRG.14322;MSTRG.14890;MSTRG.15396;MSTRG.15405;MSTRG.16473;MSTRG.1673;MSTRG.17104;MSTRG.17565;MSTRG.17724;MSTRG.17781;MSTRG.17835;MSTRG.18803;MSTRG.19002;MSTRG.19004;MSTRG.1935;MSTRG.19785;MSTRG.19847;MSTRG.20402;MSTRG.20711;MSTRG.2218;MSTRG.23251;MSTRG.23465;MSTRG.25099;MSTRG.25688;MSTRG.25…
3	GO:0040029	BP	epigenetic regulation of gene expression	3/ 1520	4/ 14107	0.75	0.00459191	0.137705	MSTRG.25766;gene-ANN_03818;gene-ANN_12801
3	GO:0045814	BP	negative regulation of gene expression, epigenetic	3/ 1520	4/ 14107	0.75	0.00459191	0.137705	MSTRG.25766;gene-ANN_03818;gene-ANN_12801
291	GO:0043169	MF	cation binding	291/ 1520	2334/ 14107	0.124679	0.00436309	0.140537	MSTRG.10195;MSTRG.10242;MSTRG.10668;MSTRG.10692;MSTRG.10813;MSTRG.10969;MSTRG.11069;MSTRG.11097;MSTRG.11400;MSTRG.11451;MSTRG.11942;MSTRG.12396;MSTRG.12661;MSTRG.12680;MSTRG.13205;MSTRG.13321;MSTRG.13392;MSTRG.13424;MSTRG.13776;MSTRG.14327;MSTRG.14890;MSTRG.14918;MSTRG.15256;MSTRG.16191;MSTRG.16250;MSTRG.16685;MSTRG.16904;MSTRG.17767;MSTRG.17808;MSTRG.17946;MSTRG.18472;MSTRG.18524;MSTRG.18803;MST…
14	GO:0016209	MF	antioxidant activity	14/ 1520	59/ 14107	0.237288	0.00454046	0.143729	MSTRG.12661;MSTRG.14054;MSTRG.14345;MSTRG.2024;MSTRG.23637;MSTRG.24627;MSTRG.25704;gene-ANN_00136;gene-ANN_06151;gene-ANN_06904;gene-ANN_07221;gene-ANN_10532;gene-ANN_19303;gene-ANN_23345
15	GO:0004721	MF	phosphoprotein phosphatase activity	15/ 1520	67/ 14107	0.223881	0.00489812	0.149882	MSTRG.18472;MSTRG.25766;MSTRG.27725;MSTRG.29750;MSTRG.6146;MSTRG.6989;MSTRG.7145;MSTRG.7607;gene-ANN_01009;gene-ANN_03104;gene-ANN_10367;gene-ANN_11919;gene-ANN_20628;gene-ANN_25213;gene-ANN_25367
34	GO:0009057	BP	macromolecule catabolic process	34/ 1520	198/ 14107	0.171717	0.00542853	0.155638	MSTRG.10692;MSTRG.11097;MSTRG.1201;MSTRG.1202;MSTRG.12228;MSTRG.14322;MSTRG.14890;MSTRG.14918;MSTRG.15405;MSTRG.15446;MSTRG.19002;MSTRG.19004;MSTRG.19847;MSTRG.23251;MSTRG.27847;MSTRG.4387;MSTRG.4937;MSTRG.5548;MSTRG.8576;MSTRG.8974;gene-ANN_02655;gene-ANN_03441;gene-ANN_05853;gene-ANN_11237;gene-ANN_13301;gene-ANN_16829;gene-ANN_18305;gene-ANN_19564;gene-ANN_19850;gene-ANN_22590;gene-ANN_26408;g…
15	GO:0015078	MF	proton transmembrane transporter activity	15/ 1520	68/ 14107	0.220588	0.00554701	0.166956	MSTRG.10969;MSTRG.11451;MSTRG.12721;MSTRG.13776;MSTRG.17385;MSTRG.17808;MSTRG.19060;MSTRG.23249;MSTRG.25221;MSTRG.25971;MSTRG.416;MSTRG.568;MSTRG.6641;gene-ANN_00282;gene-ANN_15058
5	GO:0007219	BP	Notch signaling pathway	5/ 1520	12/ 14107	0.416667	0.00596536	0.167351	MSTRG.16643;MSTRG.27253;gene-ANN_22840;gene-ANN_26228;gene-ANN_26233
8	GO:0048584	BP	positive regulation of response to stimulus	8/ 1520	27/ 14107	0.296296	0.00606318	0.168286	MSTRG.16758;MSTRG.23953;MSTRG.29154;MSTRG.7126;gene-ANN_05519;gene-ANN_11145;gene-ANN_12235;gene-ANN_20433
5	GO:0005179	MF	hormone activity	5/ 1520	12/ 14107	0.416667	0.00596536	0.171131	MSTRG.24013;MSTRG.24025;MSTRG.6180;MSTRG.8510;MSTRG.8937
9	GO:0040011	BP	locomotion	9/ 1520	33/ 14107	0.272727	0.00670158	0.178413	MSTRG.13539;MSTRG.16445;MSTRG.25255;MSTRG.3031;MSTRG.6946;MSTRG.7279;MSTRG.8122;gene-ANN_04151;gene-ANN_25447
9	GO:0009060	BP	aerobic respiration	9/ 1520	33/ 14107	0.272727	0.00670158	0.178413	MSTRG.11451;MSTRG.13776;MSTRG.17385;MSTRG.17808;MSTRG.19060;MSTRG.2034;MSTRG.21811;gene-ANN_01920;gene-ANN_07104
23	GO:0050660	MF	flavin adenine dinucleotide binding	23/ 1520	121/ 14107	0.190083	0.00716678	0.202364	MSTRG.11157;MSTRG.16325;MSTRG.1748;MSTRG.1749;MSTRG.23353;MSTRG.23695;MSTRG.29173;MSTRG.29395;MSTRG.6756;MSTRG.920;gene-ANN_07188;gene-ANN_07237;gene-ANN_07332;gene-ANN_08606;gene-ANN_12194;gene-ANN_13795;gene-ANN_14982;gene-ANN_19509;gene-ANN_22254;gene-ANN_23345;gene-ANN_24555;gene-ANN_26421;gene-ANN_26423
25	GO:0016614	MF	oxidoreductase activity, acting on CH-OH group of donors	25/ 1520	135/ 14107	0.185185	0.00727454	0.202364	MSTRG.11157;MSTRG.16325;MSTRG.1748;MSTRG.1749;MSTRG.23054;MSTRG.23353;MSTRG.23695;MSTRG.24253;MSTRG.29173;MSTRG.29395;MSTRG.6960;MSTRG.7232;MSTRG.8886;MSTRG.920;gene-ANN_02019;gene-ANN_07188;gene-ANN_07237;gene-ANN_12194;gene-ANN_19509;gene-ANN_20489;gene-ANN_22254;gene-ANN_24555;gene-ANN_24792;gene-ANN_26421;gene-ANN_26423
76	GO:0006793	BP	phosphorus metabolic process	76/ 1520	524/ 14107	0.145038	0.00770709	0.203109	MSTRG.10668;MSTRG.10827;MSTRG.11948;MSTRG.12280;MSTRG.13205;MSTRG.13905;MSTRG.13990;MSTRG.14015;MSTRG.16421;MSTRG.16613;MSTRG.16685;MSTRG.17767;MSTRG.19839;MSTRG.1997;MSTRG.21450;MSTRG.21473;MSTRG.25512;MSTRG.25974;MSTRG.27202;MSTRG.29538;MSTRG.3114;MSTRG.3255;MSTRG.358;MSTRG.416;MSTRG.4366;MSTRG.5877;MSTRG.6146;MSTRG.6641;MSTRG.6973;MSTRG.6989;MSTRG.7132;MSTRG.7145;MSTRG.7232;MSTRG.7560;MSTRG.84…
4	GO:0045277	CC	respiratory chain complex IV	4/ 1520	9/ 14107	0.444444	0.0108349	0.211117	MSTRG.17808;MSTRG.19060;MSTRG.2034;MSTRG.21811
9	GO:0045333	BP	cellular respiration	9/ 1520	34/ 14107	0.264706	0.00826117	0.215534	MSTRG.11451;MSTRG.13776;MSTRG.17385;MSTRG.17808;MSTRG.19060;MSTRG.2034;MSTRG.21811;gene-ANN_01920;gene-ANN_07104
2	GO:0019774	CC	proteasome core complex, beta-subunit complex	2/ 1520	2/ 14107	1	0.0116028	0.219429	gene-ANN_05659;gene-ANN_19850
5	GO:0009225	BP	nucleotide-sugar metabolic process	5/ 1520	13/ 14107	0.384615	0.00884359	0.224009	MSTRG.1997;gene-ANN_15027;gene-ANN_20087;gene-ANN_20489;gene-ANN_22903
5	GO:0016780	MF	phosphotransferase activity, for other substituted phosphate groups	5/ 1520	13/ 14107	0.384615	0.00884359	0.231955	MSTRG.11948;MSTRG.5522;gene-ANN_01449;gene-ANN_06167;gene-ANN_24212
3	GO:0032958	BP	inositol phosphate biosynthetic process	3/ 1520	5/ 14107	0.6	0.0105591	0.262368	MSTRG.7560;gene-ANN_02909;gene-ANN_16488
4	GO:0043248	BP	proteasome assembly	4/ 1520	9/ 14107	0.444444	0.0108349	0.264189	MSTRG.9066;gene-ANN_17902;gene-ANN_26253;gene-ANN_27422
2	GO:0031110	BP	regulation of microtubule polymerization or depolymerization	2/ 1520	2/ 14107	1	0.0116028	0.272718	MSTRG.17890;gene-ANN_11968
2	GO:0043243	BP	positive regulation of protein-containing complex disassembly	2/ 1520	2/ 14107	1	0.0116028	0.272718	MSTRG.12011;MSTRG.17890
2	GO:0015718	BP	monocarboxylic acid transport	2/ 1520	2/ 14107	1	0.0116028	0.272718	MSTRG.16685;MSTRG.8455
2	GO:0007623	BP	circadian rhythm	2/ 1520	2/ 14107	1	0.0116028	0.272718	MSTRG.25833;gene-ANN_21778
2	GO:0035252	MF	UDP-xylosyltransferase activity	2/ 1520	2/ 14107	1	0.0116028	0.276659	MSTRG.12029;MSTRG.26220
2	GO:0042285	MF	xylosyltransferase activity	2/ 1520	2/ 14107	1	0.0116028	0.276659	MSTRG.12029;MSTRG.26220
2	GO:0004726	MF	non-membrane spanning protein tyrosine phosphatase activity	2/ 1520	2/ 14107	1	0.0116028	0.276659	MSTRG.27725;MSTRG.6989
2	GO:0004642	MF	phosphoribosylformylglycinamidine synthase activity	2/ 1520	2/ 14107	1	0.0116028	0.276659	gene-ANN_03664;gene-ANN_03665
2	GO:0004100	MF	chitin synthase activity	2/ 1520	2/ 14107	1	0.0116028	0.276659	gene-ANN_05105;gene-ANN_05106
6	GO:0009894	BP	regulation of catabolic process	6/ 1520	19/ 14107	0.315789	0.0122064	0.284344	MSTRG.29154;MSTRG.6961;gene-ANN_06943;gene-ANN_10574;gene-ANN_13021;gene-ANN_17983
5	GO:0015929	MF	hexosaminidase activity	5/ 1520	14/ 14107	0.357143	0.0125541	0.295505	MSTRG.19210;MSTRG.24013;MSTRG.24025;MSTRG.26240;gene-ANN_02029
34	GO:0022804	MF	active transmembrane transporter activity	34/ 1520	208/ 14107	0.163462	0.0127759	0.296919	MSTRG.1064;MSTRG.10969;MSTRG.11451;MSTRG.12721;MSTRG.13776;MSTRG.17385;MSTRG.17808;MSTRG.19060;MSTRG.19440;MSTRG.21964;MSTRG.22313;MSTRG.23249;MSTRG.23568;MSTRG.25221;MSTRG.25971;MSTRG.26464;MSTRG.29769;MSTRG.416;MSTRG.568;MSTRG.6794;MSTRG.6963;MSTRG.8253;MSTRG.9820;gene-ANN_00282;gene-ANN_01988;gene-ANN_04254;gene-ANN_06986;gene-ANN_07473;gene-ANN_09886;gene-ANN_10600;gene-ANN_12212;gene-ANN_183…
20	GO:0019866	CC	organelle inner membrane	20/ 1520	108/ 14107	0.185185	0.017836	0.320974	MSTRG.10969;MSTRG.11451;MSTRG.1262;MSTRG.13776;MSTRG.17808;MSTRG.19060;MSTRG.20883;MSTRG.23249;MSTRG.25221;MSTRG.25971;MSTRG.26464;MSTRG.29769;MSTRG.6641;MSTRG.8455;gene-ANN_00293;gene-ANN_05699;gene-ANN_12016;gene-ANN_16483;gene-ANN_20676;gene-ANN_26821
24	GO:0031966	CC	mitochondrial membrane	24/ 1520	138/ 14107	0.173913	0.0179705	0.320974	MSTRG.10969;MSTRG.11451;MSTRG.1262;MSTRG.13776;MSTRG.13823;MSTRG.17808;MSTRG.19060;MSTRG.20479;MSTRG.20883;MSTRG.22313;MSTRG.23249;MSTRG.25221;MSTRG.25971;MSTRG.26464;MSTRG.29769;MSTRG.30949;MSTRG.6641;MSTRG.8455;gene-ANN_00293;gene-ANN_05699;gene-ANN_12016;gene-ANN_20676;gene-ANN_21614;gene-ANN_26821
6	GO:0004714	MF	transmembrane receptor protein tyrosine kinase activity	6/ 1520	20/ 14107	0.3	0.015881	0.364468	MSTRG.29538;MSTRG.7134;gene-ANN_02867;gene-ANN_09676;gene-ANN_20840;gene-ANN_26890
12	GO:0015291	MF	secondary active transmembrane transporter activity	12/ 1520	56/ 14107	0.214286	0.0162893	0.364722	MSTRG.1064;MSTRG.12721;MSTRG.21964;MSTRG.23568;MSTRG.6794;MSTRG.6963;gene-ANN_00282;gene-ANN_01988;gene-ANN_04254;gene-ANN_06986;gene-ANN_07473;gene-ANN_09886
4	GO:0008241	MF	peptidyl-dipeptidase activity	4/ 1520	10/ 14107	0.4	0.0165365	0.365794	MSTRG.3814;MSTRG.4290;MSTRG.4291;gene-ANN_21103
7	GO:0003755	MF	peptidyl-prolyl cis-trans isomerase activity	7/ 1520	26/ 14107	0.269231	0.0173599	0.379438	MSTRG.13952;MSTRG.15417;gene-ANN_01712;gene-ANN_11358;gene-ANN_20828;gene-ANN_26253;gene-ANN_26260
14	GO:0005102	MF	signaling receptor binding	14/ 1520	69/ 14107	0.202899	0.0176532	0.381309	MSTRG.14164;MSTRG.14837;MSTRG.1669;MSTRG.24013;MSTRG.24025;MSTRG.6180;MSTRG.8510;MSTRG.8937;gene-ANN_02440;gene-ANN_10952;gene-ANN_18082;gene-ANN_18791;gene-ANN_22840;gene-ANN_27407
12	GO:0016298	MF	lipase activity	12/ 1520	57/ 14107	0.210526	0.0182464	0.389539	MSTRG.16685;MSTRG.17767;MSTRG.20528;MSTRG.21858;MSTRG.3980;MSTRG.4735;MSTRG.4739;MSTRG.6182;MSTRG.8423;gene-ANN_01731;gene-ANN_07849;gene-ANN_24500
165	GO:0097367	MF	carbohydrate derivative binding	165/ 1520	1292/ 14107	0.127709	0.0184788	0.389967	MSTRG.10668;MSTRG.10715;MSTRG.10827;MSTRG.12280;MSTRG.12605;MSTRG.12672;MSTRG.1321;MSTRG.13905;MSTRG.13950;MSTRG.13990;MSTRG.14538;MSTRG.14918;MSTRG.15126;MSTRG.16421;MSTRG.17704;MSTRG.17705;MSTRG.17890;MSTRG.17946;MSTRG.1933;MSTRG.19440;MSTRG.19658;MSTRG.19839;MSTRG.20593;MSTRG.21435;MSTRG.21436;MSTRG.21442;MSTRG.21450;MSTRG.21473;MSTRG.21548;MSTRG.21772;MSTRG.2184;MSTRG.22666;MSTRG.22771;MSTRG.…
7	GO:0097485	BP	neuron projection guidance	7/ 1520	26/ 14107	0.269231	0.0173599	0.397298	MSTRG.10083;MSTRG.14674;gene-ANN_11145;gene-ANN_11554;gene-ANN_18355;gene-ANN_21788;gene-ANN_21789
7	GO:0007411	BP	axon guidance	7/ 1520	26/ 14107	0.269231	0.0173599	0.397298	MSTRG.10083;MSTRG.14674;gene-ANN_11145;gene-ANN_11554;gene-ANN_18355;gene-ANN_21788;gene-ANN_21789
8	GO:0009064	BP	glutamine family amino acid metabolic process	8/ 1520	32/ 14107	0.25	0.0176993	0.401543	MSTRG.2789;MSTRG.6805;gene-ANN_03664;gene-ANN_03665;gene-ANN_07067;gene-ANN_10080;gene-ANN_19073;gene-ANN_22903
3	GO:0008375	MF	acetylglucosaminyltransferase activity	3/ 1520	6/ 14107	0.5	0.0194345	0.405475	gene-ANN_05105;gene-ANN_05106;gene-ANN_16173
12	GO:0006952	BP	defense response	12/ 1520	57/ 14107	0.210526	0.0182464	0.408909	MSTRG.10692;MSTRG.10813;MSTRG.12040;MSTRG.14019;MSTRG.14918;MSTRG.24013;MSTRG.24025;MSTRG.26840;MSTRG.27055;MSTRG.4423;MSTRG.4937;gene-ANN_08052
3	GO:0043574	BP	peroxisomal transport	3/ 1520	6/ 14107	0.5	0.0194345	0.408909	gene-ANN_03840;gene-ANN_24136;gene-ANN_28115
3	GO:0043647	BP	inositol phosphate metabolic process	3/ 1520	6/ 14107	0.5	0.0194345	0.408909	MSTRG.7560;gene-ANN_02909;gene-ANN_16488
3	GO:0072663	BP	establishment of protein localization to peroxisome	3/ 1520	6/ 14107	0.5	0.0194345	0.408909	gene-ANN_03840;gene-ANN_24136;gene-ANN_28115
3	GO:0072662	BP	protein localization to peroxisome	3/ 1520	6/ 14107	0.5	0.0194345	0.408909	gene-ANN_03840;gene-ANN_24136;gene-ANN_28115
3	GO:0006625	BP	protein targeting to peroxisome	3/ 1520	6/ 14107	0.5	0.0194345	0.408909	gene-ANN_03840;gene-ANN_24136;gene-ANN_28115
3	GO:0006782	BP	protoporphyrinogen IX biosynthetic process	3/ 1520	6/ 14107	0.5	0.0194345	0.408909	MSTRG.15177;MSTRG.19161;MSTRG.6693
3	GO:0046501	BP	protoporphyrinogen IX metabolic process	3/ 1520	6/ 14107	0.5	0.0194345	0.408909	MSTRG.15177;MSTRG.19161;MSTRG.6693
3	GO:0015919	BP	peroxisomal membrane transport	3/ 1520	6/ 14107	0.5	0.0194345	0.408909	gene-ANN_03840;gene-ANN_24136;gene-ANN_28115
18	GO:0009605	BP	response to external stimulus	18/ 1520	97/ 14107	0.185567	0.0200371	0.417797	MSTRG.10692;MSTRG.10813;MSTRG.11635;MSTRG.12040;MSTRG.13149;MSTRG.14019;MSTRG.14918;MSTRG.26840;MSTRG.27055;MSTRG.4157;MSTRG.4423;MSTRG.4937;MSTRG.6533;gene-ANN_08052;gene-ANN_10596;gene-ANN_15042;gene-ANN_20433;gene-ANN_25997
85	GO:0016043	BP	cellular component organization	85/ 1520	620/ 14107	0.137097	0.0201772	0.417797	MSTRG.10083;MSTRG.1321;MSTRG.13823;MSTRG.14322;MSTRG.14674;MSTRG.15093;MSTRG.17665;MSTRG.17704;MSTRG.17705;MSTRG.17890;MSTRG.17946;MSTRG.18109;MSTRG.19658;MSTRG.21719;MSTRG.23234;MSTRG.24078;MSTRG.24155;MSTRG.25496;MSTRG.25670;MSTRG.25766;MSTRG.26080;MSTRG.26149;MSTRG.26267;MSTRG.26908;MSTRG.3031;MSTRG.30949;MSTRG.3266;MSTRG.5061;MSTRG.5211;MSTRG.545;MSTRG.5993;MSTRG.6691;MSTRG.6989;MSTRG.7102;MS…
19	GO:0005743	CC	mitochondrial inner membrane	19/ 1520	105/ 14107	0.180952	0.025086	0.424481	MSTRG.10969;MSTRG.11451;MSTRG.1262;MSTRG.13776;MSTRG.17808;MSTRG.19060;MSTRG.20883;MSTRG.23249;MSTRG.25221;MSTRG.25971;MSTRG.26464;MSTRG.29769;MSTRG.6641;MSTRG.8455;gene-ANN_00293;gene-ANN_05699;gene-ANN_12016;gene-ANN_20676;gene-ANN_26821
7	GO:0009124	BP	nucleoside monophosphate biosynthetic process	7/ 1520	27/ 14107	0.259259	0.0213138	0.437855	MSTRG.358;gene-ANN_03664;gene-ANN_03665;gene-ANN_06263;gene-ANN_07212;gene-ANN_11298;gene-ANN_19073
7	GO:0016859	MF	cis-trans isomerase activity	7/ 1520	27/ 14107	0.259259	0.0213138	0.439686	MSTRG.13952;MSTRG.15417;gene-ANN_01712;gene-ANN_11358;gene-ANN_20828;gene-ANN_26253;gene-ANN_26260
16	GO:1901605	BP	alpha-amino acid metabolic process	16/ 1520	85/ 14107	0.188235	0.0221331	0.451135	MSTRG.10691;MSTRG.21580;MSTRG.23054;MSTRG.2340;MSTRG.2789;MSTRG.6805;gene-ANN_03664;gene-ANN_03665;gene-ANN_07067;gene-ANN_07971;gene-ANN_09023;gene-ANN_10080;gene-ANN_14982;gene-ANN_19073;gene-ANN_22903;gene-ANN_24336
5	GO:0009168	BP	purine ribonucleoside monophosphate biosynthetic process	5/ 1520	16/ 14107	0.3125	0.0228331	0.458242	gene-ANN_03664;gene-ANN_03665;gene-ANN_06263;gene-ANN_07212;gene-ANN_11298
5	GO:0009127	BP	purine nucleoside monophosphate biosynthetic process	5/ 1520	16/ 14107	0.3125	0.0228331	0.458242	gene-ANN_03664;gene-ANN_03665;gene-ANN_06263;gene-ANN_07212;gene-ANN_11298
11	GO:0048468	BP	cell development	11/ 1520	52/ 14107	0.211538	0.0234213	0.46646	MSTRG.4157;MSTRG.6989;MSTRG.7145;MSTRG.871;gene-ANN_03104;gene-ANN_06737;gene-ANN_10367;gene-ANN_10596;gene-ANN_11919;gene-ANN_25213;gene-ANN_25367
10	GO:0016684	MF	oxidoreductase activity, acting on peroxide as acceptor	10/ 1520	44/ 14107	0.227273	0.0232005	0.468089	MSTRG.12661;MSTRG.14054;MSTRG.14345;MSTRG.23637;gene-ANN_00136;gene-ANN_06151;gene-ANN_06904;gene-ANN_07221;gene-ANN_10532;gene-ANN_19303
10	GO:0004601	MF	peroxidase activity	10/ 1520	44/ 14107	0.227273	0.0232005	0.468089	MSTRG.12661;MSTRG.14054;MSTRG.14345;MSTRG.23637;gene-ANN_00136;gene-ANN_06151;gene-ANN_06904;gene-ANN_07221;gene-ANN_10532;gene-ANN_19303
4	GO:0031409	MF	pigment binding	4/ 1520	11/ 14107	0.363636	0.0238056	0.475077	MSTRG.22534;MSTRG.22535;MSTRG.23796;MSTRG.6533
7	GO:0015293	MF	symporter activity	7/ 1520	28/ 14107	0.25	0.025851	0.510349	MSTRG.1064;MSTRG.23568;MSTRG.6794;MSTRG.6963;gene-ANN_01988;gene-ANN_04254;gene-ANN_09886
7	GO:0031175	BP	neuron projection development	7/ 1520	28/ 14107	0.25	0.025851	0.510949	MSTRG.10083;MSTRG.14674;gene-ANN_11145;gene-ANN_11554;gene-ANN_18355;gene-ANN_21788;gene-ANN_21789
11	GO:0120036	BP	plasma membrane bounded cell projection organization	11/ 1520	53/ 14107	0.207547	0.0261094	0.512177	MSTRG.10083;MSTRG.14674;MSTRG.26267;MSTRG.545;gene-ANN_11145;gene-ANN_11554;gene-ANN_12599;gene-ANN_14765;gene-ANN_18355;gene-ANN_21788;gene-ANN_21789
13	GO:0046395	BP	carboxylic acid catabolic process	13/ 1520	66/ 14107	0.19697	0.0270691	0.523136	MSTRG.21580;MSTRG.23054;MSTRG.6805;MSTRG.9027;gene-ANN_02697;gene-ANN_07067;gene-ANN_07332;gene-ANN_07971;gene-ANN_08606;gene-ANN_10080;gene-ANN_14982;gene-ANN_21614;gene-ANN_24336
13	GO:0016054	BP	organic acid catabolic process	13/ 1520	66/ 14107	0.19697	0.0270691	0.523136	MSTRG.21580;MSTRG.23054;MSTRG.6805;MSTRG.9027;gene-ANN_02697;gene-ANN_07067;gene-ANN_07332;gene-ANN_07971;gene-ANN_08606;gene-ANN_10080;gene-ANN_14982;gene-ANN_21614;gene-ANN_24336
5	GO:0009617	BP	response to bacterium	5/ 1520	17/ 14107	0.294118	0.0295476	0.527046	MSTRG.12040;MSTRG.14019;MSTRG.26840;MSTRG.27055;MSTRG.4423
5	GO:0042742	BP	defense response to bacterium	5/ 1520	17/ 14107	0.294118	0.0295476	0.527046	MSTRG.12040;MSTRG.14019;MSTRG.26840;MSTRG.27055;MSTRG.4423
7	GO:0051493	BP	regulation of cytoskeleton organization	7/ 1520	29/ 14107	0.241379	0.0310051	0.527046	MSTRG.17890;MSTRG.6465;MSTRG.6691;gene-ANN_00284;gene-ANN_07786;gene-ANN_11968;gene-ANN_12146
7	GO:0009123	BP	nucleoside monophosphate metabolic process	7/ 1520	29/ 14107	0.241379	0.0310051	0.527046	MSTRG.358;gene-ANN_03664;gene-ANN_03665;gene-ANN_06263;gene-ANN_07212;gene-ANN_11298;gene-ANN_19073
3	GO:0019674	BP	NAD metabolic process	3/ 1520	7/ 14107	0.428571	0.0313155	0.527046	gene-ANN_02432;gene-ANN_04685;gene-ANN_08052
3	GO:0006189	BP	'de novo' IMP biosynthetic process	3/ 1520	7/ 14107	0.428571	0.0313155	0.527046	gene-ANN_03664;gene-ANN_03665;gene-ANN_07212
3	GO:0009083	BP	branched-chain amino acid catabolic process	3/ 1520	7/ 14107	0.428571	0.0313155	0.527046	MSTRG.23054;gene-ANN_02697;gene-ANN_14982
2	GO:0006419	BP	alanyl-tRNA aminoacylation	2/ 1520	3/ 14107	0.666667	0.032311	0.527046	gene-ANN_00257;gene-ANN_23948
2	GO:0044770	BP	cell cycle phase transition	2/ 1520	3/ 14107	0.666667	0.032311	0.527046	MSTRG.1444;gene-ANN_18312
2	GO:0009991	BP	response to extracellular stimulus	2/ 1520	3/ 14107	0.666667	0.032311	0.527046	MSTRG.11635;gene-ANN_15042
2	GO:0045185	BP	maintenance of protein location	2/ 1520	3/ 14107	0.666667	0.032311	0.527046	MSTRG.12500;gene-ANN_06169
2	GO:0044772	BP	mitotic cell cycle phase transition	2/ 1520	3/ 14107	0.666667	0.032311	0.527046	MSTRG.1444;gene-ANN_18312
2	GO:0031668	BP	cellular response to extracellular stimulus	2/ 1520	3/ 14107	0.666667	0.032311	0.527046	MSTRG.11635;gene-ANN_15042
2	GO:0006275	BP	regulation of DNA replication	2/ 1520	3/ 14107	0.666667	0.032311	0.527046	gene-ANN_06938;gene-ANN_08034
2	GO:0032264	BP	IMP salvage	2/ 1520	3/ 14107	0.666667	0.032311	0.527046	gene-ANN_06263;gene-ANN_11298
2	GO:0051651	BP	maintenance of location in cell	2/ 1520	3/ 14107	0.666667	0.032311	0.527046	MSTRG.12500;gene-ANN_06169
2	GO:0070828	BP	heterochromatin organization	2/ 1520	3/ 14107	0.666667	0.032311	0.527046	gene-ANN_03818;gene-ANN_12801
2	GO:0032507	BP	maintenance of protein location in cell	2/ 1520	3/ 14107	0.666667	0.032311	0.527046	MSTRG.12500;gene-ANN_06169
2	GO:1903008	BP	organelle disassembly	2/ 1520	3/ 14107	0.666667	0.032311	0.527046	gene-ANN_07248;gene-ANN_12057
2	GO:0031507	BP	heterochromatin formation	2/ 1520	3/ 14107	0.666667	0.032311	0.527046	gene-ANN_03818;gene-ANN_12801
2	GO:0071496	BP	cellular response to external stimulus	2/ 1520	3/ 14107	0.666667	0.032311	0.527046	MSTRG.11635;gene-ANN_15042
4	GO:0046496	BP	nicotinamide nucleotide metabolic process	4/ 1520	12/ 14107	0.333333	0.0327257	0.527046	MSTRG.7232;gene-ANN_02432;gene-ANN_04685;gene-ANN_08052
4	GO:0019362	BP	pyridine nucleotide metabolic process	4/ 1520	12/ 14107	0.333333	0.0327257	0.527046	MSTRG.7232;gene-ANN_02432;gene-ANN_04685;gene-ANN_08052
4	GO:0009226	BP	nucleotide-sugar biosynthetic process	4/ 1520	12/ 14107	0.333333	0.0327257	0.527046	gene-ANN_15027;gene-ANN_20087;gene-ANN_20489;gene-ANN_22903
18	GO:0006091	BP	generation of precursor metabolites and energy	18/ 1520	100/ 14107	0.18	0.033085	0.529563	MSTRG.10969;MSTRG.11451;MSTRG.13776;MSTRG.17385;MSTRG.17808;MSTRG.19060;MSTRG.1997;MSTRG.2034;MSTRG.21811;MSTRG.22313;MSTRG.25221;MSTRG.29769;MSTRG.7232;gene-ANN_01920;gene-ANN_03022;gene-ANN_07104;gene-ANN_09549;gene-ANN_20676
10	GO:0022904	BP	respiratory electron transport chain	10/ 1520	48/ 14107	0.208333	0.0337539	0.536974	MSTRG.10969;MSTRG.17385;MSTRG.2034;MSTRG.21811;MSTRG.22313;MSTRG.25221;MSTRG.29769;gene-ANN_01920;gene-ANN_07104;gene-ANN_20676
9	GO:0009063	BP	amino acid catabolic process	9/ 1520	40/ 14107	0.225	0.0343568	0.539981	MSTRG.21580;MSTRG.23054;MSTRG.6805;gene-ANN_02697;gene-ANN_07067;gene-ANN_07971;gene-ANN_10080;gene-ANN_14982;gene-ANN_24336
70	GO:0006796	BP	phosphate-containing compound metabolic process	70/ 1520	511/ 14107	0.136986	0.034783	0.543406	MSTRG.10668;MSTRG.10827;MSTRG.11948;MSTRG.12280;MSTRG.13205;MSTRG.13905;MSTRG.13990;MSTRG.14015;MSTRG.16421;MSTRG.16613;MSTRG.16685;MSTRG.17767;MSTRG.19839;MSTRG.21450;MSTRG.21473;MSTRG.25512;MSTRG.25974;MSTRG.27202;MSTRG.29538;MSTRG.3255;MSTRG.358;MSTRG.416;MSTRG.4366;MSTRG.5877;MSTRG.6146;MSTRG.6641;MSTRG.6973;MSTRG.6989;MSTRG.7132;MSTRG.7145;MSTRG.7232;MSTRG.7560;MSTRG.8423;MSTRG.8519;gene-ANN…
5	GO:0016702	MF	oxidoreductase activity, acting on single donors with incorporation of molecular oxygen, incorporation of two atoms of oxygen	5/ 1520	17/ 14107	0.294118	0.0295476	0.54764	MSTRG.21580;MSTRG.2340;MSTRG.24567;MSTRG.24703;gene-ANN_14372
3	GO:0102148	MF	N-acetyl-beta-D-galactosaminidase activity	3/ 1520	7/ 14107	0.428571	0.0313155	0.54764	MSTRG.19210;MSTRG.26240;gene-ANN_02029
3	GO:0015296	MF	monoatomic anion:monoatomic cation symporter activity	3/ 1520	7/ 14107	0.428571	0.0313155	0.54764	MSTRG.1064;MSTRG.23568;gene-ANN_01988
3	GO:0015377	MF	chloride:monoatomic cation symporter activity	3/ 1520	7/ 14107	0.428571	0.0313155	0.54764	MSTRG.1064;MSTRG.23568;gene-ANN_01988
2	GO:0003876	MF	AMP deaminase activity	2/ 1520	3/ 14107	0.666667	0.032311	0.54764	gene-ANN_06263;gene-ANN_11298
2	GO:0004500	MF	dopamine beta-monooxygenase activity	2/ 1520	3/ 14107	0.666667	0.032311	0.54764	MSTRG.7174;MSTRG.7176
2	GO:0004709	MF	MAP kinase kinase kinase activity	2/ 1520	3/ 14107	0.666667	0.032311	0.54764	MSTRG.21473;gene-ANN_15762
2	GO:0004813	MF	alanine-tRNA ligase activity	2/ 1520	3/ 14107	0.666667	0.032311	0.54764	gene-ANN_00257;gene-ANN_23948
2	GO:0004555	MF	alpha,alpha-trehalase activity	2/ 1520	3/ 14107	0.666667	0.032311	0.54764	MSTRG.16037;gene-ANN_04002
2	GO:0070628	MF	proteasome binding	2/ 1520	3/ 14107	0.666667	0.032311	0.54764	MSTRG.19002;MSTRG.19004
2	GO:0015927	MF	trehalase activity	2/ 1520	3/ 14107	0.666667	0.032311	0.54764	MSTRG.16037;gene-ANN_04002
2	GO:0047623	MF	adenosine-phosphate deaminase activity	2/ 1520	3/ 14107	0.666667	0.032311	0.54764	gene-ANN_06263;gene-ANN_11298
39	GO:0020037	MF	heme binding	39/ 1520	258/ 14107	0.151163	0.0325124	0.54764	MSTRG.11451;MSTRG.12661;MSTRG.12680;MSTRG.13392;MSTRG.13776;MSTRG.17808;MSTRG.19060;MSTRG.19580;MSTRG.20859;MSTRG.2090;MSTRG.20944;MSTRG.20945;MSTRG.21123;MSTRG.2203;MSTRG.23637;MSTRG.26637;MSTRG.26716;MSTRG.26717;MSTRG.26832;MSTRG.28990;MSTRG.3568;MSTRG.4156;MSTRG.6375;gene-ANN_00136;gene-ANN_00187;gene-ANN_00332;gene-ANN_01555;gene-ANN_05744;gene-ANN_06151;gene-ANN_06904;gene-ANN_07193;gene-ANN…
9	GO:0006022	BP	aminoglycan metabolic process	9/ 1520	41/ 14107	0.219512	0.0371342	0.570381	MSTRG.10692;MSTRG.11057;MSTRG.14918;MSTRG.26220;MSTRG.4937;gene-ANN_05853;gene-ANN_11237;gene-ANN_13301;gene-ANN_19564
5	GO:0006541	BP	glutamine metabolic process	5/ 1520	18/ 14107	0.277778	0.0373841	0.570381	MSTRG.2789;gene-ANN_03664;gene-ANN_03665;gene-ANN_19073;gene-ANN_22903
5	GO:0009126	BP	purine nucleoside monophosphate metabolic process	5/ 1520	18/ 14107	0.277778	0.0373841	0.570381	gene-ANN_03664;gene-ANN_03665;gene-ANN_06263;gene-ANN_07212;gene-ANN_11298
5	GO:0009167	BP	purine ribonucleoside monophosphate metabolic process	5/ 1520	18/ 14107	0.277778	0.0373841	0.570381	gene-ANN_03664;gene-ANN_03665;gene-ANN_06263;gene-ANN_07212;gene-ANN_11298
5	GO:0016701	MF	oxidoreductase activity, acting on single donors with incorporation of molecular oxygen	5/ 1520	18/ 14107	0.277778	0.0373841	0.618353	MSTRG.21580;MSTRG.2340;MSTRG.24567;MSTRG.24703;gene-ANN_14372
6	GO:0019199	MF	transmembrane receptor protein kinase activity	6/ 1520	24/ 14107	0.25	0.0380401	0.623586	MSTRG.29538;MSTRG.7134;gene-ANN_02867;gene-ANN_09676;gene-ANN_20840;gene-ANN_26890
24	GO:0055086	BP	nucleobase-containing small molecule metabolic process	24/ 1520	148/ 14107	0.162162	0.0439879	0.656827	MSTRG.12280;MSTRG.13205;MSTRG.14015;MSTRG.1997;MSTRG.358;MSTRG.416;MSTRG.6641;MSTRG.7132;MSTRG.7232;gene-ANN_02432;gene-ANN_03664;gene-ANN_03665;gene-ANN_04685;gene-ANN_06263;gene-ANN_07212;gene-ANN_08052;gene-ANN_08374;gene-ANN_11298;gene-ANN_15027;gene-ANN_19073;gene-ANN_19355;gene-ANN_20087;gene-ANN_20489;gene-ANN_22903
11	GO:0051707	BP	response to other organism	11/ 1520	55/ 14107	0.2	0.0449403	0.658718	MSTRG.10692;MSTRG.10813;MSTRG.12040;MSTRG.14019;MSTRG.14918;MSTRG.26840;MSTRG.27055;MSTRG.4423;MSTRG.4937;MSTRG.6533;gene-ANN_08052
86	GO:0071840	BP	cellular component organization or biogenesis	86/ 1520	653/ 14107	0.1317	0.0452193	0.658718	MSTRG.10083;MSTRG.1321;MSTRG.13823;MSTRG.14322;MSTRG.14674;MSTRG.15093;MSTRG.17665;MSTRG.17704;MSTRG.17705;MSTRG.17890;MSTRG.17946;MSTRG.18109;MSTRG.19658;MSTRG.21719;MSTRG.23234;MSTRG.24078;MSTRG.24155;MSTRG.25496;MSTRG.25670;MSTRG.25766;MSTRG.26080;MSTRG.26149;MSTRG.26267;MSTRG.26908;MSTRG.3031;MSTRG.30949;MSTRG.3266;MSTRG.5061;MSTRG.5211;MSTRG.545;MSTRG.5993;MSTRG.6691;MSTRG.6989;MSTRG.7102;MS…
6	GO:0006040	BP	amino sugar metabolic process	6/ 1520	25/ 14107	0.24	0.0456468	0.658718	gene-ANN_05853;gene-ANN_11237;gene-ANN_13301;gene-ANN_19564;gene-ANN_20087;gene-ANN_22903
3	GO:0006779	BP	porphyrin-containing compound biosynthetic process	3/ 1520	8/ 14107	0.375	0.0461592	0.658718	MSTRG.15177;MSTRG.19161;MSTRG.6693
3	GO:0033014	BP	tetrapyrrole biosynthetic process	3/ 1520	8/ 14107	0.375	0.0461592	0.658718	MSTRG.15177;MSTRG.19161;MSTRG.6693
3	GO:0009081	BP	branched-chain amino acid metabolic process	3/ 1520	8/ 14107	0.375	0.0461592	0.658718	MSTRG.23054;gene-ANN_02697;gene-ANN_14982
3	GO:0007031	BP	peroxisome organization	3/ 1520	8/ 14107	0.375	0.0461592	0.658718	gene-ANN_03840;gene-ANN_24136;gene-ANN_28115
30	GO:1901135	BP	carbohydrate derivative metabolic process	30/ 1520	194/ 14107	0.154639	0.0462037	0.658718	MSTRG.10692;MSTRG.11057;MSTRG.12280;MSTRG.13990;MSTRG.14918;MSTRG.1997;MSTRG.26220;MSTRG.358;MSTRG.416;MSTRG.4387;MSTRG.4937;MSTRG.6641;MSTRG.7132;MSTRG.7232;gene-ANN_03664;gene-ANN_03665;gene-ANN_05853;gene-ANN_06167;gene-ANN_06263;gene-ANN_07212;gene-ANN_08374;gene-ANN_11237;gene-ANN_11298;gene-ANN_13301;gene-ANN_15027;gene-ANN_19073;gene-ANN_19564;gene-ANN_20087;gene-ANN_20489;gene-ANN_22903
11	GO:0009607	BP	response to biotic stimulus	11/ 1520	56/ 14107	0.196429	0.0475027	0.669916	MSTRG.10692;MSTRG.10813;MSTRG.12040;MSTRG.14019;MSTRG.14918;MSTRG.26840;MSTRG.27055;MSTRG.4423;MSTRG.4937;MSTRG.6533;gene-ANN_08052
11	GO:0043207	BP	response to external biotic stimulus	11/ 1520	56/ 14107	0.196429	0.0475027	0.669916	MSTRG.10692;MSTRG.10813;MSTRG.12040;MSTRG.14019;MSTRG.14918;MSTRG.26840;MSTRG.27055;MSTRG.4423;MSTRG.4937;MSTRG.6533;gene-ANN_08052
19	GO:0140677	MF	molecular function activator activity	19/ 1520	110/ 14107	0.172727	0.042495	0.678443	MSTRG.14164;MSTRG.14837;MSTRG.1669;MSTRG.19157;MSTRG.24013;MSTRG.24025;MSTRG.25989;MSTRG.3860;MSTRG.6180;MSTRG.6321;MSTRG.8510;MSTRG.8937;gene-ANN_00680;gene-ANN_05321;gene-ANN_06938;gene-ANN_09624;gene-ANN_18082;gene-ANN_18791;gene-ANN_27407
39	GO:0046906	MF	tetrapyrrole binding	39/ 1520	263/ 14107	0.148289	0.0437766	0.688284	MSTRG.11451;MSTRG.12661;MSTRG.12680;MSTRG.13392;MSTRG.13776;MSTRG.17808;MSTRG.19060;MSTRG.19580;MSTRG.20859;MSTRG.2090;MSTRG.20944;MSTRG.20945;MSTRG.21123;MSTRG.2203;MSTRG.23637;MSTRG.26637;MSTRG.26716;MSTRG.26717;MSTRG.26832;MSTRG.28990;MSTRG.3568;MSTRG.4156;MSTRG.6375;gene-ANN_00136;gene-ANN_00187;gene-ANN_00332;gene-ANN_01555;gene-ANN_05744;gene-ANN_06151;gene-ANN_06904;gene-ANN_07193;gene-ANN…
24	GO:0004930	MF	G protein-coupled receptor activity	24/ 1520	150/ 14107	0.16	0.0460469	0.700399	MSTRG.11927;MSTRG.11945;MSTRG.14002;MSTRG.16967;MSTRG.22633;MSTRG.24839;MSTRG.27461;MSTRG.27664;MSTRG.3981;MSTRG.4577;MSTRG.5299;MSTRG.5300;MSTRG.7215;MSTRG.7261;MSTRG.894;gene-ANN_02241;gene-ANN_02440;gene-ANN_08016;gene-ANN_13661;gene-ANN_16174;gene-ANN_23999;gene-ANN_24011;gene-ANN_24012;gene-ANN_25997
3	GO:0015294	MF	solute:monoatomic cation symporter activity	3/ 1520	8/ 14107	0.375	0.0461592	0.700399	MSTRG.1064;MSTRG.23568;gene-ANN_01988
3	GO:0004563	MF	beta-N-acetylhexosaminidase activity	3/ 1520	8/ 14107	0.375	0.0461592	0.700399	MSTRG.19210;MSTRG.26240;gene-ANN_02029
