# Supplementary material for: Comparative Transcriptome Analysis Reveals Epithelial Growth Factor Receptor (EGFR) Pathway and Secreted C-Type Lectins as Essential Drivers of Leg Regeneration in Periplaneta americana
Source: Insects. 2025 Sep 5;16(9):934. doi: 10.3390/insects16090934 (PMC12470663; doi:10.3390/insects16090934)
Supplement: Supplementary file 1 [file insects-16-00934-s001.zip › Supplementary Table S5.xlsx]

## Sheet: 7 dpa vs 0 dpa
Number	Pathway ID	Description	Database	Ratio_in_study	Ratio_in_pop	Rich factor	Pvalue	Padjust	First Category	Second Category	Gene_ids
34	map03050	Proteasome	KEGG PATHWAY	34/ 927	42/ 11592	0.809524	1.79977e-30	5.79527e-28	Genetic Information Processing	Folding, sorting and degradation	gene-ANN_02655|gene-ANN_27425|gene-ANN_24785|MSTRG.19002|gene-ANN_07207|MSTRG.23444|MSTRG.4117|gene-ANN_22974|MSTRG.4407|gene-ANN_19850|gene-ANN_26469|gene-ANN_06943|gene-ANN_26371|gene-ANN_17902|gene-ANN_11910|gene-ANN_19784|gene-ANN_09576|gene-ANN_22590|gene-ANN_18693|gene-ANN_06680|gene-ANN_15180|gene-ANN_05659|MSTRG.6961|gene-ANN_06703|MSTRG.19847|gene-ANN_24774|gene-ANN_27422|gene-ANN_13021|…
34	map05017	Spinocerebellar ataxia	KEGG PATHWAY	34/ 927	99/ 11592	0.343434	6.83254e-14	1.10004e-11	Human Diseases	Neurodegenerative disease	gene-ANN_02655|gene-ANN_24785|gene-ANN_07207|MSTRG.23444|MSTRG.4117|gene-ANN_22974|MSTRG.4407|gene-ANN_12057|gene-ANN_24774|gene-ANN_20994|gene-ANN_02943|gene-ANN_26469|gene-ANN_06943|gene-ANN_15180|gene-ANN_11910|gene-ANN_19850|gene-ANN_09576|gene-ANN_22590|gene-ANN_18693|gene-ANN_06680|gene-ANN_26371|gene-ANN_05659|MSTRG.6961|gene-ANN_06703|MSTRG.19847|gene-ANN_27425|gene-ANN_27422|MSTRG.5548|g…
50	map05012	Parkinson disease	KEGG PATHWAY	50/ 927	262/ 11592	0.19084	5.06789e-09	5.43953e-07	Human Diseases	Neurodegenerative disease	gene-ANN_02655|MSTRG.25971|gene-ANN_24785|MSTRG.27903|gene-ANN_07207|MSTRG.23444|MSTRG.4117|gene-ANN_10307|gene-ANN_22974|gene-ANN_05659|MSTRG.4407|gene-ANN_26371|MSTRG.23488|MSTRG.24961|gene-ANN_24774|MSTRG.12672|MSTRG.6640|gene-ANN_26469|gene-ANN_06943|MSTRG.23249|gene-ANN_15180|MSTRG.25613|gene-ANN_11910|MSTRG.4231|gene-ANN_09576|gene-ANN_19850|gene-ANN_14783|MSTRG.7565|gene-ANN_22590|gene-ANN…
59	map05014	Amyotrophic lateral sclerosis	KEGG PATHWAY	59/ 927	387/ 11592	0.152455	9.3952e-07	7.56314e-05	Human Diseases	Neurodegenerative disease	gene-ANN_02655|gene-ANN_16193|MSTRG.25971|gene-ANN_13795|gene-ANN_24785|gene-ANN_15081|MSTRG.27903|gene-ANN_07207|MSTRG.23444|MSTRG.4117|gene-ANN_10307|gene-ANN_13598|gene-ANN_22974|gene-ANN_05659|gene-ANN_15180|gene-ANN_19303|MSTRG.25690|MSTRG.6961|MSTRG.14585|MSTRG.24961|gene-ANN_02943|MSTRG.6640|gene-ANN_26469|gene-ANN_06943|MSTRG.23249|gene-ANN_26371|MSTRG.25613|gene-ANN_11910|MSTRG.4407|gene…
53	map05010	Alzheimer disease	KEGG PATHWAY	53/ 927	340/ 11592	0.155882	1.70941e-06	0.000110086	Human Diseases	Neurodegenerative disease	gene-ANN_02655|MSTRG.25971|gene-ANN_24785|MSTRG.6640|gene-ANN_07207|MSTRG.23444|MSTRG.4117|gene-ANN_10307|gene-ANN_12966|gene-ANN_22974|gene-ANN_05659|MSTRG.4407|gene-ANN_26371|MSTRG.25692|MSTRG.23488|gene-ANN_12057|MSTRG.24961|gene-ANN_24774|gene-ANN_20994|gene-ANN_02943|gene-ANN_13795|gene-ANN_26469|gene-ANN_06943|MSTRG.27903|MSTRG.23249|gene-ANN_15180|MSTRG.25613|gene-ANN_11910|gene-ANN_19850|…
50	map05016	Huntington disease	KEGG PATHWAY	50/ 927	323/ 11592	0.154799	4.11797e-06	0.000220998	Human Diseases	Neurodegenerative disease	gene-ANN_02655|MSTRG.25971|gene-ANN_24785|MSTRG.27903|gene-ANN_07207|MSTRG.23444|MSTRG.4117|gene-ANN_10307|gene-ANN_22974|gene-ANN_05659|MSTRG.4407|gene-ANN_26371|MSTRG.23488|gene-ANN_12057|MSTRG.24961|gene-ANN_24774|gene-ANN_20994|gene-ANN_02943|MSTRG.6640|gene-ANN_26469|gene-ANN_06943|MSTRG.23249|gene-ANN_15180|MSTRG.25613|gene-ANN_11910|gene-ANN_15081|gene-ANN_19850|gene-ANN_09576|gene-ANN_097…
50	map05020	Prion disease	KEGG PATHWAY	50/ 927	337/ 11592	0.148368	1.37203e-05	0.00055224	Human Diseases	Neurodegenerative disease	gene-ANN_02655|MSTRG.25971|gene-ANN_07889|MSTRG.27903|gene-ANN_07207|MSTRG.23444|MSTRG.4117|gene-ANN_10307|gene-ANN_12966|gene-ANN_22974|gene-ANN_05659|MSTRG.29502|MSTRG.4407|gene-ANN_26371|MSTRG.23488|gene-ANN_24785|MSTRG.24961|gene-ANN_24774|MSTRG.6640|MSTRG.19847|gene-ANN_26469|gene-ANN_06943|MSTRG.23249|gene-ANN_15180|MSTRG.25613|gene-ANN_11910|gene-ANN_19850|gene-ANN_09576|gene-ANN_06071|gen…
29	map04976	Bile secretion	KEGG PATHWAY	29/ 927	155/ 11592	0.187097	1.27276e-05	0.000585469	Organismal Systems	Digestive system	MSTRG.22511|gene-ANN_05514|gene-ANN_06415|gene-ANN_18329|gene-ANN_19494|gene-ANN_05323|MSTRG.9820|gene-ANN_05327|gene-ANN_21884|MSTRG.8663|gene-ANN_20522|MSTRG.2764|gene-ANN_20529|gene-ANN_13119|gene-ANN_10279|gene-ANN_19853|gene-ANN_10275|MSTRG.2748|gene-ANN_10277|gene-ANN_17767|gene-ANN_12813|MSTRG.19440|MSTRG.22541|gene-ANN_24196|gene-ANN_24895|MSTRG.5757|MSTRG.8102|gene-ANN_00313|gene-ANN_128…
62	map05022	Pathways of neurodegeneration - multiple diseases	KEGG PATHWAY	62/ 927	453/ 11592	0.136865	1.80299e-05	0.00064507	Human Diseases	Neurodegenerative disease	gene-ANN_02655|gene-ANN_16193|MSTRG.25971|gene-ANN_13795|gene-ANN_24785|gene-ANN_15081|MSTRG.27903|gene-ANN_07207|MSTRG.23444|MSTRG.4117|gene-ANN_10307|gene-ANN_13598|gene-ANN_12966|gene-ANN_20994|gene-ANN_22974|gene-ANN_05659|gene-ANN_19303|MSTRG.25690|gene-ANN_26371|MSTRG.6961|MSTRG.4231|MSTRG.24961|MSTRG.12672|gene-ANN_02943|MSTRG.6640|gene-ANN_26469|gene-ANN_06943|MSTRG.23249|gene-ANN_15180|M…
30	map04142	Lysosome	KEGG PATHWAY	30/ 927	171/ 11592	0.175439	3.31132e-05	0.000969314	Cellular Processes	Transport and catabolism	MSTRG.19670|gene-ANN_26097|MSTRG.28231|gene-ANN_04540|MSTRG.27090|gene-ANN_17227|MSTRG.1755|MSTRG.1756|MSTRG.26240|MSTRG.4422|MSTRG.8820|gene-ANN_12223|MSTRG.25049|gene-ANN_05773|gene-ANN_20797|MSTRG.1544|MSTRG.18272|MSTRG.11618|MSTRG.24698|MSTRG.8818|MSTRG.8819|gene-ANN_08138|gene-ANN_15454|MSTRG.7238|MSTRG.6240|gene-ANN_26106|gene-ANN_07817|MSTRG.27103|gene-ANN_13570|gene-ANN_01682
16	map03320	PPAR signaling pathway	KEGG PATHWAY	16/ 927	64/ 11592	0.25	3.08074e-05	0.000992	Organismal Systems	Endocrine system	MSTRG.7132|MSTRG.10784|gene-ANN_09759|gene-ANN_21614|MSTRG.16555|gene-ANN_00870|gene-ANN_00345|MSTRG.21515|gene-ANN_15973|gene-ANN_15822|gene-ANN_18320|gene-ANN_25703|gene-ANN_14186|gene-ANN_08606|gene-ANN_07332|gene-ANN_03117
21	map05169	Epstein-Barr virus infection	KEGG PATHWAY	21/ 927	102/ 11592	0.205882	4.59831e-05	0.00123388	Human Diseases	Infectious disease: viral	gene-ANN_27078|gene-ANN_07207|gene-ANN_09576|gene-ANN_06703|gene-ANN_06680|gene-ANN_24785|MSTRG.11046|gene-ANN_24774|MSTRG.23444|MSTRG.4117|gene-ANN_06071|gene-ANN_03820|MSTRG.21473|MSTRG.28924|gene-ANN_06943|gene-ANN_26371|gene-ANN_15180|MSTRG.6961|gene-ANN_13021|gene-ANN_11910|gene-ANN_18693
28	map04080	Neuroactive ligand-receptor interaction	KEGG PATHWAY	28/ 927	167/ 11592	0.167665	0.000135545	0.00335734	Environmental Information Processing	Signaling molecules and interaction	gene-ANN_00055|MSTRG.894|gene-ANN_24012|gene-ANN_24011|MSTRG.5299|MSTRG.5298|MSTRG.27667|MSTRG.7370|gene-ANN_07921|MSTRG.19205|MSTRG.2364|MSTRG.15283|MSTRG.5356|MSTRG.9958|gene-ANN_10259|gene-ANN_14783|MSTRG.2723|gene-ANN_24000|gene-ANN_27197|gene-ANN_07919|MSTRG.2363|MSTRG.19206|gene-ANN_23999|MSTRG.27461|gene-ANN_07918|MSTRG.5300|MSTRG.11927|gene-ANN_04129
18	map04974	Protein digestion and absorption	KEGG PATHWAY	18/ 927	88/ 11592	0.204545	0.000171809	0.00395162	Organismal Systems	Digestive system	gene-ANN_02105|gene-ANN_16517|gene-ANN_05826|gene-ANN_19853|gene-ANN_07918|MSTRG.20720|gene-ANN_15585|gene-ANN_07921|MSTRG.9275|gene-ANN_15586|gene-ANN_05323|gene-ANN_05327|MSTRG.24947|gene-ANN_24588|MSTRG.15283|gene-ANN_12066|gene-ANN_07919|MSTRG.8818
14	map04979	Cholesterol metabolism	KEGG PATHWAY	14/ 927	60/ 11592	0.233333	0.000211403	0.00453811	Organismal Systems	Digestive system	MSTRG.25690|MSTRG.27090|gene-ANN_26106|gene-ANN_26097|MSTRG.27103|MSTRG.1755|MSTRG.1756|MSTRG.28231|gene-ANN_12813|gene-ANN_05514|MSTRG.8663|gene-ANN_12816|MSTRG.8102|gene-ANN_06415
14	map04975	Fat digestion and absorption	KEGG PATHWAY	14/ 927	60/ 11592	0.233333	0.000211403	0.00453811	Organismal Systems	Digestive system	gene-ANN_11871|MSTRG.5877|MSTRG.8102|gene-ANN_01731|gene-ANN_17011|gene-ANN_00870|gene-ANN_12813|gene-ANN_05514|MSTRG.8663|MSTRG.11574|gene-ANN_18320|gene-ANN_12816|MSTRG.19231|gene-ANN_06415
20	map00830	Retinol metabolism	KEGG PATHWAY	20/ 927	110/ 11592	0.181818	0.000404841	0.00766817	Metabolism	Metabolism of cofactors and vitamins	gene-ANN_10279|gene-ANN_15633|gene-ANN_15631|gene-ANN_08104|gene-ANN_27686|gene-ANN_08109|MSTRG.22511|gene-ANN_00313|gene-ANN_10275|MSTRG.2748|gene-ANN_11274|gene-ANN_21884|gene-ANN_11871|gene-ANN_20522|MSTRG.5757|MSTRG.22541|gene-ANN_10277|gene-ANN_19858|MSTRG.2764|gene-ANN_20529
25	map00983	Drug metabolism - other enzymes	KEGG PATHWAY	25/ 927	153/ 11592	0.163399	0.000454288	0.00812671	Metabolism	Xenobiotics biodegradation and metabolism	MSTRG.6282|MSTRG.6280|MSTRG.22511|MSTRG.21672|gene-ANN_19983|MSTRG.5578|gene-ANN_06712|gene-ANN_21884|gene-ANN_20522|MSTRG.2764|gene-ANN_20529|gene-ANN_10279|gene-ANN_12223|gene-ANN_10275|MSTRG.2748|gene-ANN_10277|MSTRG.22541|MSTRG.21674|MSTRG.21387|gene-ANN_20797|MSTRG.14994|MSTRG.5757|gene-ANN_00313|gene-ANN_15962|MSTRG.6756
11	map04977	Vitamin digestion and absorption	KEGG PATHWAY	11/ 927	44/ 11592	0.25	0.000529587	0.0089751	Organismal Systems	Digestive system	gene-ANN_20876|MSTRG.8102|gene-ANN_12813|gene-ANN_11158|gene-ANN_05514|MSTRG.8663|gene-ANN_01731|gene-ANN_12816|gene-ANN_04694|MSTRG.19231|gene-ANN_06415
16	map00480	Glutathione metabolism	KEGG PATHWAY	16/ 927	82/ 11592	0.195122	0.000673703	0.0108466	Metabolism	Metabolism of other amino acids	MSTRG.7232|gene-ANN_07687|MSTRG.21672|gene-ANN_13930|gene-ANN_09710|MSTRG.5316|MSTRG.21387|MSTRG.6140|gene-ANN_16810|MSTRG.25704|gene-ANN_25859|MSTRG.21674|MSTRG.23080|MSTRG.23082|gene-ANN_15962|MSTRG.14994
15	map02010	ABC transporters	KEGG PATHWAY	15/ 927	79/ 11592	0.189873	0.00131334	0.0201379	Environmental Information Processing	Membrane transport	gene-ANN_00159|gene-ANN_19494|gene-ANN_24196|gene-ANN_24895|gene-ANN_22163|MSTRG.25280|gene-ANN_22159|MSTRG.9820|gene-ANN_22164|gene-ANN_17767|MSTRG.25286|MSTRG.19440|MSTRG.25283|MSTRG.6165|gene-ANN_18329
20	map04146	Peroxisome	KEGG PATHWAY	20/ 927	122/ 11592	0.163934	0.00155979	0.021837	Cellular Processes	Transport and catabolism	gene-ANN_05646|MSTRG.6282|MSTRG.6280|MSTRG.9415|MSTRG.10781|gene-ANN_19303|MSTRG.10780|gene-ANN_28115|gene-ANN_07381|gene-ANN_24136|gene-ANN_10999|gene-ANN_11864|MSTRG.12787|MSTRG.23917|gene-ANN_03840|gene-ANN_08606|gene-ANN_07332|gene-ANN_18708|gene-ANN_13598|MSTRG.6756
23	map04120	Ubiquitin mediated proteolysis	KEGG PATHWAY	23/ 927	148/ 11592	0.155405	0.00151783	0.0222155	Genetic Information Processing	Folding, sorting and degradation	MSTRG.2534|gene-ANN_03444|MSTRG.1368|MSTRG.26020|MSTRG.20402|gene-ANN_09597|gene-ANN_18608|MSTRG.5428|MSTRG.12672|MSTRG.8868|MSTRG.2015|MSTRG.9880|gene-ANN_03117|MSTRG.6321|gene-ANN_03579|MSTRG.1358|gene-ANN_25393|MSTRG.2802|MSTRG.1333|MSTRG.7079|MSTRG.4231|MSTRG.1396|MSTRG.28901
6	map00073	Cutin, suberine and wax biosynthesis	KEGG PATHWAY	6/ 927	20/ 11592	0.3	0.00375664	0.0465246	Metabolism	Lipid metabolism	MSTRG.9415|gene-ANN_05646|MSTRG.10780|gene-ANN_07381|gene-ANN_11864|MSTRG.10781
6	map04640	Hematopoietic cell lineage	KEGG PATHWAY	6/ 927	20/ 11592	0.3	0.00375664	0.0465246	Organismal Systems	Immune system	gene-ANN_13930|MSTRG.5316|gene-ANN_16810|MSTRG.3376|MSTRG.23082|MSTRG.23080
15	map04624	Toll and Imd signaling pathway	KEGG PATHWAY	15/ 927	87/ 11592	0.172414	0.00352316	0.047269	Organismal Systems	Immune system	MSTRG.26381|MSTRG.5663|gene-ANN_07113|gene-ANN_05072|MSTRG.26384|MSTRG.26399|MSTRG.26393|MSTRG.14918|MSTRG.14019|gene-ANN_06071|gene-ANN_02241|MSTRG.21473|MSTRG.4937|gene-ANN_20510|MSTRG.12040
8	map04614	Renin-angiotensin system	KEGG PATHWAY	8/ 927	33/ 11592	0.242424	0.00370994	0.047784	Organismal Systems	Endocrine system	MSTRG.3814|gene-ANN_01577|gene-ANN_13930|gene-ANN_21103|MSTRG.5316|gene-ANN_16810|MSTRG.23082|MSTRG.23080
8	map05323	Rheumatoid arthritis	KEGG PATHWAY	8/ 927	34/ 11592	0.235294	0.00451812	0.0519584	Human Diseases	Immune disease	MSTRG.13232|gene-ANN_09676|MSTRG.6240|gene-ANN_26334|MSTRG.897|gene-ANN_02867|gene-ANN_01682|gene-ANN_11301
17	map00860	Porphyrin metabolism	KEGG PATHWAY	17/ 927	107/ 11592	0.158879	0.00472417	0.0524545	Metabolism	Metabolism of cofactors and vitamins	MSTRG.19161|gene-ANN_10279|gene-ANN_12223|MSTRG.15252|MSTRG.22511|gene-ANN_00313|MSTRG.5757|gene-ANN_10275|MSTRG.2748|gene-ANN_10277|gene-ANN_21884|MSTRG.22541|gene-ANN_20522|gene-ANN_20797|MSTRG.2764|gene-ANN_20529|MSTRG.15177
18	map05204	Chemical carcinogenesis - DNA adducts	KEGG PATHWAY	18/ 927	120/ 11592	0.15	0.00685661	0.0735942	Human Diseases	Cancer: overview	gene-ANN_10279|MSTRG.8242|gene-ANN_20522|MSTRG.22511|MSTRG.21672|gene-ANN_00313|MSTRG.5757|gene-ANN_10275|MSTRG.21674|gene-ANN_10277|gene-ANN_21884|MSTRG.22541|MSTRG.2748|MSTRG.21387|gene-ANN_15962|MSTRG.2764|gene-ANN_20529|MSTRG.14994
3	map00232	Caffeine metabolism	KEGG PATHWAY	3/ 927	6/ 11592	0.5	0.00848224	0.0881058	Metabolism	Biosynthesis of other secondary metabolites	MSTRG.6282|MSTRG.6280|MSTRG.6756
9	map01040	Biosynthesis of unsaturated fatty acids	KEGG PATHWAY	9/ 927	46/ 11592	0.195652	0.00958997	0.096499	Metabolism	Lipid metabolism	MSTRG.13431|MSTRG.2452|MSTRG.16555|gene-ANN_00173|MSTRG.21515|gene-ANN_15822|gene-ANN_14186|gene-ANN_08606|gene-ANN_07332
17	map00982	Drug metabolism - cytochrome P450	KEGG PATHWAY	17/ 927	122/ 11592	0.139344	0.0170176	0.166051	Metabolism	Xenobiotics biodegradation and metabolism	gene-ANN_10279|MSTRG.22511|MSTRG.21672|gene-ANN_21884|MSTRG.5757|gene-ANN_10275|MSTRG.21674|gene-ANN_10277|gene-ANN_20522|MSTRG.22541|MSTRG.2748|gene-ANN_00313|MSTRG.21387|gene-ANN_15962|MSTRG.2764|gene-ANN_20529|MSTRG.14994
17	map00980	Metabolism of xenobiotics by cytochrome P450	KEGG PATHWAY	17/ 927	124/ 11592	0.137097	0.0197185	0.186746	Metabolism	Xenobiotics biodegradation and metabolism	gene-ANN_10279|MSTRG.22511|MSTRG.21672|gene-ANN_21884|MSTRG.5757|gene-ANN_10275|MSTRG.21674|gene-ANN_10277|gene-ANN_20522|MSTRG.22541|MSTRG.2748|gene-ANN_00313|MSTRG.21387|gene-ANN_15962|MSTRG.2764|gene-ANN_20529|MSTRG.14994
16	map00053	Ascorbate and aldarate metabolism	KEGG PATHWAY	16/ 927	119/ 11592	0.134454	0.0273503	0.231758	Metabolism	Carbohydrate metabolism	MSTRG.17875|gene-ANN_10279|gene-ANN_12223|gene-ANN_07257|MSTRG.22511|gene-ANN_00313|MSTRG.5757|gene-ANN_10275|MSTRG.2748|gene-ANN_10277|gene-ANN_21884|MSTRG.22541|gene-ANN_20522|gene-ANN_20797|MSTRG.2764|gene-ANN_20529
19	map04972	Pancreatic secretion	KEGG PATHWAY	19/ 927	150/ 11592	0.126667	0.0302545	0.231951	Organismal Systems	Digestive system	gene-ANN_03095|gene-ANN_15586|MSTRG.20895|gene-ANN_07918|MSTRG.1064|gene-ANN_15585|gene-ANN_07921|gene-ANN_03711|gene-ANN_05323|gene-ANN_07919|MSTRG.9820|gene-ANN_05327|MSTRG.1706|gene-ANN_20994|MSTRG.15283|gene-ANN_19853|MSTRG.19231|gene-ANN_03096|gene-ANN_01731
7	map04978	Mineral absorption	KEGG PATHWAY	7/ 927	37/ 11592	0.189189	0.0253257	0.232997	Organismal Systems	Digestive system	gene-ANN_08138|gene-ANN_19853|MSTRG.20720|gene-ANN_05323|gene-ANN_05327|MSTRG.10828|gene-ANN_04694
6	map00062	Fatty acid elongation	KEGG PATHWAY	6/ 927	30/ 11592	0.2	0.0290566	0.233906	Metabolism	Lipid metabolism	MSTRG.13431|MSTRG.17500|MSTRG.2452|MSTRG.19263|gene-ANN_00173|MSTRG.11589
6	map00100	Steroid biosynthesis	KEGG PATHWAY	6/ 927	30/ 11592	0.2	0.0290566	0.233906	Metabolism	Lipid metabolism	MSTRG.27090|gene-ANN_26106|gene-ANN_26097|MSTRG.1755|MSTRG.1756|MSTRG.27103
19	map04212	Longevity regulating pathway - worm	KEGG PATHWAY	19/ 927	149/ 11592	0.127517	0.0284688	0.23505	Organismal Systems	Aging	gene-ANN_13598|MSTRG.9415|MSTRG.21672|gene-ANN_05646|MSTRG.10780|MSTRG.16555|MSTRG.21515|MSTRG.21674|gene-ANN_07381|gene-ANN_06071|gene-ANN_11864|MSTRG.10781|gene-ANN_15822|gene-ANN_20302|gene-ANN_14186|MSTRG.21387|gene-ANN_15962|gene-ANN_19303|MSTRG.14994
4	map00592	alpha-Linolenic acid metabolism	KEGG PATHWAY	4/ 927	15/ 11592	0.266667	0.0271883	0.236612	Metabolism	Lipid metabolism	gene-ANN_08606|gene-ANN_07332|MSTRG.8423|MSTRG.25888
17	map00040	Pentose and glucuronate interconversions	KEGG PATHWAY	17/ 927	131/ 11592	0.129771	0.0318052	0.238169	Metabolism	Carbohydrate metabolism	MSTRG.23780|gene-ANN_10279|gene-ANN_12223|MSTRG.17875|MSTRG.22511|gene-ANN_00313|MSTRG.5757|gene-ANN_10275|MSTRG.2748|gene-ANN_10277|gene-ANN_21884|MSTRG.22541|gene-ANN_20522|gene-ANN_19504|gene-ANN_20797|MSTRG.2764|gene-ANN_20529
5	map04964	Proximal tubule bicarbonate reclamation	KEGG PATHWAY	5/ 927	22/ 11592	0.227273	0.0271071	0.242458	Organismal Systems	Excretory system	MSTRG.5825|gene-ANN_05323|gene-ANN_19853|gene-ANN_05327|gene-ANN_25703
12	map04260	Cardiac muscle contraction	KEGG PATHWAY	12/ 927	84/ 11592	0.142857	0.0344487	0.2465	Organismal Systems	Circulatory system	gene-ANN_01980|MSTRG.25971|MSTRG.20720|gene-ANN_05323|gene-ANN_05327|gene-ANN_16030|MSTRG.19460|gene-ANN_12966|gene-ANN_18323|MSTRG.23249|gene-ANN_19853|MSTRG.10969
2	map00591	Linoleic acid metabolism	KEGG PATHWAY	2/ 927	4/ 11592	0.5	0.034375	0.251563	Metabolism	Lipid metabolism	MSTRG.8423|MSTRG.25888
16	map04141	Protein processing in endoplasmic reticulum	KEGG PATHWAY	16/ 927	124/ 11592	0.129032	0.038197	0.26169	Genetic Information Processing	Folding, sorting and degradation	gene-ANN_06219|MSTRG.22505|gene-ANN_21397|gene-ANN_15856|gene-ANN_25355|gene-ANN_18620|gene-ANN_21396|MSTRG.12672|gene-ANN_19955|MSTRG.14156|gene-ANN_10384|MSTRG.4231|gene-ANN_07091|MSTRG.24937|gene-ANN_07265|gene-ANN_09597
15	map00140	Steroid hormone biosynthesis	KEGG PATHWAY	15/ 927	114/ 11592	0.131579	0.0377639	0.264347	Metabolism	Lipid metabolism	MSTRG.11169|gene-ANN_10279|MSTRG.22511|gene-ANN_00313|MSTRG.5757|gene-ANN_10275|MSTRG.2748|gene-ANN_10277|gene-ANN_21884|MSTRG.22541|gene-ANN_20522|MSTRG.11150|MSTRG.2764|gene-ANN_07295|gene-ANN_20529
13	map04145	Phagosome	KEGG PATHWAY	13/ 927	97/ 11592	0.134021	0.0447571	0.300246	Cellular Processes	Transport and catabolism	gene-ANN_12816|gene-ANN_13795|MSTRG.6240|MSTRG.27903|gene-ANN_12813|gene-ANN_05514|MSTRG.8663|gene-ANN_01682|gene-ANN_09922|MSTRG.3219|MSTRG.25613|MSTRG.8102|gene-ANN_06415
15	map04020	Calcium signaling pathway	KEGG PATHWAY	15/ 927	117/ 11592	0.128205	0.0459207	0.301765	Environmental Information Processing	Signal transduction	MSTRG.13232|gene-ANN_09676|MSTRG.20720|gene-ANN_26334|MSTRG.933|MSTRG.897|gene-ANN_14783|gene-ANN_20994|gene-ANN_02867|gene-ANN_13795|gene-ANN_12966|gene-ANN_11301|MSTRG.19460|gene-ANN_02312|MSTRG.7565
7	map01523	Antifolate resistance	KEGG PATHWAY	7/ 927	42/ 11592	0.166667	0.0470662	0.303106	Human Diseases	Drug resistance: antineoplastic	gene-ANN_24196|gene-ANN_24895|MSTRG.9820|gene-ANN_17767|MSTRG.19440|gene-ANN_04694|gene-ANN_18329
6	map00600	Sphingolipid metabolism	KEGG PATHWAY	6/ 927	34/ 11592	0.176471	0.0502715	0.317401	Metabolism	Lipid metabolism	MSTRG.5877|MSTRG.26240|gene-ANN_18376|MSTRG.25049|gene-ANN_04540|MSTRG.11618
13	map04750	Inflammatory mediator regulation of TRP channels	KEGG PATHWAY	13/ 927	100/ 11592	0.13	0.0549495	0.340264	Organismal Systems	Sensory system	gene-ANN_01064|gene-ANN_25818|MSTRG.1117|gene-ANN_20994|gene-ANN_25637|gene-ANN_06071|MSTRG.25888|MSTRG.10670|gene-ANN_13657|MSTRG.8510|MSTRG.8423|MSTRG.20944|MSTRG.7565
9	map00520	Amino sugar and nucleotide sugar metabolism	KEGG PATHWAY	9/ 927	63/ 11592	0.142857	0.0618874	0.375995	Metabolism	Carbohydrate metabolism	gene-ANN_05854|MSTRG.27845|gene-ANN_19564|MSTRG.26240|gene-ANN_11240|MSTRG.5883|gene-ANN_05105|gene-ANN_07474|gene-ANN_23973
7	map04971	Gastric acid secretion	KEGG PATHWAY	7/ 927	46/ 11592	0.152174	0.0711029	0.408842	Organismal Systems	Digestive system	gene-ANN_19853|gene-ANN_05323|MSTRG.9820|gene-ANN_05327|gene-ANN_20994|gene-ANN_02312|MSTRG.7565
12	map04925	Aldosterone synthesis and secretion	KEGG PATHWAY	12/ 927	94/ 11592	0.12766	0.0709126	0.415161	Organismal Systems	Endocrine system	gene-ANN_12816|MSTRG.8102|gene-ANN_05323|gene-ANN_19853|gene-ANN_20994|gene-ANN_05327|gene-ANN_12813|gene-ANN_05514|MSTRG.8663|gene-ANN_12966|MSTRG.7565|gene-ANN_06415
13	map05146	Amoebiasis	KEGG PATHWAY	13/ 927	104/ 11592	0.125	0.0708373	0.4224	Human Diseases	Infectious disease: parasitic	gene-ANN_19822|gene-ANN_19821|gene-ANN_07889|gene-ANN_24588|MSTRG.23993|MSTRG.23982|gene-ANN_20994|gene-ANN_03295|MSTRG.24947|gene-ANN_19818|MSTRG.14668|gene-ANN_04157|MSTRG.29502
22	map05207	Chemical carcinogenesis - receptor activation	KEGG PATHWAY	22/ 927	199/ 11592	0.110553	0.0751191	0.424357	Human Diseases	Cancer: overview	gene-ANN_10279|MSTRG.21672|MSTRG.21674|gene-ANN_12966|gene-ANN_11301|gene-ANN_02696|MSTRG.22511|gene-ANN_21884|gene-ANN_20522|MSTRG.2764|gene-ANN_20529|MSTRG.13232|gene-ANN_10275|MSTRG.2748|gene-ANN_10277|MSTRG.22541|MSTRG.21387|MSTRG.14994|MSTRG.5757|gene-ANN_00313|gene-ANN_01064|gene-ANN_15962
2	map00601	Glycosphingolipid biosynthesis - lacto and neolacto series	KEGG PATHWAY	2/ 927	6/ 11592	0.333333	0.077188	0.428526	Metabolism	Glycan biosynthesis and metabolism	gene-ANN_20975|MSTRG.15353
1	map00261	Monobactam biosynthesis	KEGG PATHWAY	1/ 927	1/ 11592	1	0.0799689	0.436441	Metabolism	Biosynthesis of other secondary metabolites	gene-ANN_14995
12	map05410	Hypertrophic cardiomyopathy	KEGG PATHWAY	12/ 927	97/ 11592	0.123711	0.0854373	0.450997	Human Diseases	Cardiovascular disease	gene-ANN_01980|MSTRG.3814|gene-ANN_01577|gene-ANN_21787|gene-ANN_21789|MSTRG.20720|gene-ANN_21103|gene-ANN_16030|gene-ANN_13795|gene-ANN_12966|MSTRG.8510|MSTRG.3376
9	map05231	Choline metabolism in cancer	KEGG PATHWAY	9/ 927	67/ 11592	0.134328	0.0846026	0.454034	Human Diseases	Cancer: overview	MSTRG.5877|gene-ANN_07839|gene-ANN_11089|MSTRG.23075|MSTRG.11388|gene-ANN_12326|MSTRG.10222|MSTRG.8423|MSTRG.26316
15	map04014	Ras signaling pathway	KEGG PATHWAY	15/ 927	130/ 11592	0.115385	0.0954206	0.472699	Environmental Information Processing	Signal transduction	MSTRG.13232|gene-ANN_09476|MSTRG.18806|gene-ANN_09676|gene-ANN_26334|MSTRG.897|MSTRG.20895|gene-ANN_02867|MSTRG.25888|gene-ANN_11301|MSTRG.8510|MSTRG.5769|MSTRG.8423|MSTRG.7565|gene-ANN_16477
5	map00531	Glycosaminoglycan degradation	KEGG PATHWAY	5/ 927	31/ 11592	0.16129	0.0972373	0.4744	Metabolism	Glycan biosynthesis and metabolism	gene-ANN_12223|gene-ANN_05773|MSTRG.19670|MSTRG.26240|gene-ANN_20797
13	map04137	Mitophagy - animal	KEGG PATHWAY	13/ 927	109/ 11592	0.119266	0.0945464	0.475686	Cellular Processes	Transport and catabolism	MSTRG.1333|gene-ANN_03579|gene-ANN_18608|gene-ANN_25355|gene-ANN_01064|MSTRG.7079|gene-ANN_03444|gene-ANN_10384|MSTRG.1368|MSTRG.1358|MSTRG.1396|gene-ANN_03117|MSTRG.4231
10	map04270	Vascular smooth muscle contraction	KEGG PATHWAY	10/ 927	78/ 11592	0.128205	0.0916279	0.475874	Organismal Systems	Circulatory system	MSTRG.20895|gene-ANN_03711|gene-ANN_14783|gene-ANN_20994|gene-ANN_12966|MSTRG.25888|MSTRG.1706|gene-ANN_02312|MSTRG.7565|MSTRG.8423
4	map04216	Ferroptosis	KEGG PATHWAY	4/ 927	22/ 11592	0.181818	0.093781	0.479325	Cellular Processes	Cell growth and death	gene-ANN_25859|gene-ANN_08138|MSTRG.10828|gene-ANN_09710
18	map04013	MAPK signaling pathway - fly	KEGG PATHWAY	18/ 927	163/ 11592	0.110429	0.100719	0.484053	Environmental Information Processing	Signal transduction	MSTRG.1333|gene-ANN_03579|MSTRG.5663|MSTRG.5769|gene-ANN_18608|gene-ANN_12235|gene-ANN_25705|MSTRG.23117|gene-ANN_03444|gene-ANN_06071|gene-ANN_11310|MSTRG.18806|MSTRG.1368|MSTRG.21473|MSTRG.1358|MSTRG.1396|gene-ANN_20510|gene-ANN_01064
17	map04015	Rap1 signaling pathway	KEGG PATHWAY	17/ 927	153/ 11592	0.111111	0.103891	0.484827	Environmental Information Processing	Signal transduction	gene-ANN_09676|MSTRG.13232|gene-ANN_09476|gene-ANN_14783|MSTRG.20895|gene-ANN_26334|MSTRG.897|gene-ANN_01064|gene-ANN_20994|gene-ANN_12257|gene-ANN_06071|gene-ANN_02867|gene-ANN_11301|MSTRG.8510|MSTRG.7565|gene-ANN_24257|gene-ANN_16477
8	map04913	Ovarian steroidogenesis	KEGG PATHWAY	8/ 927	60/ 11592	0.133333	0.103712	0.491107	Organismal Systems	Endocrine system	gene-ANN_12816|gene-ANN_12813|gene-ANN_05514|MSTRG.8663|MSTRG.8510|MSTRG.8423|MSTRG.8102|gene-ANN_06415
5	map04961	Endocrine and other factor-regulated calcium reabsorption	KEGG PATHWAY	5/ 927	32/ 11592	0.15625	0.108069	0.497118	Organismal Systems	Excretory system	gene-ANN_05323|gene-ANN_19853|gene-ANN_05327|gene-ANN_20994|MSTRG.20720
8	map04924	Renin secretion	KEGG PATHWAY	8/ 927	61/ 11592	0.131148	0.111493	0.505645	Organismal Systems	Endocrine system	MSTRG.3814|gene-ANN_01577|gene-ANN_03711|gene-ANN_21103|gene-ANN_20994|gene-ANN_12966|MSTRG.1706|MSTRG.7565
11	map04115	p53 signaling pathway	KEGG PATHWAY	11/ 927	93/ 11592	0.11828	0.12246	0.532868	Cellular Processes	Cell growth and death	MSTRG.1333|gene-ANN_03579|gene-ANN_18608|MSTRG.5428|gene-ANN_03444|MSTRG.28924|MSTRG.1358|MSTRG.8510|MSTRG.1396|MSTRG.1714|MSTRG.1368
5	map00590	Arachidonic acid metabolism	KEGG PATHWAY	5/ 927	33/ 11592	0.151515	0.119461	0.534257	Metabolism	Lipid metabolism	MSTRG.8423|MSTRG.27696|gene-ANN_09710|gene-ANN_07687|MSTRG.25888
5	map00030	Pentose phosphate pathway	KEGG PATHWAY	5/ 927	33/ 11592	0.151515	0.119461	0.534257	Metabolism	Carbohydrate metabolism	MSTRG.7232|MSTRG.6771|gene-ANN_07237|MSTRG.17231|gene-ANN_26508
6	map00052	Galactose metabolism	KEGG PATHWAY	6/ 927	43/ 11592	0.139535	0.125447	0.538584	Metabolism	Carbohydrate metabolism	MSTRG.23780|MSTRG.27845|gene-ANN_19504|MSTRG.23479|MSTRG.10027|MSTRG.5883
2	map00603	Glycosphingolipid biosynthesis - globo and isoglobo series	KEGG PATHWAY	2/ 927	8/ 11592	0.25	0.129623	0.542061	Metabolism	Glycan biosynthesis and metabolism	MSTRG.1544|MSTRG.26240
13	map05202	Transcriptional misregulation in cancer	KEGG PATHWAY	13/ 927	115/ 11592	0.113043	0.128729	0.545403	Human Diseases	Cancer: overview	gene-ANN_09676|MSTRG.17432|gene-ANN_26334|MSTRG.897|MSTRG.27696|gene-ANN_18398|MSTRG.29493|MSTRG.28924|MSTRG.36|MSTRG.8510|MSTRG.27116|gene-ANN_23879|gene-ANN_02867
12	map05418	Fluid shear stress and atherosclerosis	KEGG PATHWAY	12/ 927	106/ 11592	0.113208	0.139316	0.575127	Human Diseases	Cardiovascular disease	MSTRG.13232|MSTRG.20895|MSTRG.21672|gene-ANN_01064|MSTRG.21387|MSTRG.21674|gene-ANN_15962|gene-ANN_06071|gene-ANN_11301|MSTRG.21473|MSTRG.7565|MSTRG.14994
5	map00350	Tyrosine metabolism	KEGG PATHWAY	5/ 927	35/ 11592	0.142857	0.143832	0.578922	Metabolism	Amino acid metabolism	gene-ANN_14356|MSTRG.10887|gene-ANN_02123|gene-ANN_02122|MSTRG.24703
14	map00230	Purine metabolism	KEGG PATHWAY	14/ 927	128/ 11592	0.109375	0.143018	0.582932	Metabolism	Nucleotide metabolism	MSTRG.5578|MSTRG.6282|MSTRG.6280|MSTRG.23446|gene-ANN_06712|gene-ANN_01309|gene-ANN_11298|gene-ANN_19983|gene-ANN_14995|MSTRG.1527|gene-ANN_03664|gene-ANN_01321|MSTRG.17231|MSTRG.6756
10	map04915	Estrogen signaling pathway	KEGG PATHWAY	10/ 927	86/ 11592	0.116279	0.147683	0.587086	Organismal Systems	Endocrine system	MSTRG.8818|MSTRG.8819|gene-ANN_05234|gene-ANN_01064|gene-ANN_20994|MSTRG.4422|MSTRG.8820|gene-ANN_13570|MSTRG.7565|gene-ANN_24257
11	map04970	Salivary secretion	KEGG PATHWAY	11/ 927	98/ 11592	0.112245	0.158629	0.587109	Organismal Systems	Digestive system	gene-ANN_19853|MSTRG.1064|gene-ANN_03095|gene-ANN_03711|gene-ANN_05323|gene-ANN_20994|gene-ANN_05327|gene-ANN_13795|MSTRG.1706|MSTRG.7565|gene-ANN_03096
12	map04022	cGMP-PKG signaling pathway	KEGG PATHWAY	12/ 927	109/ 11592	0.110092	0.160605	0.587669	Environmental Information Processing	Signal transduction	MSTRG.20895|MSTRG.20720|gene-ANN_03711|gene-ANN_05323|gene-ANN_20994|gene-ANN_05327|gene-ANN_16030|gene-ANN_12966|MSTRG.1706|gene-ANN_19853|gene-ANN_02312|MSTRG.7565
1	map04672	Intestinal immune network for IgA production	KEGG PATHWAY	1/ 927	2/ 11592	0.5	0.153549	0.588605	Organismal Systems	Immune system	MSTRG.3376
3	map00565	Ether lipid metabolism	KEGG PATHWAY	3/ 927	17/ 11592	0.176471	0.150017	0.58909	Metabolism	Lipid metabolism	MSTRG.5877|MSTRG.8423|MSTRG.25888
3	map00220	Arginine biosynthesis	KEGG PATHWAY	3/ 927	17/ 11592	0.176471	0.150017	0.58909	Metabolism	Amino acid metabolism	gene-ANN_13795|gene-ANN_02123|gene-ANN_02122
10	map04066	HIF-1 signaling pathway	KEGG PATHWAY	10/ 927	87/ 11592	0.114943	0.15571	0.589865	Environmental Information Processing	Signal transduction	MSTRG.13232|gene-ANN_09676|MSTRG.13990|gene-ANN_26334|MSTRG.897|MSTRG.4366|gene-ANN_02867|gene-ANN_11301|MSTRG.8510|MSTRG.18903
6	map05110	Vibrio cholerae infection	KEGG PATHWAY	6/ 927	46/ 11592	0.130435	0.158441	0.593232	Human Diseases	Infectious disease: bacterial	MSTRG.1064|MSTRG.6240|gene-ANN_03095|gene-ANN_03096|MSTRG.9820|gene-ANN_01682
7	map00071	Fatty acid degradation	KEGG PATHWAY	7/ 927	57/ 11592	0.122807	0.167938	0.594242	Metabolism	Lipid metabolism	gene-ANN_09759|MSTRG.19263|MSTRG.11589|gene-ANN_21614|gene-ANN_08606|gene-ANN_07332|gene-ANN_18401
7	map05160	Hepatitis C	KEGG PATHWAY	7/ 927	57/ 11592	0.122807	0.167938	0.594242	Human Diseases	Infectious disease: viral	gene-ANN_19784|gene-ANN_12813|gene-ANN_05514|gene-ANN_12816|MSTRG.8663|MSTRG.8102|gene-ANN_06415
11	map05152	Tuberculosis	KEGG PATHWAY	11/ 927	99/ 11592	0.111111	0.166448	0.595513	Human Diseases	Infectious disease: bacterial	MSTRG.8818|MSTRG.8819|MSTRG.20895|MSTRG.6240|gene-ANN_01064|MSTRG.4422|gene-ANN_06071|MSTRG.8820|gene-ANN_13570|MSTRG.7565|gene-ANN_01682
4	map00511	Other glycan degradation	KEGG PATHWAY	4/ 927	27/ 11592	0.148148	0.165412	0.598457	Metabolism	Glycan biosynthesis and metabolism	gene-ANN_15454|MSTRG.11618|MSTRG.26240|gene-ANN_04540
10	map00981	Insect hormone biosynthesis	KEGG PATHWAY	10/ 927	91/ 11592	0.10989	0.189886	0.605378	Metabolism	Metabolism of terpenoids and polyketides	MSTRG.11169|MSTRG.2894|gene-ANN_00418|gene-ANN_10859|gene-ANN_07295|MSTRG.11150|gene-ANN_16748|MSTRG.4304|MSTRG.4056|MSTRG.19474
23	map05415	Diabetic cardiomyopathy	KEGG PATHWAY	23/ 927	235/ 11592	0.0978723	0.181968	0.610352	Human Diseases	Cardiovascular disease	gene-ANN_01577|MSTRG.25971|gene-ANN_21103|gene-ANN_10307|MSTRG.3814|MSTRG.23488|MSTRG.24961|gene-ANN_24588|MSTRG.4422|MSTRG.6640|MSTRG.8820|MSTRG.23249|gene-ANN_05923|gene-ANN_06071|MSTRG.22313|gene-ANN_03558|MSTRG.10969|MSTRG.8818|MSTRG.8819|MSTRG.7232|gene-ANN_13570|MSTRG.25441|MSTRG.18903
7	map04933	AGE-RAGE signaling pathway in diabetic complications	KEGG PATHWAY	7/ 927	59/ 11592	0.118644	0.189868	0.611375	Human Diseases	Endocrine and metabolic disease	MSTRG.13232|gene-ANN_02934|gene-ANN_24588|MSTRG.24947|gene-ANN_11301|gene-ANN_02696|gene-ANN_06071
16	map04510	Focal adhesion	KEGG PATHWAY	16/ 927	157/ 11592	0.101911	0.18853	0.613197	Cellular Processes	Cellular community - eukaryotes	MSTRG.13232|gene-ANN_09676|gene-ANN_07889|MSTRG.20895|gene-ANN_26334|MSTRG.897|gene-ANN_01064|gene-ANN_12257|MSTRG.24947|gene-ANN_02867|MSTRG.14668|gene-ANN_11301|MSTRG.8510|MSTRG.3376|gene-ANN_02312|MSTRG.29502
4	map00650	Butanoate metabolism	KEGG PATHWAY	4/ 927	28/ 11592	0.142857	0.1816	0.615527	Metabolism	Carbohydrate metabolism	MSTRG.7132|MSTRG.18408|MSTRG.11589|MSTRG.18406
10	map04921	Oxytocin signaling pathway	KEGG PATHWAY	10/ 927	90/ 11592	0.111111	0.181043	0.620169	Organismal Systems	Endocrine system	gene-ANN_01980|MSTRG.20895|gene-ANN_01064|gene-ANN_20994|gene-ANN_07285|gene-ANN_12966|gene-ANN_02312|MSTRG.7565|MSTRG.8423|gene-ANN_24257
2	map00730	Thiamine metabolism	KEGG PATHWAY	2/ 927	10/ 11592	0.2	0.187723	0.623163	Metabolism	Metabolism of cofactors and vitamins	MSTRG.23040|gene-ANN_19474
2	map00400	Phenylalanine, tyrosine and tryptophan biosynthesis	KEGG PATHWAY	2/ 927	10/ 11592	0.2	0.187723	0.623163	Metabolism	Amino acid metabolism	gene-ANN_02123|gene-ANN_02122
17	map04024	cAMP signaling pathway	KEGG PATHWAY	17/ 927	167/ 11592	0.101796	0.180782	0.625933	Environmental Information Processing	Signal transduction	gene-ANN_24196|gene-ANN_01309|MSTRG.20895|gene-ANN_24895|gene-ANN_14783|gene-ANN_05323|MSTRG.9820|gene-ANN_05327|gene-ANN_17767|MSTRG.19440|gene-ANN_12966|gene-ANN_19853|gene-ANN_08606|gene-ANN_07332|MSTRG.7565|gene-ANN_01321|gene-ANN_18329
8	map04927	Cortisol synthesis and secretion	KEGG PATHWAY	8/ 927	71/ 11592	0.112676	0.205089	0.647437	Organismal Systems	Endocrine system	gene-ANN_12816|gene-ANN_20994|gene-ANN_12813|gene-ANN_05514|MSTRG.8663|gene-ANN_12966|MSTRG.8102|gene-ANN_06415
7	map04928	Parathyroid hormone synthesis, secretion and action	KEGG PATHWAY	7/ 927	61/ 11592	0.114754	0.212882	0.665514	Organismal Systems	Endocrine system	MSTRG.20895|MSTRG.36|gene-ANN_01309|gene-ANN_20994|MSTRG.7273|gene-ANN_02934|gene-ANN_01321
2	map04950	Maturity onset diabetes of the young	KEGG PATHWAY	2/ 927	11/ 11592	0.181818	0.217936	0.674763	Human Diseases	Endocrine and metabolic disease	MSTRG.36|gene-ANN_04504
3	map05219	Bladder cancer	KEGG PATHWAY	3/ 927	21/ 11592	0.142857	0.233466	0.677261	Human Diseases	Cancer: specific types	MSTRG.13232|gene-ANN_01064|gene-ANN_11301
3	map00360	Phenylalanine metabolism	KEGG PATHWAY	3/ 927	21/ 11592	0.142857	0.233466	0.677261	Metabolism	Amino acid metabolism	gene-ANN_02123|gene-ANN_02122|MSTRG.24703
1	map00780	Biotin metabolism	KEGG PATHWAY	1/ 927	3/ 11592	0.333333	0.221251	0.678502	Metabolism	Metabolism of cofactors and vitamins	gene-ANN_08217
5	map00790	Folate biosynthesis	KEGG PATHWAY	5/ 927	41/ 11592	0.121951	0.22759	0.678556	Metabolism	Metabolism of cofactors and vitamins	MSTRG.23780|MSTRG.23040|gene-ANN_19474|MSTRG.25704|gene-ANN_19504
12	map04530	Tight junction	KEGG PATHWAY	12/ 927	117/ 11592	0.102564	0.224618	0.68233	Cellular Processes	Cellular community - eukaryotes	gene-ANN_27382|gene-ANN_27381|MSTRG.20895|gene-ANN_01064|gene-ANN_14460|MSTRG.9820|MSTRG.7273|gene-ANN_09922|gene-ANN_12966|MSTRG.3219|MSTRG.25613|MSTRG.29943
10	map00561	Glycerolipid metabolism	KEGG PATHWAY	10/ 927	95/ 11592	0.105263	0.227064	0.683314	Metabolism	Lipid metabolism	MSTRG.23780|MSTRG.17875|MSTRG.5877|gene-ANN_17011|gene-ANN_19504|gene-ANN_00345|gene-ANN_11871|MSTRG.11574|MSTRG.19231|gene-ANN_01731
4	map00051	Fructose and mannose metabolism	KEGG PATHWAY	4/ 927	31/ 11592	0.129032	0.232911	0.68805	Metabolism	Carbohydrate metabolism	MSTRG.23780|gene-ANN_23973|gene-ANN_19504|MSTRG.13990
4	map04612	Antigen processing and presentation	KEGG PATHWAY	4/ 927	31/ 11592	0.129032	0.232911	0.68805	Organismal Systems	Immune system	MSTRG.18272|MSTRG.7347|MSTRG.6768|gene-ANN_19784
4	map04623	Cytosolic DNA-sensing pathway	KEGG PATHWAY	4/ 927	32/ 11592	0.125	0.250746	0.696037	Organismal Systems	Immune system	MSTRG.12454|gene-ANN_17157|gene-ANN_16917|gene-ANN_10513
2	map00910	Nitrogen metabolism	KEGG PATHWAY	2/ 927	12/ 11592	0.166667	0.248515	0.701947	Metabolism	Energy metabolism	MSTRG.5825|gene-ANN_00135
2	map00430	Taurine and hypotaurine metabolism	KEGG PATHWAY	2/ 927	12/ 11592	0.166667	0.248515	0.701947	Metabolism	Metabolism of other amino acids	MSTRG.26260|gene-ANN_07687
6	map04918	Thyroid hormone synthesis	KEGG PATHWAY	6/ 927	53/ 11592	0.113208	0.247382	0.704929	Organismal Systems	Endocrine system	gene-ANN_19853|gene-ANN_05323|gene-ANN_09710|gene-ANN_20994|gene-ANN_05327|gene-ANN_20510
6	map00562	Inositol phosphate metabolism	KEGG PATHWAY	6/ 927	54/ 11592	0.111111	0.261139	0.718691	Metabolism	Carbohydrate metabolism	gene-ANN_07257|MSTRG.933|MSTRG.10161|gene-ANN_21293|gene-ANN_04895|MSTRG.6676
6	map00900	Terpenoid backbone biosynthesis	KEGG PATHWAY	6/ 927	54/ 11592	0.111111	0.261139	0.718691	Metabolism	Metabolism of terpenoids and polyketides	MSTRG.11169|MSTRG.5708|MSTRG.3114|MSTRG.7132|gene-ANN_07295|MSTRG.11150
4	map04920	Adipocytokine signaling pathway	KEGG PATHWAY	4/ 927	33/ 11592	0.121212	0.268854	0.727488	Organismal Systems	Endocrine system	gene-ANN_09759|gene-ANN_07285|gene-ANN_21614|gene-ANN_25703
5	map04960	Aldosterone-regulated sodium reabsorption	KEGG PATHWAY	5/ 927	44/ 11592	0.113636	0.273868	0.734878	Organismal Systems	Excretory system	MSTRG.8510|MSTRG.7273|gene-ANN_05323|gene-ANN_19853|gene-ANN_05327
10	map04360	Axon guidance	KEGG PATHWAY	10/ 927	100/ 11592	0.1	0.277023	0.737201	Organismal Systems	Development and regeneration	gene-ANN_16048|MSTRG.20895|gene-ANN_10244|gene-ANN_01064|gene-ANN_08208|MSTRG.8136|MSTRG.8122|MSTRG.8123|gene-ANN_06681|gene-ANN_12013
9	map04071	Sphingolipid signaling pathway	KEGG PATHWAY	9/ 927	89/ 11592	0.101124	0.280754	0.741007	Environmental Information Processing	Signal transduction	MSTRG.8818|MSTRG.8819|MSTRG.20895|gene-ANN_20994|gene-ANN_18376|gene-ANN_06071|MSTRG.8820|gene-ANN_13570|MSTRG.4422
1	map00604	Glycosphingolipid biosynthesis - ganglio series	KEGG PATHWAY	1/ 927	4/ 11592	0.25	0.283543	0.742282	Metabolism	Glycan biosynthesis and metabolism	MSTRG.26240
9	map04210	Apoptosis	KEGG PATHWAY	9/ 927	90/ 11592	0.1	0.291833	0.757825	Cellular Processes	Cell growth and death	MSTRG.8818|MSTRG.8819|MSTRG.4422|gene-ANN_09922|MSTRG.28924|gene-ANN_13570|MSTRG.25613|MSTRG.3219|MSTRG.8820
8	map04926	Relaxin signaling pathway	KEGG PATHWAY	8/ 927	79/ 11592	0.101266	0.296118	0.762801	Organismal Systems	Endocrine system	MSTRG.13232|gene-ANN_24588|gene-ANN_01064|MSTRG.24947|gene-ANN_13795|gene-ANN_11301|gene-ANN_06071|gene-ANN_24257
3	map04130	SNARE interactions in vesicular transport	KEGG PATHWAY	3/ 927	24/ 11592	0.125	0.300341	0.767539	Genetic Information Processing	Folding, sorting and degradation	MSTRG.16866|MSTRG.17046|gene-ANN_07189
2	map00450	Selenocompound metabolism	KEGG PATHWAY	2/ 927	14/ 11592	0.142857	0.309807	0.785494	Metabolism	Metabolism of other amino acids	gene-ANN_14995|MSTRG.9271
3	map00130	Ubiquinone and other terpenoid-quinone biosynthesis	KEGG PATHWAY	3/ 927	25/ 11592	0.12	0.322923	0.787737	Metabolism	Metabolism of cofactors and vitamins	gene-ANN_09537|MSTRG.9409|MSTRG.24703
7	map00010	Glycolysis / Gluconeogenesis	KEGG PATHWAY	7/ 927	69/ 11592	0.101449	0.31317	0.787819	Metabolism	Carbohydrate metabolism	MSTRG.17875|gene-ANN_21293|MSTRG.10027|gene-ANN_25703|gene-ANN_04895|gene-ANN_03022|MSTRG.18903
13	map04152	AMPK signaling pathway	KEGG PATHWAY	13/ 927	139/ 11592	0.0935252	0.319134	0.790469	Environmental Information Processing	Signal transduction	gene-ANN_18777|MSTRG.13990|MSTRG.21473|MSTRG.16555|MSTRG.9820|gene-ANN_07285|MSTRG.15385|MSTRG.21515|gene-ANN_15822|gene-ANN_21614|gene-ANN_25703|gene-ANN_14186|MSTRG.8510
5	map04730	Long-term depression	KEGG PATHWAY	5/ 927	47/ 11592	0.106383	0.321864	0.791146	Organismal Systems	Nervous system	MSTRG.8510|MSTRG.8423|gene-ANN_13795|gene-ANN_20994|gene-ANN_24257
6	map04391	Hippo signaling pathway - fly	KEGG PATHWAY	6/ 927	58/ 11592	0.103448	0.317869	0.79344	Environmental Information Processing	Signal transduction	gene-ANN_27382|gene-ANN_27381|gene-ANN_14460|gene-ANN_22863|MSTRG.8415|MSTRG.29943
6	map00564	Glycerophospholipid metabolism	KEGG PATHWAY	6/ 927	59/ 11592	0.101695	0.33236	0.80466	Metabolism	Lipid metabolism	MSTRG.5877|MSTRG.1250|MSTRG.25888|MSTRG.8423|gene-ANN_11089|MSTRG.5441
5	map00270	Cysteine and methionine metabolism	KEGG PATHWAY	5/ 927	48/ 11592	0.104167	0.33809	0.812426	Metabolism	Amino acid metabolism	gene-ANN_25859|gene-ANN_02123|gene-ANN_02122|MSTRG.9271|MSTRG.20267
4	map05212	Pancreatic cancer	KEGG PATHWAY	4/ 927	38/ 11592	0.105263	0.361691	0.850105	Human Diseases	Cancer: specific types	MSTRG.13232|MSTRG.28924|gene-ANN_11301|gene-ANN_16477
6	map04540	Gap junction	KEGG PATHWAY	6/ 927	61/ 11592	0.0983607	0.361551	0.856025	Cellular Processes	Cellular community - eukaryotes	MSTRG.27903|gene-ANN_01064|gene-ANN_20994|gene-ANN_09922|MSTRG.3219|MSTRG.25613
3	map04740	Olfactory transduction	KEGG PATHWAY	3/ 927	27/ 11592	0.111111	0.36802	0.858712	Organismal Systems	Sensory system	MSTRG.21964|MSTRG.7565|MSTRG.20720
5	map04370	VEGF signaling pathway	KEGG PATHWAY	5/ 927	50/ 11592	0.1	0.370697	0.858738	Environmental Information Processing	Signal transduction	gene-ANN_06071|MSTRG.13232|MSTRG.8423|gene-ANN_01064|gene-ANN_11301
9	map05414	Dilated cardiomyopathy	KEGG PATHWAY	9/ 927	96/ 11592	0.09375	0.360236	0.85923	Human Diseases	Cardiovascular disease	gene-ANN_01980|gene-ANN_21787|gene-ANN_21789|MSTRG.20720|gene-ANN_16030|gene-ANN_13795|gene-ANN_12966|MSTRG.8510|MSTRG.3376
13	map05130	Pathogenic Escherichia coli infection	KEGG PATHWAY	13/ 927	147/ 11592	0.0884354	0.394585	0.888506	Human Diseases	Infectious disease: bacterial	gene-ANN_01064|MSTRG.20895|gene-ANN_17006|gene-ANN_12013|MSTRG.21473|gene-ANN_21760|gene-ANN_06071|MSTRG.7273|gene-ANN_09922|gene-ANN_12859|MSTRG.27903|MSTRG.3219|MSTRG.25613
5	map04721	Synaptic vesicle cycle	KEGG PATHWAY	5/ 927	51/ 11592	0.0980392	0.387019	0.890143	Organismal Systems	Nervous system	gene-ANN_22058|MSTRG.17240|MSTRG.6240|gene-ANN_04252|gene-ANN_01682
6	map05142	Chagas disease	KEGG PATHWAY	6/ 927	63/ 11592	0.0952381	0.390876	0.89264	Human Diseases	Infectious disease: parasitic	MSTRG.3814|gene-ANN_01577|gene-ANN_21103|gene-ANN_20994|gene-ANN_06071|gene-ANN_24257
8	map04611	Platelet activation	KEGG PATHWAY	8/ 927	87/ 11592	0.091954	0.394494	0.894556	Organismal Systems	Immune system	MSTRG.20895|gene-ANN_24588|gene-ANN_01064|gene-ANN_20994|gene-ANN_12257|gene-ANN_06071|gene-ANN_02312|MSTRG.8423
6	map01524	Platinum drug resistance	KEGG PATHWAY	6/ 927	65/ 11592	0.0923077	0.420169	0.933066	Human Diseases	Drug resistance: antineoplastic	MSTRG.21672|gene-ANN_15962|MSTRG.21674|MSTRG.21387|gene-ANN_06600|MSTRG.14994
7	map04911	Insulin secretion	KEGG PATHWAY	7/ 927	77/ 11592	0.0909091	0.420023	0.939218	Organismal Systems	Endocrine system	gene-ANN_19853|gene-ANN_03711|gene-ANN_05323|gene-ANN_20994|gene-ANN_05327|gene-ANN_12966|MSTRG.1706
9	map05206	MicroRNAs in cancer	KEGG PATHWAY	9/ 927	102/ 11592	0.0882353	0.430233	0.94887	Human Diseases	Cancer: overview	MSTRG.13232|gene-ANN_11968|MSTRG.20895|gene-ANN_07792|MSTRG.17432|gene-ANN_19494|gene-ANN_11301|gene-ANN_12145|MSTRG.6196
5	map04350	TGF-beta signaling pathway	KEGG PATHWAY	5/ 927	54/ 11592	0.0925926	0.435722	0.954439	Environmental Information Processing	Signal transduction	MSTRG.24025|MSTRG.20895|gene-ANN_23879|MSTRG.26121|gene-ANN_05018
4	map00020	Citrate cycle (TCA cycle)	KEGG PATHWAY	4/ 927	43/ 11592	0.0930233	0.454171	0.981498	Metabolism	Carbohydrate metabolism	gene-ANN_12463|MSTRG.18903|MSTRG.6527|gene-ANN_25703
5	map05412	Arrhythmogenic right ventricular cardiomyopathy	KEGG PATHWAY	5/ 927	55/ 11592	0.0909091	0.451785	0.982938	Human Diseases	Cardiovascular disease	gene-ANN_01980|MSTRG.3376|gene-ANN_13795|gene-ANN_12966|MSTRG.20720
17	map04010	MAPK signaling pathway	KEGG PATHWAY	17/ 927	203/ 11592	0.0837438	0.458278	0.983771	Environmental Information Processing	Signal transduction	gene-ANN_01980|MSTRG.13232|gene-ANN_09476|gene-ANN_11968|gene-ANN_09676|gene-ANN_26334|MSTRG.4366|MSTRG.897|gene-ANN_25818|gene-ANN_06071|gene-ANN_02867|gene-ANN_12966|MSTRG.28924|gene-ANN_11301|MSTRG.21473|MSTRG.8510|MSTRG.8423
10	map04261	Adrenergic signaling in cardiomyocytes	KEGG PATHWAY	10/ 927	119/ 11592	0.0840336	0.483378	1	Organismal Systems	Circulatory system	gene-ANN_01980|gene-ANN_06071|gene-ANN_19853|MSTRG.20720|gene-ANN_05323|gene-ANN_20994|gene-ANN_05327|gene-ANN_16030|gene-ANN_12966|MSTRG.7565
5	map03022	Basal transcription factors	KEGG PATHWAY	5/ 927	57/ 11592	0.0877193	0.483517	1	Genetic Information Processing	Transcription	gene-ANN_12019|gene-ANN_03439|MSTRG.6984|gene-ANN_03580|MSTRG.10110
1	map05143	African trypanosomiasis	KEGG PATHWAY	1/ 927	8/ 11592	0.125	0.48675	1	Human Diseases	Infectious disease: parasitic	gene-ANN_20994
5	map05211	Renal cell carcinoma	KEGG PATHWAY	5/ 927	58/ 11592	0.0862069	0.499144	1	Human Diseases	Cancer: specific types	MSTRG.13232|MSTRG.27116|MSTRG.5769|gene-ANN_11301|MSTRG.29493
8	map04919	Thyroid hormone signaling pathway	KEGG PATHWAY	8/ 927	96/ 11592	0.0833333	0.505576	1	Organismal Systems	Endocrine system	gene-ANN_01064|gene-ANN_19853|gene-ANN_05234|gene-ANN_05323|gene-ANN_05327|gene-ANN_16030|gene-ANN_05923|gene-ANN_07131
8	map04912	GnRH signaling pathway	KEGG PATHWAY	8/ 927	96/ 11592	0.0833333	0.505576	1	Organismal Systems	Endocrine system	gene-ANN_02934|MSTRG.36|gene-ANN_01064|gene-ANN_20994|gene-ANN_06071|gene-ANN_12966|MSTRG.8423|MSTRG.7565
2	map00340	Histidine metabolism	KEGG PATHWAY	2/ 927	21/ 11592	0.0952381	0.509362	1	Metabolism	Amino acid metabolism	MSTRG.6805|MSTRG.7348
3	map04514	Cell adhesion molecules	KEGG PATHWAY	3/ 927	34/ 11592	0.0882353	0.518555	1	Environmental Information Processing	Signaling molecules and interaction	gene-ANN_08389|MSTRG.3376|gene-ANN_25612
3	map04012	ErbB signaling pathway	KEGG PATHWAY	3/ 927	34/ 11592	0.0882353	0.518555	1	Environmental Information Processing	Signal transduction	gene-ANN_12013|gene-ANN_01064|gene-ANN_02696
6	map04371	Apelin signaling pathway	KEGG PATHWAY	6/ 927	72/ 11592	0.0833333	0.520309	1	Environmental Information Processing	Signal transduction	MSTRG.20720|MSTRG.7565|gene-ANN_20994|gene-ANN_13795|gene-ANN_02312|gene-ANN_02934
22	map05208	Chemical carcinogenesis - reactive oxygen species	KEGG PATHWAY	22/ 927	274/ 11592	0.080292	0.524976	1	Human Diseases	Cancer: overview	MSTRG.25971|MSTRG.21672|MSTRG.21674|gene-ANN_10307|gene-ANN_13598|gene-ANN_11301|gene-ANN_19303|MSTRG.23488|MSTRG.24961|MSTRG.6640|MSTRG.23249|MSTRG.13232|MSTRG.21387|gene-ANN_06071|MSTRG.22313|gene-ANN_03558|MSTRG.10969|MSTRG.14994|MSTRG.17875|gene-ANN_01064|gene-ANN_15962|MSTRG.25441
1	map00920	Sulfur metabolism	KEGG PATHWAY	1/ 927	9/ 11592	0.111111	0.527823	1	Metabolism	Energy metabolism	gene-ANN_14995
6	map04512	ECM-receptor interaction	KEGG PATHWAY	6/ 927	73/ 11592	0.0821918	0.534099	1	Environmental Information Processing	Signaling molecules and interaction	gene-ANN_07889|gene-ANN_07815|MSTRG.24947|MSTRG.14668|MSTRG.3376|MSTRG.29502
4	map00410	beta-Alanine metabolism	KEGG PATHWAY	4/ 927	48/ 11592	0.0833333	0.541805	1	Metabolism	Metabolism of other amino acids	gene-ANN_08606|gene-ANN_07332|MSTRG.26260|MSTRG.11589
4	map04217	Necroptosis	KEGG PATHWAY	4/ 927	48/ 11592	0.0833333	0.541805	1	Cellular Processes	Cell growth and death	MSTRG.8423|MSTRG.10828|MSTRG.14163|gene-ANN_02696
11	map05417	Lipid and atherosclerosis	KEGG PATHWAY	11/ 927	138/ 11592	0.0797101	0.550246	1	Human Diseases	Cardiovascular disease	gene-ANN_01064|MSTRG.20895|gene-ANN_22163|MSTRG.21473|gene-ANN_22159|gene-ANN_22164|gene-ANN_06071|MSTRG.25286|MSTRG.25283|MSTRG.25280|MSTRG.7565
5	map04660	T cell receptor signaling pathway	KEGG PATHWAY	5/ 927	62/ 11592	0.0806452	0.559647	1	Organismal Systems	Immune system	gene-ANN_06071|gene-ANN_12013|MSTRG.20895|gene-ANN_14460|MSTRG.21473
1	map05033	Nicotine addiction	KEGG PATHWAY	1/ 927	10/ 11592	0.1	0.565612	1	Human Diseases	Substance dependence	MSTRG.17240
6	map04922	Glucagon signaling pathway	KEGG PATHWAY	6/ 927	76/ 11592	0.0789474	0.574406	1	Organismal Systems	Endocrine system	MSTRG.13990|gene-ANN_20994|gene-ANN_21614|gene-ANN_25703|MSTRG.7565|MSTRG.18903
4	map05032	Morphine addiction	KEGG PATHWAY	4/ 927	50/ 11592	0.08	0.574793	1	Human Diseases	Substance dependence	MSTRG.17240|gene-ANN_01309|gene-ANN_01321|gene-ANN_24257
3	map03020	RNA polymerase	KEGG PATHWAY	3/ 927	37/ 11592	0.0810811	0.576957	1	Genetic Information Processing	Transcription	MSTRG.12454|gene-ANN_17157|gene-ANN_16917
9	map04934	Cushing syndrome	KEGG PATHWAY	9/ 927	115/ 11592	0.0782609	0.577137	1	Human Diseases	Endocrine and metabolic disease	gene-ANN_12816|gene-ANN_20994|gene-ANN_12813|gene-ANN_05514|MSTRG.8663|MSTRG.7555|gene-ANN_12966|MSTRG.8102|gene-ANN_06415
6	map04390	Hippo signaling pathway	KEGG PATHWAY	6/ 927	77/ 11592	0.0779221	0.587452	1	Environmental Information Processing	Signal transduction	gene-ANN_27382|gene-ANN_27381|gene-ANN_14460|MSTRG.8415|gene-ANN_23879|MSTRG.29943
9	map05135	Yersinia infection	KEGG PATHWAY	9/ 927	116/ 11592	0.0775862	0.587783	1	Human Diseases	Infectious disease: bacterial	gene-ANN_01064|MSTRG.10089|gene-ANN_12859|gene-ANN_11596|gene-ANN_20994|gene-ANN_06071|MSTRG.21473|MSTRG.20895|MSTRG.3376
3	map00640	Propanoate metabolism	KEGG PATHWAY	3/ 927	38/ 11592	0.0789474	0.595409	1	Metabolism	Carbohydrate metabolism	gene-ANN_08606|gene-ANN_07332|MSTRG.11589
11	map04140	Autophagy - animal	KEGG PATHWAY	11/ 927	143/ 11592	0.0769231	0.598826	1	Cellular Processes	Transport and catabolism	MSTRG.8818|MSTRG.8819|MSTRG.17046|MSTRG.4422|gene-ANN_07285|gene-ANN_12057|gene-ANN_02943|MSTRG.8820|MSTRG.21473|gene-ANN_13570|gene-ANN_03117
1	map04744	Phototransduction	KEGG PATHWAY	1/ 927	11/ 11592	0.0909091	0.600379	1	Organismal Systems	Sensory system	MSTRG.7565
1	map04711	Circadian rhythm - fly	KEGG PATHWAY	1/ 927	11/ 11592	0.0909091	0.600379	1	Organismal Systems	Environmental adaptation	MSTRG.6585
1	map00512	Mucin type O-glycan biosynthesis	KEGG PATHWAY	1/ 927	11/ 11592	0.0909091	0.600379	1	Metabolism	Glycan biosynthesis and metabolism	gene-ANN_08866
2	map00760	Nicotinate and nicotinamide metabolism	KEGG PATHWAY	2/ 927	25/ 11592	0.08	0.60534	1	Metabolism	Metabolism of cofactors and vitamins	gene-ANN_04685|gene-ANN_07889
4	map00280	Valine, leucine and isoleucine degradation	KEGG PATHWAY	4/ 927	52/ 11592	0.0769231	0.606395	1	Metabolism	Amino acid metabolism	MSTRG.7132|gene-ANN_18401|MSTRG.11589|MSTRG.19263
4	map00061	Fatty acid biosynthesis	KEGG PATHWAY	4/ 927	52/ 11592	0.0769231	0.606395	1	Metabolism	Lipid metabolism	gene-ANN_08217|gene-ANN_09759|gene-ANN_18777|MSTRG.17500
4	map01521	EGFR tyrosine kinase inhibitor resistance	KEGG PATHWAY	4/ 927	52/ 11592	0.0769231	0.606395	1	Human Diseases	Drug resistance: antineoplastic	MSTRG.8510|gene-ANN_01064|gene-ANN_11301|MSTRG.13232
5	map05034	Alcoholism	KEGG PATHWAY	5/ 927	66/ 11592	0.0757576	0.616267	1	Human Diseases	Substance dependence	gene-ANN_07285|MSTRG.7565|gene-ANN_14783|gene-ANN_03818|gene-ANN_24257
9	map05163	Human cytomegalovirus infection	KEGG PATHWAY	9/ 927	119/ 11592	0.0756303	0.618946	1	Human Diseases	Infectious disease: viral	MSTRG.13232|MSTRG.20895|gene-ANN_01064|gene-ANN_20994|gene-ANN_06071|gene-ANN_24257|gene-ANN_11301|MSTRG.7565|gene-ANN_10513
4	map00380	Tryptophan metabolism	KEGG PATHWAY	4/ 927	53/ 11592	0.0754717	0.621647	1	Metabolism	Amino acid metabolism	gene-ANN_13598|gene-ANN_19303|MSTRG.11589|MSTRG.9271
3	map05134	Legionellosis	KEGG PATHWAY	3/ 927	40/ 11592	0.075	0.630704	1	Human Diseases	Infectious disease: bacterial	gene-ANN_06219|gene-ANN_10384|MSTRG.26323
12	map00190	Oxidative phosphorylation	KEGG PATHWAY	12/ 927	160/ 11592	0.075	0.634894	1	Metabolism	Energy metabolism	MSTRG.23488|MSTRG.25971|MSTRG.6240|MSTRG.24961|gene-ANN_10307|MSTRG.6640|gene-ANN_01682|MSTRG.22313|MSTRG.23249|gene-ANN_03558|MSTRG.10969|MSTRG.25441
11	map04723	Retrograde endocannabinoid signaling	KEGG PATHWAY	11/ 927	147/ 11592	0.0748299	0.635863	1	Organismal Systems	Nervous system	MSTRG.23488|MSTRG.24961|gene-ANN_20994|gene-ANN_06071|MSTRG.6640|gene-ANN_12966|MSTRG.22313|gene-ANN_03558|MSTRG.17240|MSTRG.25441|gene-ANN_24257
5	map04713	Circadian entrainment	KEGG PATHWAY	5/ 927	68/ 11592	0.0735294	0.642911	1	Organismal Systems	Environmental adaptation	MSTRG.7565|gene-ANN_13795|gene-ANN_12966|gene-ANN_24257|gene-ANN_20994
2	map05217	Basal cell carcinoma	KEGG PATHWAY	2/ 927	27/ 11592	0.0740741	0.64771	1	Human Diseases	Cancer: specific types	gene-ANN_10244|MSTRG.28924
14	map04151	PI3K-Akt signaling pathway	KEGG PATHWAY	14/ 927	188/ 11592	0.0744681	0.649754	1	Environmental Information Processing	Signal transduction	MSTRG.13232|gene-ANN_09676|gene-ANN_07889|gene-ANN_26334|MSTRG.897|MSTRG.24947|gene-ANN_02867|MSTRG.14668|gene-ANN_11301|gene-ANN_25703|MSTRG.8510|MSTRG.3376|gene-ANN_24269|MSTRG.29502
11	map04936	Alcoholic liver disease	KEGG PATHWAY	11/ 927	149/ 11592	0.0738255	0.653692	1	Human Diseases	Endocrine and metabolic disease	gene-ANN_07285|gene-ANN_18777|MSTRG.16555|gene-ANN_06071|MSTRG.21515|gene-ANN_15822|gene-ANN_21614|MSTRG.21473|gene-ANN_14186|gene-ANN_08606|gene-ANN_07332
1	map04060	Cytokine-cytokine receptor interaction	KEGG PATHWAY	1/ 927	13/ 11592	0.0769231	0.661796	1	Environmental Information Processing	Signaling molecules and interaction	gene-ANN_25818
1	map04122	Sulfur relay system	KEGG PATHWAY	1/ 927	13/ 11592	0.0769231	0.661796	1	Genetic Information Processing	Folding, sorting and degradation	MSTRG.15756
2	map04745	Phototransduction - fly	KEGG PATHWAY	2/ 927	28/ 11592	0.0714286	0.667504	1	Organismal Systems	Sensory system	MSTRG.7565|gene-ANN_20994
2	map05223	Non-small cell lung cancer	KEGG PATHWAY	2/ 927	28/ 11592	0.0714286	0.667504	1	Human Diseases	Cancer: specific types	MSTRG.28924|gene-ANN_02696
6	map04520	Adherens junction	KEGG PATHWAY	6/ 927	84/ 11592	0.0714286	0.672509	1	Cellular Processes	Cellular community - eukaryotes	MSTRG.20895|MSTRG.21473|gene-ANN_01064|gene-ANN_08389|gene-ANN_12859|gene-ANN_01694
4	map04625	C-type lectin receptor signaling pathway	KEGG PATHWAY	4/ 927	57/ 11592	0.0701754	0.678814	1	Organismal Systems	Immune system	gene-ANN_06071|MSTRG.7565|gene-ANN_01064|MSTRG.20895
3	map05210	Colorectal cancer	KEGG PATHWAY	3/ 927	43/ 11592	0.0697674	0.679532	1	Human Diseases	Cancer: specific types	MSTRG.20895|MSTRG.28924|gene-ANN_16477
15	map05165	Human papillomavirus infection	KEGG PATHWAY	15/ 927	206/ 11592	0.0728155	0.686144	1	Human Diseases	Infectious disease: viral	gene-ANN_27382|MSTRG.13232|gene-ANN_27381|gene-ANN_07889|MSTRG.6240|MSTRG.14668|MSTRG.7273|gene-ANN_14460|MSTRG.24947|gene-ANN_12973|gene-ANN_01682|gene-ANN_11301|MSTRG.3376|MSTRG.29502|MSTRG.29943
2	map05416	Viral myocarditis	KEGG PATHWAY	2/ 927	29/ 11592	0.0689655	0.686389	1	Human Diseases	Cardiovascular disease	gene-ANN_16030|gene-ANN_13795
2	map04341	Hedgehog signaling pathway - fly	KEGG PATHWAY	2/ 927	29/ 11592	0.0689655	0.686389	1	Environmental Information Processing	Signal transduction	gene-ANN_10244|MSTRG.12355
4	map04916	Melanogenesis	KEGG PATHWAY	4/ 927	58/ 11592	0.0689655	0.692123	1	Organismal Systems	Endocrine system	gene-ANN_14356|MSTRG.7565|gene-ANN_20994|gene-ANN_24257
4	map00620	Pyruvate metabolism	KEGG PATHWAY	4/ 927	58/ 11592	0.0689655	0.692123	1	Metabolism	Carbohydrate metabolism	MSTRG.17875|gene-ANN_15973|MSTRG.18903|gene-ANN_25703
10	map04361	Axon regeneration	KEGG PATHWAY	10/ 927	141/ 11592	0.070922	0.699874	1	Organismal Systems	Development and regeneration	gene-ANN_12145|MSTRG.5663|MSTRG.20895|gene-ANN_12013|gene-ANN_20994|gene-ANN_06071|gene-ANN_01899|gene-ANN_12966|gene-ANN_06681|gene-ANN_24257
2	map04064	NF-kappa B signaling pathway	KEGG PATHWAY	2/ 927	30/ 11592	0.0666667	0.704384	1	Environmental Information Processing	Signal transduction	MSTRG.28924|MSTRG.21473
6	map05222	Small cell lung cancer	KEGG PATHWAY	6/ 927	88/ 11592	0.0681818	0.71574	1	Human Diseases	Cancer: specific types	gene-ANN_07889|MSTRG.24947|MSTRG.2015|MSTRG.28924|MSTRG.29502|MSTRG.14668
24	map05200	Pathways in cancer	KEGG PATHWAY	24/ 927	330/ 11592	0.0727273	0.718067	1	Human Diseases	Cancer: overview	gene-ANN_07889|MSTRG.21672|gene-ANN_10244|MSTRG.21674|gene-ANN_11301|gene-ANN_02696|MSTRG.8510|MSTRG.29502|gene-ANN_09476|MSTRG.5769|gene-ANN_20994|MSTRG.24947|MSTRG.2015|MSTRG.14994|MSTRG.27116|MSTRG.14668|MSTRG.13232|MSTRG.21387|MSTRG.20895|gene-ANN_16477|gene-ANN_15962|MSTRG.29493|MSTRG.28924|MSTRG.7565
3	map04666	Fc gamma R-mediated phagocytosis	KEGG PATHWAY	3/ 927	46/ 11592	0.0652174	0.7234	1	Organismal Systems	Immune system	MSTRG.5877|MSTRG.8423|MSTRG.25888
3	map05214	Glioma	KEGG PATHWAY	3/ 927	46/ 11592	0.0652174	0.7234	1	Human Diseases	Cancer: specific types	MSTRG.8510|MSTRG.7565|MSTRG.28924
5	map04724	Glutamatergic synapse	KEGG PATHWAY	5/ 927	75/ 11592	0.0666667	0.726638	1	Organismal Systems	Nervous system	gene-ANN_02882|MSTRG.8423|gene-ANN_12966|gene-ANN_24257|gene-ANN_20994
1	map00670	One carbon pool by folate	KEGG PATHWAY	1/ 927	16/ 11592	0.0625	0.736701	1	Metabolism	Metabolism of cofactors and vitamins	gene-ANN_13041
3	map05140	Leishmaniasis	KEGG PATHWAY	3/ 927	47/ 11592	0.0638298	0.736939	1	Human Diseases	Infectious disease: parasitic	gene-ANN_06071|MSTRG.3376|MSTRG.21473
5	map04931	Insulin resistance	KEGG PATHWAY	5/ 927	77/ 11592	0.0649351	0.747769	1	Human Diseases	Endocrine and metabolic disease	gene-ANN_05923|gene-ANN_25703|gene-ANN_21614|gene-ANN_18320|gene-ANN_00870
3	map05133	Pertussis	KEGG PATHWAY	3/ 927	48/ 11592	0.0625	0.749948	1	Human Diseases	Infectious disease: bacterial	gene-ANN_06071|MSTRG.7565|MSTRG.20895
4	map04727	GABAergic synapse	KEGG PATHWAY	4/ 927	63/ 11592	0.0634921	0.752729	1	Organismal Systems	Nervous system	MSTRG.17240|gene-ANN_01064|gene-ANN_12966|gene-ANN_24257
4	map04070	Phosphatidylinositol signaling system	KEGG PATHWAY	4/ 927	63/ 11592	0.0634921	0.752729	1	Environmental Information Processing	Signal transduction	MSTRG.933|MSTRG.10161|MSTRG.7565|MSTRG.6676
1	map05216	Thyroid cancer	KEGG PATHWAY	1/ 927	17/ 11592	0.0588235	0.757786	1	Human Diseases	Cancer: specific types	MSTRG.28924
1	map03060	Protein export	KEGG PATHWAY	1/ 927	17/ 11592	0.0588235	0.757786	1	Genetic Information Processing	Folding, sorting and degradation	gene-ANN_20290
1	map04966	Collecting duct acid secretion	KEGG PATHWAY	1/ 927	17/ 11592	0.0588235	0.757786	1	Organismal Systems	Excretory system	gene-ANN_01682
3	map00513	Various types of N-glycan biosynthesis	KEGG PATHWAY	3/ 927	49/ 11592	0.0612245	0.762436	1	Metabolism	Glycan biosynthesis and metabolism	MSTRG.27023|gene-ANN_26779|MSTRG.26240
6	map05167	Kaposi sarcoma-associated herpesvirus infection	KEGG PATHWAY	6/ 927	93/ 11592	0.0645161	0.764013	1	Human Diseases	Infectious disease: viral	MSTRG.13232|gene-ANN_01064|gene-ANN_06071|gene-ANN_11301|MSTRG.7565|gene-ANN_03117
2	map05220	Chronic myeloid leukemia	KEGG PATHWAY	2/ 927	34/ 11592	0.0588235	0.767921	1	Human Diseases	Cancer: specific types	MSTRG.28924|gene-ANN_02696
11	map04814	Motor proteins	KEGG PATHWAY	11/ 927	164/ 11592	0.0670732	0.77075	1	Cellular Processes	Cell motility	gene-ANN_15081|gene-ANN_06316|gene-ANN_17006|MSTRG.27903|gene-ANN_21756|gene-ANN_16030|gene-ANN_21760|gene-ANN_09922|MSTRG.25206|MSTRG.3219|MSTRG.25613
3	map04659	Th17 cell differentiation	KEGG PATHWAY	3/ 927	50/ 11592	0.06	0.774414	1	Organismal Systems	Immune system	gene-ANN_06071|gene-ANN_25818|gene-ANN_02696
3	map00330	Arginine and proline metabolism	KEGG PATHWAY	3/ 927	50/ 11592	0.06	0.774414	1	Metabolism	Amino acid metabolism	gene-ANN_13795|gene-ANN_02123|gene-ANN_02122
3	map05162	Measles	KEGG PATHWAY	3/ 927	50/ 11592	0.06	0.774414	1	Human Diseases	Infectious disease: viral	MSTRG.21473|MSTRG.5428|gene-ANN_02696
1	map00515	Mannose type O-glycan biosynthesis	KEGG PATHWAY	1/ 927	18/ 11592	0.0555556	0.777184	1	Metabolism	Glycan biosynthesis and metabolism	MSTRG.18034
2	map00514	Other types of O-glycan biosynthesis	KEGG PATHWAY	2/ 927	35/ 11592	0.0571429	0.781824	1	Metabolism	Glycan biosynthesis and metabolism	MSTRG.18034|gene-ANN_08866
2	map04962	Vasopressin-regulated water reabsorption	KEGG PATHWAY	2/ 927	35/ 11592	0.0571429	0.781824	1	Organismal Systems	Excretory system	MSTRG.25206|gene-ANN_13119
2	map04340	Hedgehog signaling pathway	KEGG PATHWAY	2/ 927	35/ 11592	0.0571429	0.781824	1	Environmental Information Processing	Signal transduction	gene-ANN_10244|MSTRG.12355
4	map04726	Serotonergic synapse	KEGG PATHWAY	4/ 927	66/ 11592	0.0606061	0.784439	1	Organismal Systems	Nervous system	MSTRG.8423|gene-ANN_12966|gene-ANN_24257|gene-ANN_20994
3	map00970	Aminoacyl-tRNA biosynthesis	KEGG PATHWAY	3/ 927	51/ 11592	0.0588235	0.785891	1	Genetic Information Processing	Translation	gene-ANN_13344|gene-ANN_05367|gene-ANN_15098
3	map04917	Prolactin signaling pathway	KEGG PATHWAY	3/ 927	51/ 11592	0.0588235	0.785891	1	Organismal Systems	Endocrine system	gene-ANN_06071|gene-ANN_01064|gene-ANN_02696
8	map05203	Viral carcinogenesis	KEGG PATHWAY	8/ 927	125/ 11592	0.064	0.792098	1	Human Diseases	Cancer: overview	gene-ANN_01064|MSTRG.20895|gene-ANN_03580|gene-ANN_02696|gene-ANN_14460|MSTRG.8868|gene-ANN_12973|gene-ANN_03439
7	map05170	Human immunodeficiency virus 1 infection	KEGG PATHWAY	7/ 927	111/ 11592	0.0630631	0.794359	1	Human Diseases	Infectious disease: viral	MSTRG.8908|gene-ANN_20994|gene-ANN_06071|gene-ANN_10513|MSTRG.21473|MSTRG.7565|gene-ANN_24257
2	map00250	Alanine, aspartate and glutamate metabolism	KEGG PATHWAY	2/ 927	36/ 11592	0.0555556	0.794991	1	Metabolism	Amino acid metabolism	gene-ANN_02123|gene-ANN_02122
4	map04062	Chemokine signaling pathway	KEGG PATHWAY	4/ 927	68/ 11592	0.0588235	0.803721	1	Organismal Systems	Immune system	gene-ANN_01064|MSTRG.20895|gene-ANN_20994|gene-ANN_02696
2	map05218	Melanoma	KEGG PATHWAY	2/ 927	37/ 11592	0.0540541	0.80745	1	Human Diseases	Cancer: specific types	MSTRG.8510|MSTRG.28924
2	map03030	DNA replication	KEGG PATHWAY	2/ 927	37/ 11592	0.0540541	0.80745	1	Genetic Information Processing	Replication and repair	gene-ANN_09957|MSTRG.16404
7	map05145	Toxoplasmosis	KEGG PATHWAY	7/ 927	113/ 11592	0.0619469	0.809157	1	Human Diseases	Infectious disease: parasitic	gene-ANN_07889|gene-ANN_06071|MSTRG.2015|MSTRG.29502|MSTRG.21473|gene-ANN_24257|MSTRG.14668
9	map04310	Wnt signaling pathway	KEGG PATHWAY	9/ 927	142/ 11592	0.0633803	0.810869	1	Environmental Information Processing	Signal transduction	MSTRG.1333|gene-ANN_03579|MSTRG.20895|gene-ANN_18608|gene-ANN_03444|MSTRG.1368|MSTRG.21473|MSTRG.1358|MSTRG.1396
1	map00770	Pantothenate and CoA biosynthesis	KEGG PATHWAY	1/ 927	20/ 11592	0.05	0.811448	1	Metabolism	Metabolism of cofactors and vitamins	MSTRG.26260
1	map04215	Apoptosis - multiple species	KEGG PATHWAY	1/ 927	20/ 11592	0.05	0.811448	1	Cellular Processes	Cell growth and death	MSTRG.2015
4	map05120	Epithelial cell signaling in Helicobacter pylori infection	KEGG PATHWAY	4/ 927	69/ 11592	0.057971	0.812824	1	Human Diseases	Infectious disease: bacterial	gene-ANN_06071|gene-ANN_01064|gene-ANN_01682|MSTRG.6240
7	map04810	Regulation of actin cytoskeleton	KEGG PATHWAY	7/ 927	114/ 11592	0.0614035	0.816243	1	Cellular Processes	Cell motility	MSTRG.20895|gene-ANN_01064|gene-ANN_11596|gene-ANN_08208|gene-ANN_12859|MSTRG.3376|gene-ANN_02312
2	map00260	Glycine, serine and threonine metabolism	KEGG PATHWAY	2/ 927	38/ 11592	0.0526316	0.81923	1	Metabolism	Amino acid metabolism	gene-ANN_26125|gene-ANN_01167
4	map00500	Starch and sucrose metabolism	KEGG PATHWAY	4/ 927	71/ 11592	0.056338	0.829993	1	Metabolism	Carbohydrate metabolism	MSTRG.16037|gene-ANN_18375|gene-ANN_04002|MSTRG.23479
2	map04720	Long-term potentiation	KEGG PATHWAY	2/ 927	39/ 11592	0.0512821	0.83036	1	Organismal Systems	Nervous system	MSTRG.7565|gene-ANN_20994
6	map04211	Longevity regulating pathway	KEGG PATHWAY	6/ 927	102/ 11592	0.0588235	0.835124	1	Organismal Systems	Aging	gene-ANN_07285|gene-ANN_19303|gene-ANN_13598|gene-ANN_12057|MSTRG.8510|MSTRG.1714
3	map00630	Glyoxylate and dicarboxylate metabolism	KEGG PATHWAY	3/ 927	56/ 11592	0.0535714	0.836215	1	Metabolism	Carbohydrate metabolism	gene-ANN_13598|gene-ANN_12463|gene-ANN_19303
4	map04613	Neutrophil extracellular trap formation	KEGG PATHWAY	4/ 927	72/ 11592	0.0555556	0.838075	1	Organismal Systems	Immune system	gene-ANN_06071|gene-ANN_01064|gene-ANN_03818|MSTRG.21473
2	map03440	Homologous recombination	KEGG PATHWAY	2/ 927	40/ 11592	0.05	0.840868	1	Genetic Information Processing	Replication and repair	MSTRG.1543|MSTRG.4117
4	map04973	Carbohydrate digestion and absorption	KEGG PATHWAY	4/ 927	73/ 11592	0.0547945	0.845832	1	Organismal Systems	Digestive system	gene-ANN_19853|gene-ANN_05323|gene-ANN_12966|gene-ANN_05327
2	map04622	RIG-I-like receptor signaling pathway	KEGG PATHWAY	2/ 927	41/ 11592	0.0487805	0.850783	1	Organismal Systems	Immune system	gene-ANN_06071|MSTRG.21473
1	map04662	B cell receptor signaling pathway	KEGG PATHWAY	1/ 927	23/ 11592	0.0434783	0.853232	1	Organismal Systems	Immune system	gene-ANN_09476
6	map05225	Hepatocellular carcinoma	KEGG PATHWAY	6/ 927	106/ 11592	0.0566038	0.860668	1	Human Diseases	Cancer: specific types	MSTRG.21672|MSTRG.21387|MSTRG.21674|gene-ANN_15962|MSTRG.28924|MSTRG.14994
1	map00785	Lipoic acid metabolism	KEGG PATHWAY	1/ 927	24/ 11592	0.0416667	0.864992	1	Metabolism	Metabolism of cofactors and vitamins	MSTRG.18903
1	map05221	Acute myeloid leukemia	KEGG PATHWAY	1/ 927	24/ 11592	0.0416667	0.864992	1	Human Diseases	Cancer: specific types	gene-ANN_02696
2	map03250	Viral life cycle - HIV-1	KEGG PATHWAY	2/ 927	43/ 11592	0.0465116	0.868941	1	Genetic Information Processing	Information processing in viruses	MSTRG.24414|MSTRG.25707
2	map04664	Fc epsilon RI signaling pathway	KEGG PATHWAY	2/ 927	43/ 11592	0.0465116	0.868941	1	Organismal Systems	Immune system	gene-ANN_06071|MSTRG.8423
4	map04621	NOD-like receptor signaling pathway	KEGG PATHWAY	4/ 927	77/ 11592	0.0519481	0.87379	1	Organismal Systems	Immune system	gene-ANN_06071|MSTRG.20895|MSTRG.18120|MSTRG.21473
3	map04214	Apoptosis - fly	KEGG PATHWAY	3/ 927	61/ 11592	0.0491803	0.875997	1	Cellular Processes	Cell growth and death	MSTRG.5663|MSTRG.19750|MSTRG.21473
2	map04657	IL-17 signaling pathway	KEGG PATHWAY	2/ 927	44/ 11592	0.0454545	0.877239	1	Organismal Systems	Immune system	gene-ANN_06071|MSTRG.21473
3	map04670	Leukocyte transendothelial migration	KEGG PATHWAY	3/ 927	62/ 11592	0.0483871	0.882841	1	Organismal Systems	Immune system	gene-ANN_06071|MSTRG.3376|MSTRG.20895
1	map04630	JAK-STAT signaling pathway	KEGG PATHWAY	1/ 927	26/ 11592	0.0384615	0.885764	1	Environmental Information Processing	Signal transduction	gene-ANN_02696
4	map05164	Influenza A	KEGG PATHWAY	4/ 927	79/ 11592	0.0506329	0.886051	1	Human Diseases	Infectious disease: viral	gene-ANN_07921|gene-ANN_07919|gene-ANN_07918|MSTRG.15283
3	map05226	Gastric cancer	KEGG PATHWAY	3/ 927	63/ 11592	0.047619	0.889347	1	Human Diseases	Cancer: specific types	gene-ANN_10244|gene-ANN_19494|MSTRG.28924
4	map04072	Phospholipase D signaling pathway	KEGG PATHWAY	4/ 927	80/ 11592	0.05	0.891782	1	Environmental Information Processing	Signal transduction	MSTRG.5877|MSTRG.20895|MSTRG.8423|gene-ANN_16477
2	map04658	Th1 and Th2 cell differentiation	KEGG PATHWAY	2/ 927	46/ 11592	0.0434783	0.892396	1	Organismal Systems	Immune system	gene-ANN_06071|gene-ANN_02696
5	map04728	Dopaminergic synapse	KEGG PATHWAY	5/ 927	97/ 11592	0.0515464	0.896436	1	Organismal Systems	Nervous system	gene-ANN_06071|MSTRG.7565|gene-ANN_12966|gene-ANN_24257|gene-ANN_20994
16	map04714	Thermogenesis	KEGG PATHWAY	16/ 927	263/ 11592	0.0608365	0.902429	1	Organismal Systems	Environmental adaptation	MSTRG.23488|MSTRG.2672|MSTRG.20024|MSTRG.25971|MSTRG.22313|gene-ANN_03558|gene-ANN_10307|gene-ANN_06071|MSTRG.24961|MSTRG.6640|gene-ANN_21614|gene-ANN_26201|MSTRG.23249|gene-ANN_00293|MSTRG.10969|MSTRG.25441
7	map04068	FoxO signaling pathway	KEGG PATHWAY	7/ 927	130/ 11592	0.0538462	0.903777	1	Environmental Information Processing	Signal transduction	gene-ANN_13598|gene-ANN_06071|MSTRG.28924|gene-ANN_25703|MSTRG.8510|gene-ANN_19303|gene-ANN_24269
2	map03460	Fanconi anemia pathway	KEGG PATHWAY	2/ 927	48/ 11592	0.0416667	0.905799	1	Genetic Information Processing	Replication and repair	MSTRG.1543|gene-ANN_06600
2	map05230	Central carbon metabolism in cancer	KEGG PATHWAY	2/ 927	48/ 11592	0.0416667	0.905799	1	Human Diseases	Cancer: overview	MSTRG.18903|MSTRG.7232
9	map05205	Proteoglycans in cancer	KEGG PATHWAY	9/ 927	164/ 11592	0.054878	0.915987	1	Human Diseases	Cancer: overview	MSTRG.13232|MSTRG.20895|gene-ANN_07792|gene-ANN_10244|gene-ANN_01064|gene-ANN_06071|gene-ANN_11301|gene-ANN_26201|MSTRG.8510
4	map04722	Neurotrophin signaling pathway	KEGG PATHWAY	4/ 927	86/ 11592	0.0465116	0.921134	1	Organismal Systems	Nervous system	gene-ANN_06071|gene-ANN_26201|MSTRG.20895|MSTRG.7565
3	map04725	Cholinergic synapse	KEGG PATHWAY	3/ 927	69/ 11592	0.0434783	0.922004	1	Organismal Systems	Nervous system	gene-ANN_12966|gene-ANN_24257|gene-ANN_20994
6	map04935	Growth hormone synthesis, secretion and action	KEGG PATHWAY	6/ 927	119/ 11592	0.0504202	0.922068	1	Organismal Systems	Endocrine system	gene-ANN_20994|MSTRG.28492|gene-ANN_06071|gene-ANN_12966|gene-ANN_02696|MSTRG.8510
2	map03083	Polycomb repressive complex	KEGG PATHWAY	2/ 927	51/ 11592	0.0392157	0.923005	1	Genetic Information Processing	Chromosome	gene-ANN_08242|MSTRG.17432
1	map05213	Endometrial cancer	KEGG PATHWAY	1/ 927	31/ 11592	0.0322581	0.924775	1	Human Diseases	Cancer: specific types	MSTRG.28924
3	map04668	TNF signaling pathway	KEGG PATHWAY	3/ 927	70/ 11592	0.0428571	0.926501	1	Environmental Information Processing	Signal transduction	gene-ANN_06071|MSTRG.36|MSTRG.21473
3	map03015	mRNA surveillance pathway	KEGG PATHWAY	3/ 927	70/ 11592	0.0428571	0.926501	1	Genetic Information Processing	Translation	gene-ANN_08183|gene-ANN_02683|MSTRG.26323
6	map05166	Human T-cell leukemia virus 1 infection	KEGG PATHWAY	6/ 927	122/ 11592	0.0491803	0.932306	1	Human Diseases	Infectious disease: viral	MSTRG.5769|gene-ANN_14460|gene-ANN_12257|MSTRG.8868|gene-ANN_02696|gene-ANN_02934
2	map04620	Toll-like receptor signaling pathway	KEGG PATHWAY	2/ 927	53/ 11592	0.0377358	0.932782	1	Organismal Systems	Immune system	gene-ANN_06071|MSTRG.21473
4	map05161	Hepatitis B	KEGG PATHWAY	4/ 927	89/ 11592	0.0449438	0.932949	1	Human Diseases	Infectious disease: viral	gene-ANN_06071|MSTRG.21473|gene-ANN_01064|gene-ANN_02696
1	map04330	Notch signaling pathway	KEGG PATHWAY	1/ 927	33/ 11592	0.030303	0.936356	1	Environmental Information Processing	Signal transduction	MSTRG.11046
2	map05031	Amphetamine addiction	KEGG PATHWAY	2/ 927	54/ 11592	0.037037	0.937218	1	Human Diseases	Substance dependence	MSTRG.7565|gene-ANN_12966
2	map03420	Nucleotide excision repair	KEGG PATHWAY	2/ 927	54/ 11592	0.037037	0.937218	1	Genetic Information Processing	Replication and repair	gene-ANN_17157|gene-ANN_06600
2	map04929	GnRH secretion	KEGG PATHWAY	2/ 927	55/ 11592	0.0363636	0.941375	1	Organismal Systems	Endocrine system	gene-ANN_12966|gene-ANN_20994
2	map00510	N-Glycan biosynthesis	KEGG PATHWAY	2/ 927	55/ 11592	0.0363636	0.941375	1	Metabolism	Glycan biosynthesis and metabolism	gene-ANN_26779|MSTRG.27023
4	map03013	Nucleocytoplasmic transport	KEGG PATHWAY	4/ 927	95/ 11592	0.0421053	0.951895	1	Genetic Information Processing	Translation	MSTRG.21800|MSTRG.2100|MSTRG.24414|MSTRG.9601
2	map04380	Osteoclast differentiation	KEGG PATHWAY	2/ 927	58/ 11592	0.0344828	0.952333	1	Organismal Systems	Development and regeneration	gene-ANN_06071|MSTRG.21473
4	map04213	Longevity regulating pathway - multiple species	KEGG PATHWAY	4/ 927	96/ 11592	0.0416667	0.954527	1	Organismal Systems	Aging	gene-ANN_13598|MSTRG.8510|gene-ANN_19303|gene-ANN_15856
2	map05100	Bacterial invasion of epithelial cells	KEGG PATHWAY	2/ 927	59/ 11592	0.0338983	0.955529	1	Human Diseases	Infectious disease: bacterial	gene-ANN_01064|MSTRG.20895
7	map04144	Endocytosis	KEGG PATHWAY	7/ 927	148/ 11592	0.0472973	0.957194	1	Cellular Processes	Transport and catabolism	MSTRG.5582|MSTRG.20895|gene-ANN_01064|MSTRG.14163|gene-ANN_07456|gene-ANN_07705|gene-ANN_27928
10	map05132	Salmonella infection	KEGG PATHWAY	10/ 927	197/ 11592	0.0507614	0.958807	1	Human Diseases	Infectious disease: bacterial	MSTRG.20895|gene-ANN_17006|MSTRG.27903|gene-ANN_06071|gene-ANN_09922|MSTRG.21473|MSTRG.25206|MSTRG.3219|MSTRG.25613|gene-ANN_16477
1	map04930	Type II diabetes mellitus	KEGG PATHWAY	1/ 927	39/ 11592	0.025641	0.961463	1	Human Diseases	Endocrine and metabolic disease	gene-ANN_12966
1	map04320	Dorso-ventral axis formation	KEGG PATHWAY	1/ 927	40/ 11592	0.025	0.964555	1	Organismal Systems	Development and regeneration	MSTRG.5769
6	map05171	Coronavirus disease - COVID-19	KEGG PATHWAY	6/ 927	137/ 11592	0.0437956	0.967624	1	Human Diseases	Infectious disease: viral	MSTRG.3814|gene-ANN_01577|gene-ANN_21103|gene-ANN_06071|MSTRG.21473|gene-ANN_10513
4	map04550	Signaling pathways regulating pluripotency of stem cells	KEGG PATHWAY	4/ 927	102/ 11592	0.0392157	0.96772	1	Cellular Processes	Cellular community - eukaryotes	gene-ANN_06071|MSTRG.8510|gene-ANN_23879|MSTRG.17432
3	map01522	Endocrine resistance	KEGG PATHWAY	3/ 927	86/ 11592	0.0348837	0.97258	1	Human Diseases	Drug resistance: antineoplastic	gene-ANN_06071|MSTRG.8510|gene-ANN_01064
5	map04218	Cellular senescence	KEGG PATHWAY	5/ 927	125/ 11592	0.04	0.975689	1	Cellular Processes	Cell growth and death	gene-ANN_06071|MSTRG.7565|gene-ANN_12966|MSTRG.28924|MSTRG.5769
3	map03018	RNA degradation	KEGG PATHWAY	3/ 927	90/ 11592	0.0333333	0.978765	1	Genetic Information Processing	Folding, sorting and degradation	gene-ANN_10326|MSTRG.26324|MSTRG.5818
1	map03410	Base excision repair	KEGG PATHWAY	1/ 927	48/ 11592	0.0208333	0.981852	1	Genetic Information Processing	Replication and repair	gene-ANN_17893
2	map05224	Breast cancer	KEGG PATHWAY	2/ 927	73/ 11592	0.0273973	0.983498	1	Human Diseases	Cancer: specific types	MSTRG.8510|MSTRG.28924
7	map05131	Shigellosis	KEGG PATHWAY	7/ 927	172/ 11592	0.0406977	0.986978	1	Human Diseases	Infectious disease: bacterial	MSTRG.20895|gene-ANN_01064|gene-ANN_12257|gene-ANN_06071|gene-ANN_03117|MSTRG.21473|gene-ANN_10513
3	map04914	Progesterone-mediated oocyte maturation	KEGG PATHWAY	3/ 927	98/ 11592	0.0306122	0.987381	1	Organismal Systems	Endocrine system	gene-ANN_06071|MSTRG.8510|MSTRG.6321
4	map04114	Oocyte meiosis	KEGG PATHWAY	4/ 927	122/ 11592	0.0327869	0.990253	1	Cellular Processes	Cell growth and death	gene-ANN_06071|MSTRG.8868|MSTRG.7565|MSTRG.8510
2	map03082	ATP-dependent chromatin remodeling	KEGG PATHWAY	2/ 927	84/ 11592	0.0238095	0.992585	1	Genetic Information Processing	Chromosome	MSTRG.14322|gene-ANN_20327
1	map05235	PD-L1 expression and PD-1 checkpoint pathway in cancer	KEGG PATHWAY	1/ 927	59/ 11592	0.0169492	0.992776	1	Human Diseases	Cancer: overview	gene-ANN_06071
4	map04910	Insulin signaling pathway	KEGG PATHWAY	4/ 927	127/ 11592	0.0314961	0.992857	1	Organismal Systems	Endocrine system	MSTRG.4366|gene-ANN_18777|MSTRG.7565|gene-ANN_25703
4	map04110	Cell cycle	KEGG PATHWAY	4/ 927	131/ 11592	0.0305344	0.994445	1	Cellular Processes	Cell growth and death	MSTRG.8868|gene-ANN_25964|MSTRG.28924|MSTRG.6321
1	map05215	Prostate cancer	KEGG PATHWAY	1/ 927	63/ 11592	0.015873	0.994834	1	Human Diseases	Cancer: specific types	MSTRG.8510
5	map04932	Non-alcoholic fatty liver disease	KEGG PATHWAY	5/ 927	169/ 11592	0.0295858	0.998184	1	Human Diseases	Endocrine and metabolic disease	MSTRG.23249|gene-ANN_06071|MSTRG.10969|MSTRG.25971|gene-ANN_03558
1	map03008	Ribosome biogenesis in eukaryotes	KEGG PATHWAY	1/ 927	91/ 11592	0.010989	0.999507	1	Genetic Information Processing	Translation	gene-ANN_03808
1	map03010	Ribosome	KEGG PATHWAY	1/ 927	114/ 11592	0.00877193	0.999929	1	Genetic Information Processing	Translation	MSTRG.21072
1	map03040	Spliceosome	KEGG PATHWAY	1/ 927	144/ 11592	0.00694444	0.999994	1	Genetic Information Processing	Transcription	MSTRG.14158
7	map05168	Herpes simplex virus 1 infection	KEGG PATHWAY	7/ 927	307/ 11592	0.0228013	0.999996	1	Human Diseases	Infectious disease: viral	MSTRG.1978|gene-ANN_01064|MSTRG.30027|gene-ANN_21560|gene-ANN_10513|MSTRG.21473|MSTRG.25928
8	map04150	mTOR signaling pathway	KEGG PATHWAY	8/ 927	348/ 11592	0.0229885	0.999999	1	Environmental Information Processing	Signal transduction	gene-ANN_26776|gene-ANN_05842|MSTRG.20895|gene-ANN_14812|MSTRG.15385|MSTRG.8510|gene-ANN_23196|gene-ANN_17794
37	map00310	Lysine degradation	KEGG PATHWAY	37/ 927	1128/ 11592	0.0328014	1	1	Metabolism	Amino acid metabolism	gene-ANN_00390|gene-ANN_09526|MSTRG.16188|gene-ANN_00176|MSTRG.15488|gene-ANN_19515|gene-ANN_03463|MSTRG.25083|MSTRG.11015|gene-ANN_00487|gene-ANN_13497|gene-ANN_24230|gene-ANN_25393|gene-ANN_26149|gene-ANN_06436|MSTRG.6065|gene-ANN_05300|gene-ANN_03286|gene-ANN_27690|gene-ANN_25896|gene-ANN_14178|MSTRG.1812|gene-ANN_01721|MSTRG.9137|gene-ANN_27394|gene-ANN_00142|MSTRG.4106|MSTRG.14521|MSTRG.7812…

## Sheet: 14 dpa vs 0 dpa
Number	Pathway ID	Description	Database	Ratio_in_study	Ratio_in_pop	Rich factor	Pvalue	Padjust	First Category	Second Category	Gene_ids
34	map04976	Bile secretion	KEGG PATHWAY	34/ 738	155/ 11592	0.219355	1.2892e-10	2.03049e-08	Organismal Systems	Digestive system	MSTRG.11097|MSTRG.22511|gene-ANN_23395|gene-ANN_05514|MSTRG.30040|gene-ANN_06416|gene-ANN_06415|gene-ANN_18329|gene-ANN_19494|gene-ANN_05321|gene-ANN_05323|gene-ANN_00313|gene-ANN_21884|MSTRG.8663|gene-ANN_20522|gene-ANN_20521|MSTRG.2764|gene-ANN_20529|gene-ANN_10279|MSTRG.2748|gene-ANN_24196|gene-ANN_12813|MSTRG.19440|gene-ANN_12811|gene-ANN_12816|gene-ANN_23400|MSTRG.19442|MSTRG.8102|MSTRG.3001…
36	map04142	Lysosome	KEGG PATHWAY	36/ 738	171/ 11592	0.210526	1.26219e-10	3.97591e-08	Cellular Processes	Transport and catabolism	MSTRG.16469|gene-ANN_26097|MSTRG.28231|gene-ANN_04551|MSTRG.4423|MSTRG.22831|MSTRG.1636|MSTRG.27090|gene-ANN_17163|gene-ANN_26106|gene-ANN_26104|MSTRG.1755|gene-ANN_26336|MSTRG.26240|MSTRG.4422|MSTRG.1935|MSTRG.8820|gene-ANN_20798|gene-ANN_20961|gene-ANN_20797|gene-ANN_03735|MSTRG.22982|MSTRG.568|gene-ANN_04540|MSTRG.24698|MSTRG.8818|MSTRG.8819|gene-ANN_08138|MSTRG.7238|MSTRG.6240|gene-ANN_07580|…
29	map00040	Pentose and glucuronate interconversions	KEGG PATHWAY	29/ 738	131/ 11592	0.221374	2.38621e-09	2.50552e-07	Metabolism	Carbohydrate metabolism	MSTRG.23779|MSTRG.23778|MSTRG.23791|MSTRG.22511|gene-ANN_23395|MSTRG.17868|gene-ANN_00313|MSTRG.22831|MSTRG.17865|gene-ANN_21884|gene-ANN_20522|gene-ANN_20521|MSTRG.2764|gene-ANN_20529|gene-ANN_20798|gene-ANN_10279|gene-ANN_19501|gene-ANN_19500|MSTRG.23780|gene-ANN_19504|MSTRG.2748|gene-ANN_20797|MSTRG.22541|gene-ANN_23400|MSTRG.17875|MSTRG.17873|gene-ANN_10280|gene-ANN_20519|gene-ANN_00468
18	map04979	Cholesterol metabolism	KEGG PATHWAY	18/ 738	60/ 11592	0.3	1.76136e-08	1.38707e-06	Organismal Systems	Digestive system	MSTRG.16469|MSTRG.27090|gene-ANN_12811|gene-ANN_26106|gene-ANN_26097|gene-ANN_26104|MSTRG.1755|MSTRG.1756|MSTRG.27103|MSTRG.28231|gene-ANN_12813|gene-ANN_05514|MSTRG.8663|gene-ANN_03735|gene-ANN_12816|MSTRG.8102|gene-ANN_06416|gene-ANN_06415
25	map00053	Ascorbate and aldarate metabolism	KEGG PATHWAY	25/ 738	119/ 11592	0.210084	9.0816e-08	5.72141e-06	Metabolism	Carbohydrate metabolism	gene-ANN_20798|MSTRG.22511|gene-ANN_23395|MSTRG.17868|gene-ANN_00313|MSTRG.22831|MSTRG.17865|gene-ANN_21884|gene-ANN_20522|gene-ANN_20521|MSTRG.2764|gene-ANN_20529|gene-ANN_01452|gene-ANN_10279|MSTRG.2748|gene-ANN_20797|MSTRG.22541|gene-ANN_12429|gene-ANN_23400|MSTRG.17875|MSTRG.17873|MSTRG.3760|gene-ANN_10280|gene-ANN_20519|gene-ANN_00468
16	map04975	Fat digestion and absorption	KEGG PATHWAY	16/ 738	60/ 11592	0.266667	6.58762e-07	3.4585e-05	Organismal Systems	Digestive system	gene-ANN_12816|MSTRG.20528|gene-ANN_12811|MSTRG.16685|MSTRG.8102|gene-ANN_17011|gene-ANN_12813|gene-ANN_07849|gene-ANN_05514|MSTRG.23739|MSTRG.11574|gene-ANN_18320|MSTRG.8663|MSTRG.19231|gene-ANN_06416|gene-ANN_06415
22	map00830	Retinol metabolism	KEGG PATHWAY	22/ 738	110/ 11592	0.2	1.29717e-06	5.83729e-05	Metabolism	Metabolism of cofactors and vitamins	MSTRG.22511|gene-ANN_23395|gene-ANN_19856|gene-ANN_08109|gene-ANN_21884|gene-ANN_20522|gene-ANN_20521|MSTRG.2764|gene-ANN_20529|gene-ANN_10279|gene-ANN_14372|gene-ANN_11271|gene-ANN_20519|MSTRG.2748|gene-ANN_11274|MSTRG.22541|gene-ANN_23400|gene-ANN_19858|gene-ANN_15633|gene-ANN_10280|gene-ANN_00313|gene-ANN_00468
23	map05204	Chemical carcinogenesis - DNA adducts	KEGG PATHWAY	23/ 738	120/ 11592	0.191667	1.63109e-06	6.42242e-05	Human Diseases	Cancer: overview	MSTRG.22511|gene-ANN_23395|MSTRG.8242|MSTRG.21672|gene-ANN_21884|gene-ANN_20522|gene-ANN_20521|MSTRG.2764|gene-ANN_20529|MSTRG.9563|gene-ANN_10279|gene-ANN_20519|MSTRG.2748|MSTRG.22541|gene-ANN_23400|MSTRG.14994|MSTRG.21681|gene-ANN_10280|gene-ANN_15965|gene-ANN_15962|MSTRG.8241|gene-ANN_00313|gene-ANN_00468
23	map00982	Drug metabolism - cytochrome P450	KEGG PATHWAY	23/ 738	122/ 11592	0.188525	2.19812e-06	7.69341e-05	Metabolism	Xenobiotics biodegradation and metabolism	MSTRG.22511|gene-ANN_23395|gene-ANN_01181|gene-ANN_22997|MSTRG.21672|gene-ANN_21884|gene-ANN_20522|gene-ANN_20521|MSTRG.2764|gene-ANN_20529|MSTRG.9563|gene-ANN_10279|gene-ANN_20519|MSTRG.2748|MSTRG.22541|gene-ANN_23400|MSTRG.14994|MSTRG.21681|gene-ANN_10280|gene-ANN_15965|gene-ANN_15962|gene-ANN_00313|gene-ANN_00468
26	map00983	Drug metabolism - other enzymes	KEGG PATHWAY	26/ 738	153/ 11592	0.169935	3.73682e-06	0.00011771	Metabolism	Xenobiotics biodegradation and metabolism	MSTRG.6282|MSTRG.9563|MSTRG.22511|gene-ANN_23395|gene-ANN_19983|MSTRG.22831|MSTRG.21672|gene-ANN_21884|gene-ANN_20522|gene-ANN_20521|MSTRG.2764|gene-ANN_20529|gene-ANN_20798|gene-ANN_10279|gene-ANN_20519|MSTRG.2748|gene-ANN_20797|MSTRG.22541|gene-ANN_23400|MSTRG.14994|MSTRG.21681|gene-ANN_10280|gene-ANN_15965|gene-ANN_15962|gene-ANN_00313|gene-ANN_00468
37	map05208	Chemical carcinogenesis - reactive oxygen species	KEGG PATHWAY	37/ 738	274/ 11592	0.135036	1.08816e-05	0.000263669	Human Diseases	Cancer: overview	MSTRG.26883|MSTRG.11451|MSTRG.20644|MSTRG.19060|gene-ANN_15962|gene-ANN_13598|MSTRG.22306|MSTRG.17868|MSTRG.13776|gene-ANN_19303|MSTRG.17865|MSTRG.29769|MSTRG.24961|MSTRG.25971|MSTRG.18857|MSTRG.6641|MSTRG.6640|MSTRG.23249|MSTRG.26464|MSTRG.8045|MSTRG.9563|MSTRG.13232|MSTRG.23637|MSTRG.17073|MSTRG.25221|MSTRG.17385|gene-ANN_05699|MSTRG.8990|MSTRG.14994|MSTRG.17875|gene-ANN_06071|MSTRG.17873|MSTRG…
22	map00980	Metabolism of xenobiotics by cytochrome P450	KEGG PATHWAY	22/ 738	124/ 11592	0.177419	1.01618e-05	0.000266746	Metabolism	Xenobiotics biodegradation and metabolism	MSTRG.22511|gene-ANN_23395|gene-ANN_01181|MSTRG.21672|gene-ANN_21884|gene-ANN_20522|gene-ANN_20521|MSTRG.2764|gene-ANN_20529|MSTRG.9563|gene-ANN_10279|gene-ANN_20519|MSTRG.2748|MSTRG.22541|gene-ANN_23400|MSTRG.14994|MSTRG.21681|gene-ANN_10280|gene-ANN_15965|gene-ANN_15962|gene-ANN_00313|gene-ANN_00468
10	map00100	Steroid biosynthesis	KEGG PATHWAY	10/ 738	30/ 11592	0.333333	9.617e-06	0.000275396	Metabolism	Lipid metabolism	MSTRG.16469|MSTRG.27090|gene-ANN_26106|gene-ANN_26097|gene-ANN_26104|MSTRG.1755|MSTRG.1756|MSTRG.27103|gene-ANN_03735|MSTRG.7270
12	map04977	Vitamin digestion and absorption	KEGG PATHWAY	12/ 738	44/ 11592	0.272727	1.28828e-05	0.000289864	Organismal Systems	Digestive system	gene-ANN_12816|MSTRG.20528|gene-ANN_12811|MSTRG.8102|gene-ANN_12813|gene-ANN_05514|MSTRG.23739|MSTRG.8663|gene-ANN_04694|MSTRG.19231|gene-ANN_06416|gene-ANN_06415
33	map05415	Diabetic cardiomyopathy	KEGG PATHWAY	33/ 738	235/ 11592	0.140426	1.43141e-05	0.000300596	Human Diseases	Cardiovascular disease	MSTRG.11451|MSTRG.20644|MSTRG.4290|MSTRG.4291|MSTRG.19060|MSTRG.22306|MSTRG.13776|MSTRG.3815|MSTRG.3814|MSTRG.1935|MSTRG.24961|gene-ANN_24588|MSTRG.4423|MSTRG.4422|MSTRG.18857|MSTRG.6641|MSTRG.6640|MSTRG.8820|MSTRG.23249|MSTRG.8819|MSTRG.17073|gene-ANN_06071|MSTRG.29769|MSTRG.17385|gene-ANN_05699|MSTRG.8990|MSTRG.8818|MSTRG.25221|MSTRG.26464|MSTRG.25971|gene-ANN_13570|MSTRG.25441|MSTRG.28160
20	map00140	Steroid hormone biosynthesis	KEGG PATHWAY	20/ 738	114/ 11592	0.175439	3.01545e-05	0.000593666	Metabolism	Lipid metabolism	gene-ANN_10279|gene-ANN_20521|gene-ANN_00468|MSTRG.22511|gene-ANN_23395|gene-ANN_10280|MSTRG.11175|gene-ANN_00313|MSTRG.2748|MSTRG.48|gene-ANN_21884|MSTRG.22541|gene-ANN_06012|MSTRG.11150|gene-ANN_20519|gene-ANN_23400|MSTRG.2764|MSTRG.407|gene-ANN_20529|gene-ANN_20522
11	map00052	Galactose metabolism	KEGG PATHWAY	11/ 738	43/ 11592	0.255814	5.67109e-05	0.00105082	Metabolism	Carbohydrate metabolism	MSTRG.23779|MSTRG.23778|MSTRG.23791|gene-ANN_19501|gene-ANN_19500|MSTRG.23780|gene-ANN_19504|MSTRG.23479|gene-ANN_16777|MSTRG.10027|MSTRG.10024
17	map00561	Glycerolipid metabolism	KEGG PATHWAY	17/ 738	95/ 11592	0.178947	9.07758e-05	0.00158858	Metabolism	Lipid metabolism	MSTRG.23779|MSTRG.23778|MSTRG.23791|MSTRG.20528|MSTRG.17868|gene-ANN_19501|gene-ANN_19500|MSTRG.23780|gene-ANN_19504|MSTRG.17875|gene-ANN_07849|MSTRG.23739|MSTRG.17873|MSTRG.19231|gene-ANN_17011|MSTRG.11574|MSTRG.17865
17	map04145	Phagosome	KEGG PATHWAY	17/ 738	97/ 11592	0.175258	0.000118675	0.00196751	Cellular Processes	Transport and catabolism	MSTRG.11009|gene-ANN_12816|gene-ANN_12811|MSTRG.6240|MSTRG.27903|gene-ANN_06416|gene-ANN_12813|gene-ANN_05514|MSTRG.8663|MSTRG.28160|MSTRG.7279|MSTRG.568|MSTRG.25613|MSTRG.8102|MSTRG.20573|gene-ANN_06415|MSTRG.11579
18	map00860	Porphyrin metabolism	KEGG PATHWAY	18/ 738	107/ 11592	0.168224	0.000130511	0.00205556	Metabolism	Metabolism of cofactors and vitamins	gene-ANN_20798|gene-ANN_10279|gene-ANN_00468|MSTRG.22511|gene-ANN_23395|gene-ANN_10280|gene-ANN_00313|MSTRG.2748|gene-ANN_20797|gene-ANN_21884|MSTRG.22541|gene-ANN_20522|gene-ANN_20521|gene-ANN_20519|MSTRG.22831|gene-ANN_23400|MSTRG.2764|gene-ANN_20529
9	map04614	Renin-angiotensin system	KEGG PATHWAY	9/ 738	33/ 11592	0.272727	0.000157659	0.00236489	Organismal Systems	Endocrine system	MSTRG.3815|MSTRG.3814|gene-ANN_09866|MSTRG.4290|MSTRG.4291|gene-ANN_21008|gene-ANN_02222|gene-ANN_13930|MSTRG.23082
15	map04974	Protein digestion and absorption	KEGG PATHWAY	15/ 738	88/ 11592	0.170455	0.000401609	0.00575031	Organismal Systems	Digestive system	MSTRG.25823|MSTRG.15283|gene-ANN_05323|gene-ANN_07919|gene-ANN_07918|gene-ANN_05826|gene-ANN_15585|gene-ANN_07921|MSTRG.9275|gene-ANN_20762|MSTRG.24947|MSTRG.25840|gene-ANN_24588|MSTRG.8818|gene-ANN_05321
8	map00051	Fructose and mannose metabolism	KEGG PATHWAY	8/ 738	31/ 11592	0.258065	0.000551537	0.00755366	Metabolism	Carbohydrate metabolism	MSTRG.23779|MSTRG.23778|MSTRG.23791|MSTRG.21166|gene-ANN_19500|MSTRG.23780|gene-ANN_19504|gene-ANN_19501
25	map05207	Chemical carcinogenesis - receptor activation	KEGG PATHWAY	25/ 738	199/ 11592	0.125628	0.000848519	0.0102801	Human Diseases	Cancer: overview	MSTRG.11097|gene-ANN_10279|gene-ANN_23395|gene-ANN_00313|gene-ANN_12966|MSTRG.13950|MSTRG.22511|MSTRG.21672|gene-ANN_21884|gene-ANN_20522|gene-ANN_20521|MSTRG.2764|gene-ANN_20529|MSTRG.9563|MSTRG.13232|MSTRG.2748|MSTRG.22541|gene-ANN_23400|MSTRG.14994|MSTRG.21681|gene-ANN_10280|gene-ANN_15965|gene-ANN_15962|gene-ANN_20519|gene-ANN_00468
11	map05160	Hepatitis C	KEGG PATHWAY	11/ 738	57/ 11592	0.192982	0.000804599	0.0105604	Human Diseases	Infectious disease: viral	MSTRG.6209|MSTRG.26883|gene-ANN_12811|gene-ANN_12813|MSTRG.10813|gene-ANN_05514|gene-ANN_12816|MSTRG.8663|MSTRG.8102|gene-ANN_06416|gene-ANN_06415
16	map05146	Amoebiasis	KEGG PATHWAY	16/ 738	104/ 11592	0.153846	0.000844783	0.0106443	Human Diseases	Infectious disease: parasitic	gene-ANN_19822|gene-ANN_19821|gene-ANN_15236|MSTRG.23989|gene-ANN_24588|MSTRG.23993|gene-ANN_23368|MSTRG.8209|gene-ANN_03295|MSTRG.24947|MSTRG.7279|gene-ANN_19818|MSTRG.14668|gene-ANN_07843|gene-ANN_19817|MSTRG.15922
10	map05162	Measles	KEGG PATHWAY	10/ 738	50/ 11592	0.2	0.00103183	0.012038	Human Diseases	Infectious disease: viral	gene-ANN_05724|MSTRG.26883|gene-ANN_05721|gene-ANN_05722|MSTRG.21473|MSTRG.21548|gene-ANN_15762|MSTRG.302|MSTRG.7279|MSTRG.9099
9	map01523	Antifolate resistance	KEGG PATHWAY	9/ 738	42/ 11592	0.214286	0.00108852	0.0122459	Human Diseases	Drug resistance: antineoplastic	gene-ANN_24196|gene-ANN_07212|MSTRG.358|gene-ANN_06613|MSTRG.19442|MSTRG.19440|MSTRG.19441|gene-ANN_04694|gene-ANN_18329
21	map00190	Oxidative phosphorylation	KEGG PATHWAY	21/ 738	160/ 11592	0.13125	0.00123023	0.0133628	Metabolism	Energy metabolism	MSTRG.6240|MSTRG.11451|MSTRG.26464|MSTRG.18857|MSTRG.20644|MSTRG.25971|MSTRG.24961|MSTRG.19060|MSTRG.6641|MSTRG.29769|MSTRG.25221|MSTRG.22306|MSTRG.17385|MSTRG.6640|gene-ANN_05699|MSTRG.13776|MSTRG.23249|MSTRG.568|MSTRG.17073|MSTRG.25441|MSTRG.8990
13	map00480	Glutathione metabolism	KEGG PATHWAY	13/ 738	82/ 11592	0.158537	0.00190846	0.0200388	Metabolism	Metabolism of other amino acids	MSTRG.9563|gene-ANN_15965|MSTRG.21681|MSTRG.21672|gene-ANN_09866|gene-ANN_13930|gene-ANN_09710|gene-ANN_21008|MSTRG.6140|MSTRG.18471|gene-ANN_15962|MSTRG.23082|MSTRG.14994
13	map04915	Estrogen signaling pathway	KEGG PATHWAY	13/ 738	86/ 11592	0.151163	0.00294752	0.0273079	Organismal Systems	Endocrine system	gene-ANN_05724|MSTRG.8818|MSTRG.11097|gene-ANN_05721|gene-ANN_05722|MSTRG.8819|MSTRG.4423|MSTRG.4422|MSTRG.21548|MSTRG.1935|MSTRG.8820|gene-ANN_13570|MSTRG.9099
14	map04213	Longevity regulating pathway - multiple species	KEGG PATHWAY	14/ 738	96/ 11592	0.145833	0.00291534	0.0278283	Organismal Systems	Aging	gene-ANN_05724|gene-ANN_13598|MSTRG.11097|gene-ANN_15856|gene-ANN_05722|MSTRG.23637|MSTRG.21548|MSTRG.9099|MSTRG.25491|gene-ANN_04635|MSTRG.8510|gene-ANN_19303|MSTRG.8045|gene-ANN_05721
35	map05020	Prion disease	KEGG PATHWAY	35/ 738	337/ 11592	0.103858	0.00285219	0.0280763	Human Diseases	Neurodegenerative disease	gene-ANN_05724|MSTRG.15922|MSTRG.11451|gene-ANN_05721|gene-ANN_05722|MSTRG.20644|MSTRG.27903|MSTRG.19060|MSTRG.21548|MSTRG.22306|gene-ANN_12966|MSTRG.13776|MSTRG.25971|MSTRG.29769|MSTRG.24961|gene-ANN_23368|MSTRG.18857|MSTRG.6641|MSTRG.6640|MSTRG.23249|MSTRG.25613|MSTRG.8045|MSTRG.14668|MSTRG.17073|MSTRG.25221|MSTRG.17385|gene-ANN_05699|MSTRG.8990|gene-ANN_06071|MSTRG.26464|MSTRG.8283|MSTRG.9099|…
7	map04612	Antigen processing and presentation	KEGG PATHWAY	7/ 738	31/ 11592	0.225806	0.00281888	0.0286434	Organismal Systems	Immune system	gene-ANN_05724|gene-ANN_17163|gene-ANN_05721|gene-ANN_05722|MSTRG.21548|MSTRG.11579|MSTRG.9099
13	map04624	Toll and Imd signaling pathway	KEGG PATHWAY	13/ 738	87/ 11592	0.149425	0.00326892	0.0294203	Organismal Systems	Immune system	MSTRG.27983|MSTRG.26381|gene-ANN_15762|gene-ANN_07113|gene-ANN_07221|MSTRG.26399|MSTRG.4157|MSTRG.14019|gene-ANN_06071|MSTRG.26883|MSTRG.21473|MSTRG.10702|MSTRG.12040
8	map00790	Folate biosynthesis	KEGG PATHWAY	8/ 738	41/ 11592	0.195122	0.00380101	0.0332589	Metabolism	Metabolism of cofactors and vitamins	MSTRG.23779|MSTRG.23778|MSTRG.23791|gene-ANN_19501|gene-ANN_19500|MSTRG.23780|gene-ANN_19504|MSTRG.23040
7	map00030	Pentose phosphate pathway	KEGG PATHWAY	7/ 738	33/ 11592	0.212121	0.00409926	0.0339807	Metabolism	Carbohydrate metabolism	gene-ANN_01452|gene-ANN_19509|gene-ANN_26508|MSTRG.3760|gene-ANN_12429|gene-ANN_07237|MSTRG.16325
10	map04913	Ovarian steroidogenesis	KEGG PATHWAY	10/ 738	60/ 11592	0.166667	0.00426622	0.034458	Organismal Systems	Endocrine system	MSTRG.11097|gene-ANN_12816|gene-ANN_12811|gene-ANN_12813|gene-ANN_05514|MSTRG.8663|MSTRG.8510|MSTRG.8102|gene-ANN_06416|gene-ANN_06415
6	map00130	Ubiquinone and other terpenoid-quinone biosynthesis	KEGG PATHWAY	6/ 738	25/ 11592	0.24	0.00406429	0.0346014	Metabolism	Metabolism of cofactors and vitamins	MSTRG.9409|gene-ANN_09537|gene-ANN_07886|gene-ANN_18972|MSTRG.24703|gene-ANN_09534
7	map05323	Rheumatoid arthritis	KEGG PATHWAY	7/ 738	34/ 11592	0.205882	0.0048843	0.0375258	Human Diseases	Immune disease	MSTRG.13232|MSTRG.6240|MSTRG.897|MSTRG.11579|MSTRG.7134|MSTRG.7279|MSTRG.568
13	map00981	Insect hormone biosynthesis	KEGG PATHWAY	13/ 738	91/ 11592	0.142857	0.00485142	0.0382049	Metabolism	Metabolism of terpenoids and polyketides	MSTRG.2894|gene-ANN_07297|MSTRG.11145|MSTRG.11175|gene-ANN_00418|MSTRG.3568|MSTRG.4308|gene-ANN_10859|gene-ANN_05744|MSTRG.11150|gene-ANN_06012|MSTRG.4304|MSTRG.19474
4	map00910	Nitrogen metabolism	KEGG PATHWAY	4/ 738	12/ 11592	0.333333	0.00534125	0.0400593	Metabolism	Energy metabolism	MSTRG.5825|gene-ANN_24180|MSTRG.9579|gene-ANN_00135
13	map04115	p53 signaling pathway	KEGG PATHWAY	13/ 738	93/ 11592	0.139785	0.00584638	0.0418548	Cellular Processes	Cell growth and death	MSTRG.11097|gene-ANN_03441|MSTRG.23228|gene-ANN_03579|gene-ANN_03462|MSTRG.28924|MSTRG.1403|MSTRG.302|MSTRG.1358|MSTRG.8510|MSTRG.1396|MSTRG.1279|MSTRG.1401
7	map00350	Tyrosine metabolism	KEGG PATHWAY	7/ 738	35/ 11592	0.2	0.00577728	0.0423219	Metabolism	Amino acid metabolism	MSTRG.21580|MSTRG.24703|gene-ANN_22997|gene-ANN_01181|gene-ANN_18972|gene-ANN_14356|gene-ANN_02123
12	map04260	Cardiac muscle contraction	KEGG PATHWAY	12/ 738	84/ 11592	0.142857	0.00666999	0.0466899	Organismal Systems	Circulatory system	MSTRG.25971|gene-ANN_05321|gene-ANN_05323|MSTRG.19060|MSTRG.25221|MSTRG.22306|MSTRG.17385|gene-ANN_12966|MSTRG.13776|MSTRG.23249|MSTRG.11451|MSTRG.8990
6	map00650	Butanoate metabolism	KEGG PATHWAY	6/ 738	28/ 11592	0.214286	0.00734735	0.0503134	Metabolism	Carbohydrate metabolism	gene-ANN_17374|MSTRG.18408|MSTRG.18406|MSTRG.7132|gene-ANN_17982|MSTRG.11589
19	map04013	MAPK signaling pathway - fly	KEGG PATHWAY	19/ 738	163/ 11592	0.116564	0.00766403	0.0513653	Environmental Information Processing	Signal transduction	gene-ANN_03579|gene-ANN_15762|MSTRG.25255|gene-ANN_07221|gene-ANN_12235|gene-ANN_03441|MSTRG.23228|MSTRG.11097|MSTRG.871|gene-ANN_06071|MSTRG.21473|gene-ANN_03462|MSTRG.1401|MSTRG.1403|MSTRG.1358|MSTRG.29538|MSTRG.1396|MSTRG.28160|MSTRG.1279
27	map05012	Parkinson disease	KEGG PATHWAY	27/ 738	262/ 11592	0.103053	0.00903743	0.0558194	Human Diseases	Neurodegenerative disease	MSTRG.11451|gene-ANN_22997|MSTRG.20644|MSTRG.27903|MSTRG.19060|MSTRG.22306|MSTRG.13776|MSTRG.29769|MSTRG.24961|MSTRG.18857|MSTRG.6641|MSTRG.6640|MSTRG.23249|MSTRG.25613|MSTRG.8045|gene-ANN_14783|MSTRG.17073|MSTRG.25221|MSTRG.17385|gene-ANN_05699|MSTRG.8990|gene-ANN_08138|MSTRG.26464|MSTRG.25971|MSTRG.8283|gene-ANN_08596|MSTRG.25441
17	map04310	Wnt signaling pathway	KEGG PATHWAY	17/ 738	142/ 11592	0.119718	0.00873729	0.0573385	Environmental Information Processing	Signal transduction	MSTRG.11097|gene-ANN_15762|MSTRG.21473|gene-ANN_26214|gene-ANN_03441|MSTRG.23228|gene-ANN_03579|MSTRG.22191|gene-ANN_03896|gene-ANN_03462|MSTRG.1401|MSTRG.1403|MSTRG.1358|MSTRG.1396|MSTRG.302|MSTRG.28160|MSTRG.1279
5	map00360	Phenylalanine metabolism	KEGG PATHWAY	5/ 738	21/ 11592	0.238095	0.00892965	0.0574049	Metabolism	Amino acid metabolism	gene-ANN_01181|gene-ANN_02123|gene-ANN_18972|MSTRG.24703|gene-ANN_22997
5	map00340	Histidine metabolism	KEGG PATHWAY	5/ 738	21/ 11592	0.238095	0.00892965	0.0574049	Metabolism	Amino acid metabolism	gene-ANN_01181|gene-ANN_10080|MSTRG.6805|MSTRG.7348|gene-ANN_22997
6	map00062	Fatty acid elongation	KEGG PATHWAY	6/ 738	30/ 11592	0.2	0.0103937	0.0629616	Metabolism	Lipid metabolism	MSTRG.13431|gene-ANN_12142|gene-ANN_23207|MSTRG.2452|gene-ANN_00173|MSTRG.11589
11	map02010	ABC transporters	KEGG PATHWAY	11/ 738	79/ 11592	0.139241	0.0110856	0.0646662	Environmental Information Processing	Membrane transport	MSTRG.19442|gene-ANN_19494|MSTRG.25279|gene-ANN_26409|gene-ANN_06613|gene-ANN_24196|MSTRG.19440|MSTRG.19441|MSTRG.25283|MSTRG.6165|gene-ANN_18329
5	map04964	Proximal tubule bicarbonate reclamation	KEGG PATHWAY	5/ 738	22/ 11592	0.227273	0.010963	0.0651573	Organismal Systems	Excretory system	gene-ANN_05321|gene-ANN_08776|gene-ANN_05323|gene-ANN_18333|MSTRG.5825
10	map00010	Glycolysis / Gluconeogenesis	KEGG PATHWAY	10/ 738	69/ 11592	0.144928	0.0115212	0.0659848	Metabolism	Carbohydrate metabolism	MSTRG.21166|MSTRG.17875|MSTRG.17873|gene-ANN_01181|MSTRG.17868|MSTRG.10027|MSTRG.10024|gene-ANN_04895|gene-ANN_00485|MSTRG.17865
7	map05134	Legionellosis	KEGG PATHWAY	7/ 738	40/ 11592	0.175	0.0121643	0.0684241	Human Diseases	Infectious disease: bacterial	gene-ANN_05724|MSTRG.26883|gene-ANN_05721|gene-ANN_05722|MSTRG.21548|MSTRG.7279|MSTRG.9099
14	map05145	Toxoplasmosis	KEGG PATHWAY	14/ 738	113/ 11592	0.123894	0.0123825	0.0684296	Human Diseases	Infectious disease: parasitic	gene-ANN_05724|MSTRG.21548|gene-ANN_15762|gene-ANN_05721|gene-ANN_05722|gene-ANN_23368|gene-ANN_06071|MSTRG.26883|MSTRG.14668|MSTRG.21473|MSTRG.7279|MSTRG.11009|MSTRG.15922|MSTRG.9099
10	map04927	Cortisol synthesis and secretion	KEGG PATHWAY	10/ 738	71/ 11592	0.140845	0.0139667	0.0758536	Organismal Systems	Endocrine system	MSTRG.11097|gene-ANN_12816|gene-ANN_12811|gene-ANN_12813|gene-ANN_05514|MSTRG.8663|gene-ANN_12966|MSTRG.8102|gene-ANN_06416|gene-ANN_06415
12	map04925	Aldosterone synthesis and secretion	KEGG PATHWAY	12/ 738	94/ 11592	0.12766	0.0158445	0.0845936	Organismal Systems	Endocrine system	MSTRG.11097|gene-ANN_12816|gene-ANN_12811|gene-ANN_05321|gene-ANN_05323|gene-ANN_12813|gene-ANN_05514|MSTRG.8663|gene-ANN_12966|MSTRG.8102|gene-ANN_06416|gene-ANN_06415
3	map00920	Sulfur metabolism	KEGG PATHWAY	3/ 738	9/ 11592	0.333333	0.0161586	0.0848324	Metabolism	Energy metabolism	gene-ANN_14995|MSTRG.24567|MSTRG.22669
11	map04520	Adherens junction	KEGG PATHWAY	11/ 738	84/ 11592	0.130952	0.0171242	0.0870021	Cellular Processes	Cellular community - eukaryotes	gene-ANN_07239|MSTRG.9477|gene-ANN_15762|gene-ANN_15236|MSTRG.6209|MSTRG.18069|MSTRG.12217|MSTRG.21473|gene-ANN_16926|MSTRG.28160|gene-ANN_08387
26	map04714	Thermogenesis	KEGG PATHWAY	26/ 738	263/ 11592	0.0988593	0.0168778	0.0871558	Organismal Systems	Environmental adaptation	MSTRG.11097|MSTRG.11451|MSTRG.20644|MSTRG.19060|MSTRG.22306|MSTRG.13776|MSTRG.25491|MSTRG.25971|gene-ANN_06071|MSTRG.29769|MSTRG.24961|gene-ANN_14585|MSTRG.18857|MSTRG.6641|MSTRG.6640|MSTRG.23249|MSTRG.17073|MSTRG.25221|MSTRG.17385|gene-ANN_05699|MSTRG.8990|gene-ANN_06643|MSTRG.26464|gene-ANN_04243|gene-ANN_06708|MSTRG.25441
8	map00900	Terpenoid backbone biosynthesis	KEGG PATHWAY	8/ 738	54/ 11592	0.148148	0.0200537	0.0942825	Metabolism	Metabolism of terpenoids and polyketides	MSTRG.5708|MSTRG.11175|MSTRG.7132|gene-ANN_07297|MSTRG.11145|MSTRG.11150|gene-ANN_06012|MSTRG.16412
12	map05410	Hypertrophic cardiomyopathy	KEGG PATHWAY	12/ 738	97/ 11592	0.123711	0.0199127	0.0950379	Human Diseases	Cardiovascular disease	MSTRG.3815|MSTRG.3814|gene-ANN_21788|MSTRG.4290|MSTRG.4291|MSTRG.7855|gene-ANN_12966|MSTRG.25491|gene-ANN_21797|MSTRG.8510|MSTRG.11009|gene-ANN_12534
18	map04080	Neuroactive ligand-receptor interaction	KEGG PATHWAY	18/ 738	167/ 11592	0.107784	0.0196505	0.0952296	Environmental Information Processing	Signaling molecules and interaction	MSTRG.15283|gene-ANN_07919|gene-ANN_07918|gene-ANN_10259|MSTRG.7370|gene-ANN_07921|gene-ANN_14783|MSTRG.4577|MSTRG.5300|MSTRG.2364|gene-ANN_00055|gene-ANN_07239|MSTRG.5299|MSTRG.5298|MSTRG.2363|gene-ANN_24000|MSTRG.5356|MSTRG.2723
16	map04140	Autophagy - animal	KEGG PATHWAY	16/ 738	143/ 11592	0.111888	0.0195816	0.0963781	Cellular Processes	Transport and catabolism	MSTRG.8818|MSTRG.8819|gene-ANN_15762|gene-ANN_20433|MSTRG.3517|MSTRG.4423|MSTRG.4422|MSTRG.11579|MSTRG.1935|gene-ANN_26117|MSTRG.8820|MSTRG.21473|MSTRG.27118|gene-ANN_13570|MSTRG.27124|gene-ANN_25893
9	map03320	PPAR signaling pathway	KEGG PATHWAY	9/ 738	64/ 11592	0.140625	0.0193718	0.0968591	Organismal Systems	Endocrine system	MSTRG.9477|MSTRG.10784|gene-ANN_09759|gene-ANN_14585|MSTRG.7132|MSTRG.1423|MSTRG.21515|gene-ANN_18320|gene-ANN_08606
7	map01040	Biosynthesis of unsaturated fatty acids	KEGG PATHWAY	7/ 738	46/ 11592	0.152174	0.0251607	0.116553	Metabolism	Lipid metabolism	MSTRG.13431|gene-ANN_12142|gene-ANN_23207|MSTRG.2452|gene-ANN_00173|MSTRG.21515|gene-ANN_08606
16	map04212	Longevity regulating pathway - worm	KEGG PATHWAY	16/ 738	149/ 11592	0.107383	0.0276259	0.124317	Organismal Systems	Aging	MSTRG.9563|gene-ANN_13598|MSTRG.6209|MSTRG.11972|MSTRG.21681|MSTRG.21672|gene-ANN_15965|MSTRG.23637|MSTRG.21515|gene-ANN_15962|gene-ANN_06071|MSTRG.11969|gene-ANN_11864|MSTRG.18471|gene-ANN_19303|MSTRG.14994
11	map04210	Apoptosis	KEGG PATHWAY	11/ 738	90/ 11592	0.122222	0.0272664	0.124477	Cellular Processes	Cell growth and death	MSTRG.8818|MSTRG.8819|MSTRG.26883|MSTRG.4423|MSTRG.4422|MSTRG.1935|MSTRG.11579|MSTRG.28924|gene-ANN_13570|MSTRG.25613|MSTRG.8820
16	map04972	Pancreatic secretion	KEGG PATHWAY	16/ 738	150/ 11592	0.106667	0.0291759	0.129443	Organismal Systems	Digestive system	MSTRG.11097|gene-ANN_07919|MSTRG.20528|MSTRG.1064|gene-ANN_15585|gene-ANN_07921|gene-ANN_03096|gene-ANN_05323|gene-ANN_05321|gene-ANN_07849|MSTRG.23739|MSTRG.15283|MSTRG.16685|MSTRG.19231|MSTRG.28160|gene-ANN_07918
4	map04640	Hematopoietic cell lineage	KEGG PATHWAY	4/ 738	20/ 11592	0.2	0.0348781	0.152592	Organismal Systems	Immune system	gene-ANN_09866|gene-ANN_13930|MSTRG.23082|gene-ANN_21008
17	map04024	cAMP signaling pathway	KEGG PATHWAY	17/ 738	167/ 11592	0.101796	0.0371137	0.157984	Environmental Information Processing	Signal transduction	MSTRG.19442|MSTRG.11097|MSTRG.26883|gene-ANN_05321|gene-ANN_14783|gene-ANN_05323|MSTRG.18069|gene-ANN_24196|MSTRG.19440|MSTRG.19441|gene-ANN_12966|gene-ANN_13995|MSTRG.17544|gene-ANN_08606|gene-ANN_16926|MSTRG.28160|gene-ANN_18329
12	map05418	Fluid shear stress and atherosclerosis	KEGG PATHWAY	12/ 738	106/ 11592	0.113208	0.036766	0.158648	Human Diseases	Cardiovascular disease	MSTRG.9563|MSTRG.13232|gene-ANN_15762|MSTRG.21681|MSTRG.21672|gene-ANN_15965|gene-ANN_15962|gene-ANN_06071|MSTRG.11579|MSTRG.21473|MSTRG.28160|MSTRG.14994
5	map04064	NF-kappa B signaling pathway	KEGG PATHWAY	5/ 738	30/ 11592	0.166667	0.0390692	0.16409	Environmental Information Processing	Signal transduction	MSTRG.7279|gene-ANN_15762|MSTRG.26883|MSTRG.28924|MSTRG.21473
13	map04146	Peroxisome	KEGG PATHWAY	13/ 738	122/ 11592	0.106557	0.0464877	0.192679	Cellular Processes	Transport and catabolism	MSTRG.6282|MSTRG.11972|gene-ANN_24896|MSTRG.14357|MSTRG.11969|MSTRG.23637|gene-ANN_14585|gene-ANN_13598|gene-ANN_11864|gene-ANN_17982|gene-ANN_08606|gene-ANN_19303|MSTRG.8045
4	map04216	Ferroptosis	KEGG PATHWAY	4/ 738	22/ 11592	0.181818	0.0476549	0.194952	Cellular Processes	Cell growth and death	MSTRG.18471|gene-ANN_08138|gene-ANN_09710|gene-ANN_14585
11	map05152	Tuberculosis	KEGG PATHWAY	11/ 738	99/ 11592	0.111111	0.0496677	0.200581	Human Diseases	Infectious disease: bacterial	MSTRG.8818|MSTRG.8819|MSTRG.6240|MSTRG.4423|MSTRG.4422|gene-ANN_06071|MSTRG.1935|MSTRG.8820|MSTRG.7279|MSTRG.568|gene-ANN_13570
33	map05014	Amyotrophic lateral sclerosis	KEGG PATHWAY	33/ 738	387/ 11592	0.0852713	0.0524385	0.20909	Human Diseases	Neurodegenerative disease	MSTRG.11451|MSTRG.20644|MSTRG.27903|MSTRG.19060|gene-ANN_13598|MSTRG.22306|MSTRG.13776|gene-ANN_19303|MSTRG.7519|MSTRG.18857|MSTRG.24961|MSTRG.29769|MSTRG.6641|MSTRG.6640|MSTRG.23249|MSTRG.25613|MSTRG.8045|MSTRG.23637|gene-ANN_09710|MSTRG.17073|MSTRG.25221|MSTRG.17385|gene-ANN_05699|gene-ANN_02181|MSTRG.8990|gene-ANN_06071|MSTRG.26464|MSTRG.25971|MSTRG.8283|gene-ANN_08596|MSTRG.25441|MSTRG.28160|…
14	map05417	Lipid and atherosclerosis	KEGG PATHWAY	14/ 738	138/ 11592	0.101449	0.0562075	0.215919	Human Diseases	Cardiovascular disease	gene-ANN_05724|MSTRG.21548|gene-ANN_15762|MSTRG.25279|gene-ANN_05721|gene-ANN_05722|gene-ANN_06071|MSTRG.26883|MSTRG.25283|MSTRG.21473|MSTRG.7279|gene-ANN_24285|MSTRG.28160|MSTRG.9099
5	map00590	Arachidonic acid metabolism	KEGG PATHWAY	5/ 738	33/ 11592	0.151515	0.0557332	0.21674	Metabolism	Lipid metabolism	MSTRG.16685|gene-ANN_24054|MSTRG.27696|gene-ANN_09710|MSTRG.27702
3	map00450	Selenocompound metabolism	KEGG PATHWAY	3/ 738	14/ 11592	0.214286	0.0552512	0.217552	Metabolism	Metabolism of other amino acids	gene-ANN_14995|MSTRG.6623|gene-ANN_16521
1	map00261	Monobactam biosynthesis	KEGG PATHWAY	1/ 738	1/ 11592	1	0.0636646	0.235934	Metabolism	Biosynthesis of other secondary metabolites	gene-ANN_14995
9	map05164	Influenza A	KEGG PATHWAY	9/ 738	79/ 11592	0.113924	0.0629166	0.235937	Human Diseases	Infectious disease: viral	MSTRG.6209|MSTRG.26883|gene-ANN_07919|gene-ANN_07918|gene-ANN_07921|MSTRG.10813|MSTRG.15283|MSTRG.7279|MSTRG.16412
15	map04015	Rap1 signaling pathway	KEGG PATHWAY	15/ 738	153/ 11592	0.0980392	0.0628855	0.238662	Environmental Information Processing	Signal transduction	MSTRG.13232|MSTRG.6209|gene-ANN_07239|MSTRG.897|gene-ANN_14783|MSTRG.11097|MSTRG.18069|gene-ANN_06071|gene-ANN_04999|MSTRG.7134|MSTRG.8510|gene-ANN_13995|MSTRG.11009|gene-ANN_16926|MSTRG.28160
2	map05144	Malaria	KEGG PATHWAY	2/ 738	7/ 11592	0.285714	0.0686418	0.248531	Human Diseases	Infectious disease: parasitic	MSTRG.7279|MSTRG.20573
12	map04530	Tight junction	KEGG PATHWAY	12/ 738	117/ 11592	0.102564	0.0686366	0.251401	Cellular Processes	Cellular community - eukaryotes	gene-ANN_07239|MSTRG.11009|gene-ANN_15236|MSTRG.18069|gene-ANN_04999|MSTRG.7273|gene-ANN_12966|MSTRG.25491|gene-ANN_13995|MSTRG.25613|gene-ANN_16926|MSTRG.28160
6	map05140	Leishmaniasis	KEGG PATHWAY	6/ 738	47/ 11592	0.12766	0.0760648	0.272278	Human Diseases	Infectious disease: parasitic	MSTRG.26883|gene-ANN_06071|gene-ANN_15762|MSTRG.21473|MSTRG.7279|MSTRG.11009
3	map00670	One carbon pool by folate	KEGG PATHWAY	3/ 738	16/ 11592	0.1875	0.077414	0.273994	Metabolism	Metabolism of cofactors and vitamins	gene-ANN_07212|MSTRG.358|MSTRG.8281
11	map04137	Mitophagy - animal	KEGG PATHWAY	11/ 738	109/ 11592	0.100917	0.0863188	0.302116	Cellular Processes	Transport and catabolism	MSTRG.11097|gene-ANN_03441|MSTRG.23228|gene-ANN_03579|gene-ANN_03462|MSTRG.1401|MSTRG.1403|MSTRG.1358|MSTRG.1396|gene-ANN_22018|MSTRG.1279
8	map04512	ECM-receptor interaction	KEGG PATHWAY	8/ 738	73/ 11592	0.109589	0.0916359	0.313753	Environmental Information Processing	Signaling molecules and interaction	gene-ANN_20762|gene-ANN_23368|gene-ANN_07815|MSTRG.24947|MSTRG.15922|MSTRG.14668|MSTRG.11009|MSTRG.20573
5	map00260	Glycine, serine and threonine metabolism	KEGG PATHWAY	5/ 738	38/ 11592	0.131579	0.091268	0.315928	Metabolism	Amino acid metabolism	gene-ANN_00485|gene-ANN_26125|gene-ANN_01167|gene-ANN_11543|gene-ANN_22997
7	map04670	Leukocyte transendothelial migration	KEGG PATHWAY	7/ 738	62/ 11592	0.112903	0.0977703	0.331158	Organismal Systems	Immune system	gene-ANN_15236|gene-ANN_07584|gene-ANN_06071|MSTRG.18069|MSTRG.11009|gene-ANN_16926|MSTRG.28160
3	map00515	Mannose type O-glycan biosynthesis	KEGG PATHWAY	3/ 738	18/ 11592	0.166667	0.10281	0.344522	Metabolism	Glycan biosynthesis and metabolism	MSTRG.18034|MSTRG.14237|gene-ANN_12050
7	map05142	Chagas disease	KEGG PATHWAY	7/ 738	63/ 11592	0.111111	0.104306	0.345858	Human Diseases	Infectious disease: parasitic	MSTRG.3815|MSTRG.3814|MSTRG.26883|MSTRG.4290|MSTRG.4291|gene-ANN_06071|MSTRG.7279
9	map04071	Sphingolipid signaling pathway	KEGG PATHWAY	9/ 738	89/ 11592	0.101124	0.112377	0.368738	Environmental Information Processing	Signal transduction	MSTRG.8818|MSTRG.8819|MSTRG.4423|MSTRG.4422|gene-ANN_06071|MSTRG.1935|MSTRG.8820|gene-ANN_13570|MSTRG.28160
8	map04621	NOD-like receptor signaling pathway	KEGG PATHWAY	8/ 738	77/ 11592	0.103896	0.115645	0.375548	Organismal Systems	Immune system	gene-ANN_07430|gene-ANN_15762|MSTRG.6209|gene-ANN_06071|MSTRG.26883|MSTRG.21473|MSTRG.7279|MSTRG.18120
6	map04620	Toll-like receptor signaling pathway	KEGG PATHWAY	6/ 738	53/ 11592	0.113208	0.118961	0.382376	Organismal Systems	Immune system	gene-ANN_15762|gene-ANN_06071|MSTRG.26883|MSTRG.21473|MSTRG.7279|MSTRG.28160
6	map00380	Tryptophan metabolism	KEGG PATHWAY	6/ 738	53/ 11592	0.113208	0.118961	0.382376	Metabolism	Amino acid metabolism	gene-ANN_22997|MSTRG.23637|gene-ANN_17012|gene-ANN_13598|gene-ANN_19303|MSTRG.11589
4	map00531	Glycosaminoglycan degradation	KEGG PATHWAY	4/ 738	31/ 11592	0.129032	0.131715	0.395145	Metabolism	Glycan biosynthesis and metabolism	MSTRG.22831|gene-ANN_20798|MSTRG.26240|gene-ANN_20797
6	map00562	Inositol phosphate metabolism	KEGG PATHWAY	6/ 738	54/ 11592	0.111111	0.127082	0.396344	Metabolism	Carbohydrate metabolism	MSTRG.21166|gene-ANN_14778|gene-ANN_02909|gene-ANN_04895|MSTRG.7560|MSTRG.6676
26	map05016	Huntington disease	KEGG PATHWAY	26/ 738	323/ 11592	0.0804954	0.12842	0.39659	Human Diseases	Neurodegenerative disease	MSTRG.11451|MSTRG.20644|MSTRG.27903|MSTRG.19060|MSTRG.22306|MSTRG.13776|MSTRG.18857|MSTRG.24961|MSTRG.29769|MSTRG.6641|MSTRG.6640|MSTRG.23249|MSTRG.25613|MSTRG.8045|gene-ANN_09710|MSTRG.17073|MSTRG.25221|MSTRG.17385|gene-ANN_05699|gene-ANN_02181|MSTRG.8990|MSTRG.26464|MSTRG.25971|MSTRG.8283|gene-ANN_08596|MSTRG.25441
3	map00073	Cutin, suberine and wax biosynthesis	KEGG PATHWAY	3/ 738	20/ 11592	0.15	0.131005	0.396793	Metabolism	Lipid metabolism	MSTRG.11969|gene-ANN_11864|MSTRG.11972
2	map00400	Phenylalanine, tyrosine and tryptophan biosynthesis	KEGG PATHWAY	2/ 738	10/ 11592	0.2	0.129763	0.396847	Metabolism	Amino acid metabolism	gene-ANN_02123|gene-ANN_18972
14	map04510	Focal adhesion	KEGG PATHWAY	14/ 738	157/ 11592	0.089172	0.126434	0.398269	Cellular Processes	Cellular community - eukaryotes	MSTRG.13232|gene-ANN_15236|MSTRG.897|gene-ANN_20762|gene-ANN_23368|gene-ANN_07584|MSTRG.28160|MSTRG.24947|MSTRG.15922|MSTRG.14668|MSTRG.302|MSTRG.8510|MSTRG.11009|MSTRG.20573
5	map04657	IL-17 signaling pathway	KEGG PATHWAY	5/ 738	44/ 11592	0.113636	0.145856	0.433439	Organismal Systems	Immune system	gene-ANN_06071|gene-ANN_15762|MSTRG.26883|gene-ANN_07700|MSTRG.21473
17	map04010	MAPK signaling pathway	KEGG PATHWAY	17/ 738	203/ 11592	0.0837438	0.149909	0.44132	Environmental Information Processing	Signal transduction	gene-ANN_05724|MSTRG.13232|MSTRG.21548|gene-ANN_15762|gene-ANN_05721|gene-ANN_05722|MSTRG.897|gene-ANN_06071|gene-ANN_11968|gene-ANN_12966|MSTRG.28924|MSTRG.7134|MSTRG.21473|gene-ANN_20628|MSTRG.8510|MSTRG.28160|MSTRG.9099
6	map00071	Fatty acid degradation	KEGG PATHWAY	6/ 738	57/ 11592	0.105263	0.152977	0.446183	Metabolism	Lipid metabolism	gene-ANN_09759|gene-ANN_14585|MSTRG.11589|gene-ANN_08606|gene-ANN_20630|gene-ANN_18401
4	map04920	Adipocytokine signaling pathway	KEGG PATHWAY	4/ 738	33/ 11592	0.121212	0.155513	0.449419	Organismal Systems	Endocrine system	gene-ANN_09759|gene-ANN_14585|MSTRG.26883|MSTRG.25491
6	map00620	Pyruvate metabolism	KEGG PATHWAY	6/ 738	58/ 11592	0.103448	0.162092	0.464174	Metabolism	Carbohydrate metabolism	MSTRG.17875|gene-ANN_08776|MSTRG.26886|MSTRG.17873|MSTRG.17868|MSTRG.17865
4	map04514	Cell adhesion molecules	KEGG PATHWAY	4/ 738	34/ 11592	0.117647	0.167972	0.476679	Environmental Information Processing	Signaling molecules and interaction	gene-ANN_11874|MSTRG.11009|gene-ANN_21463|gene-ANN_08387
1	map00470	D-Amino acid metabolism	KEGG PATHWAY	1/ 738	3/ 11592	0.333333	0.179107	0.49928	Metabolism	Metabolism of other amino acids	gene-ANN_18333
3	map03430	Mismatch repair	KEGG PATHWAY	3/ 738	23/ 11592	0.130435	0.177535	0.499317	Genetic Information Processing	Replication and repair	MSTRG.28018|gene-ANN_14772|MSTRG.28017
4	map00514	Other types of O-glycan biosynthesis	KEGG PATHWAY	4/ 738	35/ 11592	0.114286	0.18077	0.499495	Metabolism	Glycan biosynthesis and metabolism	MSTRG.12029|MSTRG.18034|MSTRG.14237|gene-ANN_12050
5	map00270	Cysteine and methionine metabolism	KEGG PATHWAY	5/ 738	48/ 11592	0.104167	0.188389	0.516021	Metabolism	Amino acid metabolism	MSTRG.18471|gene-ANN_08776|gene-ANN_02123|gene-ANN_18972|MSTRG.20267
8	map05222	Small cell lung cancer	KEGG PATHWAY	8/ 738	88/ 11592	0.0909091	0.196668	0.52949	Human Diseases	Cancer: specific types	gene-ANN_07700|MSTRG.26883|gene-ANN_23368|MSTRG.24947|MSTRG.15922|MSTRG.28924|MSTRG.11009|MSTRG.14668
10	map04934	Cushing syndrome	KEGG PATHWAY	10/ 738	115/ 11592	0.0869565	0.196365	0.533234	Human Diseases	Endocrine and metabolic disease	MSTRG.11097|gene-ANN_12816|gene-ANN_12811|gene-ANN_12813|gene-ANN_05514|MSTRG.8663|gene-ANN_12966|MSTRG.8102|gene-ANN_06416|gene-ANN_06415
9	map05169	Epstein-Barr virus infection	KEGG PATHWAY	9/ 738	102/ 11592	0.0882353	0.200853	0.536175	Human Diseases	Infectious disease: viral	gene-ANN_15762|MSTRG.21473|MSTRG.8283|gene-ANN_06071|MSTRG.26883|MSTRG.28924|gene-ANN_08596|MSTRG.302|MSTRG.28160
4	map04978	Mineral absorption	KEGG PATHWAY	4/ 738	37/ 11592	0.108108	0.207269	0.548653	Organismal Systems	Digestive system	gene-ANN_05321|gene-ANN_08138|gene-ANN_05323|gene-ANN_04694
5	map00330	Arginine and proline metabolism	KEGG PATHWAY	5/ 738	50/ 11592	0.1	0.21115	0.554268	Metabolism	Amino acid metabolism	MSTRG.10308|gene-ANN_02123|gene-ANN_00119|gene-ANN_07067|gene-ANN_22997
15	map04151	PI3K-Akt signaling pathway	KEGG PATHWAY	15/ 738	188/ 11592	0.0797872	0.217479	0.566165	Environmental Information Processing	Signal transduction	gene-ANN_12080|MSTRG.13232|MSTRG.897|gene-ANN_20762|gene-ANN_23368|MSTRG.28160|MSTRG.24947|MSTRG.15922|MSTRG.14668|MSTRG.7134|MSTRG.302|MSTRG.7279|MSTRG.8510|MSTRG.11009|MSTRG.20573
5	map00280	Valine, leucine and isoleucine degradation	KEGG PATHWAY	5/ 738	52/ 11592	0.0961538	0.234734	0.582215	Metabolism	Amino acid metabolism	MSTRG.7132|MSTRG.23054|gene-ANN_18401|MSTRG.11589|gene-ANN_17982
12	map04120	Ubiquitin mediated proteolysis	KEGG PATHWAY	12/ 738	148/ 11592	0.0810811	0.233065	0.582662	Genetic Information Processing	Folding, sorting and degradation	gene-ANN_03579|MSTRG.11097|gene-ANN_03441|MSTRG.23228|gene-ANN_25908|gene-ANN_16829|gene-ANN_03462|MSTRG.1401|MSTRG.1403|MSTRG.1358|MSTRG.1396|MSTRG.1279
6	map01524	Platinum drug resistance	KEGG PATHWAY	6/ 738	65/ 11592	0.0923077	0.231686	0.583848	Human Diseases	Drug resistance: antineoplastic	MSTRG.9563|MSTRG.21681|MSTRG.21672|gene-ANN_15965|gene-ANN_15962|MSTRG.14994
12	map04723	Retrograde endocannabinoid signaling	KEGG PATHWAY	12/ 738	147/ 11592	0.0816327	0.226215	0.58408	Organismal Systems	Nervous system	MSTRG.11097|MSTRG.26464|MSTRG.29769|MSTRG.24961|MSTRG.17073|gene-ANN_06071|MSTRG.18857|MSTRG.6640|gene-ANN_12966|gene-ANN_05699|MSTRG.17240|MSTRG.25441
16	map05165	Human papillomavirus infection	KEGG PATHWAY	16/ 738	206/ 11592	0.0776699	0.239349	0.589024	Human Diseases	Infectious disease: viral	gene-ANN_07239|MSTRG.13232|MSTRG.6240|gene-ANN_20762|gene-ANN_23368|gene-ANN_07584|MSTRG.24947|gene-ANN_04999|MSTRG.7273|MSTRG.15922|MSTRG.8283|MSTRG.302|MSTRG.568|MSTRG.11009|MSTRG.20573|MSTRG.14668
2	map00592	alpha-Linolenic acid metabolism	KEGG PATHWAY	2/ 738	15/ 11592	0.133333	0.246962	0.58934	Metabolism	Lipid metabolism	gene-ANN_08606|MSTRG.16685
1	map00604	Glycosphingolipid biosynthesis - ganglio series	KEGG PATHWAY	1/ 738	4/ 11592	0.25	0.231382	0.592564	Metabolism	Glycan biosynthesis and metabolism	MSTRG.26240
1	map00591	Linoleic acid metabolism	KEGG PATHWAY	1/ 738	4/ 11592	0.25	0.231382	0.592564	Metabolism	Lipid metabolism	MSTRG.16685
5	map04918	Thyroid hormone synthesis	KEGG PATHWAY	5/ 738	53/ 11592	0.0943396	0.246794	0.593436	Organismal Systems	Endocrine system	gene-ANN_05321|MSTRG.11097|gene-ANN_05323|gene-ANN_09710|gene-ANN_07221
3	map04740	Olfactory transduction	KEGG PATHWAY	3/ 738	27/ 11592	0.111111	0.245076	0.59844	Organismal Systems	Sensory system	MSTRG.17544|MSTRG.21964|gene-ANN_06643
3	map00511	Other glycan degradation	KEGG PATHWAY	3/ 738	27/ 11592	0.111111	0.245076	0.59844	Metabolism	Glycan biosynthesis and metabolism	gene-ANN_26336|MSTRG.26240|gene-ANN_04540
11	map05171	Coronavirus disease - COVID-19	KEGG PATHWAY	11/ 738	137/ 11592	0.080292	0.255747	0.601196	Human Diseases	Infectious disease: viral	MSTRG.3815|MSTRG.3814|MSTRG.26883|MSTRG.4290|MSTRG.4291|gene-ANN_06071|gene-ANN_15762|MSTRG.21473|MSTRG.7279|gene-ANN_10513|MSTRG.28773
25	map05010	Alzheimer disease	KEGG PATHWAY	25/ 738	340/ 11592	0.0735294	0.254116	0.601854	Human Diseases	Neurodegenerative disease	MSTRG.25971|MSTRG.20644|MSTRG.27903|MSTRG.19060|MSTRG.22306|gene-ANN_12966|MSTRG.13776|MSTRG.29769|MSTRG.24961|MSTRG.18857|MSTRG.6641|MSTRG.6640|MSTRG.23249|MSTRG.25613|MSTRG.11451|MSTRG.17073|MSTRG.25221|MSTRG.17385|gene-ANN_05699|MSTRG.8990|gene-ANN_08138|MSTRG.26464|MSTRG.8283|gene-ANN_08596|MSTRG.25441
6	map04062	Chemokine signaling pathway	KEGG PATHWAY	6/ 738	68/ 11592	0.0882353	0.264019	0.611514	Organismal Systems	Immune system	gene-ANN_07239|MSTRG.11097|MSTRG.26883|gene-ANN_07584|gene-ANN_13995|MSTRG.28160
8	map05414	Dilated cardiomyopathy	KEGG PATHWAY	8/ 738	96/ 11592	0.0833333	0.266768	0.613372	Human Diseases	Cardiovascular disease	MSTRG.11097|gene-ANN_21788|MSTRG.7855|gene-ANN_12966|gene-ANN_21797|MSTRG.8510|MSTRG.11009|gene-ANN_12534
4	map04622	RIG-I-like receptor signaling pathway	KEGG PATHWAY	4/ 738	41/ 11592	0.097561	0.26312	0.613946	Organismal Systems	Immune system	gene-ANN_06071|gene-ANN_15762|MSTRG.26883|MSTRG.21473
5	map00630	Glyoxylate and dicarboxylate metabolism	KEGG PATHWAY	5/ 738	56/ 11592	0.0892857	0.283841	0.625245	Metabolism	Carbohydrate metabolism	gene-ANN_13598|gene-ANN_08776|MSTRG.23637|gene-ANN_19303|gene-ANN_24896
1	map05321	Inflammatory bowel disease	KEGG PATHWAY	1/ 738	5/ 11592	0.2	0.280333	0.626275	Human Diseases	Immune disease	MSTRG.7279
1	map04610	Complement and coagulation cascades	KEGG PATHWAY	1/ 738	5/ 11592	0.2	0.280333	0.626275	Organismal Systems	Immune system	gene-ANN_07466
3	map05416	Viral myocarditis	KEGG PATHWAY	3/ 738	29/ 11592	0.103448	0.280235	0.635066	Human Diseases	Cardiovascular disease	MSTRG.7855|gene-ANN_12534|MSTRG.28160
3	map04341	Hedgehog signaling pathway - fly	KEGG PATHWAY	3/ 738	29/ 11592	0.103448	0.280235	0.635066	Environmental Information Processing	Signal transduction	MSTRG.4273|MSTRG.4274|MSTRG.26964
6	map00500	Starch and sucrose metabolism	KEGG PATHWAY	6/ 738	71/ 11592	0.084507	0.297413	0.637313	Metabolism	Carbohydrate metabolism	gene-ANN_16777|gene-ANN_12586|gene-ANN_18375|MSTRG.23479|MSTRG.16037|gene-ANN_10557
13	map04932	Non-alcoholic fatty liver disease	KEGG PATHWAY	13/ 738	169/ 11592	0.0769231	0.27976	0.638583	Human Diseases	Endocrine and metabolic disease	MSTRG.25221|MSTRG.13776|MSTRG.19060|MSTRG.28160|gene-ANN_06071|MSTRG.22306|MSTRG.17385|gene-ANN_05699|MSTRG.25491|MSTRG.23249|MSTRG.25971|MSTRG.8990|MSTRG.11451
9	map04810	Regulation of actin cytoskeleton	KEGG PATHWAY	9/ 738	114/ 11592	0.0789474	0.301137	0.640934	Cellular Processes	Cell motility	gene-ANN_14778|gene-ANN_15236|gene-ANN_07584|gene-ANN_08208|gene-ANN_04968|gene-ANN_13995|MSTRG.8979|MSTRG.11009|MSTRG.28160
2	map05322	Systemic lupus erythematosus	KEGG PATHWAY	2/ 738	17/ 11592	0.117647	0.295376	0.641679	Human Diseases	Immune disease	MSTRG.27055|gene-ANN_15236
2	map00220	Arginine biosynthesis	KEGG PATHWAY	2/ 738	17/ 11592	0.117647	0.295376	0.641679	Metabolism	Amino acid metabolism	gene-ANN_02123|gene-ANN_18333
32	map05022	Pathways of neurodegeneration - multiple diseases	KEGG PATHWAY	32/ 738	453/ 11592	0.0706402	0.294181	0.643521	Human Diseases	Neurodegenerative disease	MSTRG.11451|MSTRG.20644|MSTRG.27903|MSTRG.19060|gene-ANN_13598|MSTRG.22306|gene-ANN_12966|MSTRG.13776|gene-ANN_19303|MSTRG.18857|MSTRG.24961|MSTRG.29769|MSTRG.6641|MSTRG.6640|MSTRG.23249|MSTRG.25613|MSTRG.8045|MSTRG.23637|gene-ANN_09710|MSTRG.17073|MSTRG.25221|MSTRG.17385|gene-ANN_05699|gene-ANN_02181|MSTRG.8990|gene-ANN_06071|MSTRG.26464|MSTRG.25971|MSTRG.8283|gene-ANN_08596|MSTRG.25441|MSTRG.28…
5	map04380	Osteoclast differentiation	KEGG PATHWAY	5/ 738	58/ 11592	0.0862069	0.309097	0.644806	Organismal Systems	Development and regeneration	MSTRG.26883|gene-ANN_06071|gene-ANN_15762|MSTRG.28160|MSTRG.21473
4	map04960	Aldosterone-regulated sodium reabsorption	KEGG PATHWAY	4/ 738	44/ 11592	0.0909091	0.306659	0.648306	Organismal Systems	Excretory system	MSTRG.8510|MSTRG.7273|gene-ANN_05323|gene-ANN_05321
6	map04613	Neutrophil extracellular trap formation	KEGG PATHWAY	6/ 738	72/ 11592	0.0833333	0.308726	0.648324	Organismal Systems	Immune system	gene-ANN_15762|gene-ANN_06071|MSTRG.27055|MSTRG.21473|MSTRG.7279|MSTRG.28160
10	map04014	Ras signaling pathway	KEGG PATHWAY	10/ 738	130/ 11592	0.0769231	0.314482	0.651723	Environmental Information Processing	Signal transduction	MSTRG.13232|MSTRG.4157|MSTRG.897|MSTRG.18069|MSTRG.16685|MSTRG.7134|gene-ANN_13995|MSTRG.8510|gene-ANN_16926|MSTRG.28160
2	map04710	Circadian rhythm	KEGG PATHWAY	2/ 738	18/ 11592	0.111111	0.319447	0.657685	Organismal Systems	Environmental adaptation	MSTRG.15133|MSTRG.25491
5	map04933	AGE-RAGE signaling pathway in diabetic complications	KEGG PATHWAY	5/ 738	59/ 11592	0.0847458	0.321844	0.658317	Human Diseases	Endocrine and metabolic disease	MSTRG.24947|gene-ANN_24588|gene-ANN_06071|MSTRG.28160|MSTRG.13232
1	map00601	Glycosphingolipid biosynthesis - lacto and neolacto series	KEGG PATHWAY	1/ 738	6/ 11592	0.166667	0.32617	0.662861	Metabolism	Glycan biosynthesis and metabolism	MSTRG.15353
1	map00232	Caffeine metabolism	KEGG PATHWAY	1/ 738	6/ 11592	0.166667	0.32617	0.662861	Metabolism	Biosynthesis of other secondary metabolites	MSTRG.6282
4	map05110	Vibrio cholerae infection	KEGG PATHWAY	4/ 738	46/ 11592	0.0869565	0.33609	0.67432	Human Diseases	Infectious disease: bacterial	MSTRG.568|gene-ANN_03096|MSTRG.1064|MSTRG.6240
11	map04144	Endocytosis	KEGG PATHWAY	11/ 738	148/ 11592	0.0743243	0.342157	0.682148	Cellular Processes	Transport and catabolism	gene-ANN_05724|gene-ANN_07239|gene-ANN_26117|gene-ANN_05721|gene-ANN_05722|gene-ANN_07456|MSTRG.21548|gene-ANN_04999|MSTRG.27118|MSTRG.27124|MSTRG.9099
5	map04924	Renin secretion	KEGG PATHWAY	5/ 738	61/ 11592	0.0819672	0.347495	0.688434	Organismal Systems	Endocrine system	MSTRG.3815|MSTRG.3814|MSTRG.4290|MSTRG.4291|gene-ANN_12966
8	map05225	Hepatocellular carcinoma	KEGG PATHWAY	8/ 738	106/ 11592	0.0754717	0.362335	0.713348	Human Diseases	Cancer: specific types	MSTRG.9563|MSTRG.21681|MSTRG.21672|gene-ANN_15965|gene-ANN_15962|MSTRG.28924|MSTRG.6623|MSTRG.14994
3	map00600	Sphingolipid metabolism	KEGG PATHWAY	3/ 738	34/ 11592	0.0882353	0.36921	0.713503	Metabolism	Lipid metabolism	MSTRG.1636|MSTRG.26240|gene-ANN_04540
4	map03410	Base excision repair	KEGG PATHWAY	4/ 738	48/ 11592	0.0833333	0.365625	0.715354	Genetic Information Processing	Replication and repair	MSTRG.28018|gene-ANN_14772|gene-ANN_02868|MSTRG.28017
4	map00410	beta-Alanine metabolism	KEGG PATHWAY	4/ 738	48/ 11592	0.0833333	0.365625	0.715354	Metabolism	Metabolism of other amino acids	gene-ANN_01181|gene-ANN_08606|MSTRG.11589|MSTRG.10308
5	map04727	GABAergic synapse	KEGG PATHWAY	5/ 738	63/ 11592	0.0793651	0.373258	0.716928	Organismal Systems	Nervous system	MSTRG.6962|MSTRG.11097|gene-ANN_12966|MSTRG.17240|gene-ANN_18333
5	map04070	Phosphatidylinositol signaling system	KEGG PATHWAY	5/ 738	63/ 11592	0.0793651	0.373258	0.716928	Environmental Information Processing	Signal transduction	gene-ANN_14778|gene-ANN_02909|MSTRG.7560|MSTRG.6676|gene-ANN_16488
2	map05219	Bladder cancer	KEGG PATHWAY	2/ 738	21/ 11592	0.0952381	0.390155	0.73592	Human Diseases	Cancer: specific types	MSTRG.13232|gene-ANN_20433
6	map04926	Relaxin signaling pathway	KEGG PATHWAY	6/ 738	79/ 11592	0.0759494	0.389304	0.73874	Organismal Systems	Endocrine system	MSTRG.13232|MSTRG.11097|MSTRG.26883|gene-ANN_24588|MSTRG.24947|gene-ANN_06071
4	map04370	VEGF signaling pathway	KEGG PATHWAY	4/ 738	50/ 11592	0.08	0.395093	0.7408	Environmental Information Processing	Signal transduction	gene-ANN_06071|MSTRG.13232|MSTRG.28160|gene-ANN_07584
9	map05203	Viral carcinogenesis	KEGG PATHWAY	9/ 738	125/ 11592	0.072	0.40127	0.74793	Human Diseases	Cancer: overview	MSTRG.4157|MSTRG.26883|gene-ANN_15236|MSTRG.302|gene-ANN_07584|MSTRG.8283|gene-ANN_03439|MSTRG.8979|MSTRG.28160
8	map05170	Human immunodeficiency virus 1 infection	KEGG PATHWAY	8/ 738	111/ 11592	0.0720721	0.411515	0.753646	Human Diseases	Infectious disease: viral	gene-ANN_15762|gene-ANN_07584|gene-ANN_06071|MSTRG.26883|MSTRG.21473|MSTRG.7279|MSTRG.28160|gene-ANN_10513
4	map04721	Synaptic vesicle cycle	KEGG PATHWAY	4/ 738	51/ 11592	0.0784314	0.409753	0.754808	Organismal Systems	Nervous system	MSTRG.6962|MSTRG.568|MSTRG.17240|MSTRG.6240
1	map00603	Glycosphingolipid biosynthesis - globo and isoglobo series	KEGG PATHWAY	1/ 738	8/ 11592	0.125	0.409282	0.758375	Metabolism	Glycan biosynthesis and metabolism	MSTRG.26240
3	map03030	DNA replication	KEGG PATHWAY	3/ 738	37/ 11592	0.0810811	0.421817	0.768048	Genetic Information Processing	Replication and repair	MSTRG.28018|gene-ANN_14772|MSTRG.28017
2	map04662	B cell receptor signaling pathway	KEGG PATHWAY	2/ 738	23/ 11592	0.0869565	0.435443	0.788302	Organismal Systems	Immune system	MSTRG.26883|MSTRG.28160
3	map05212	Pancreatic cancer	KEGG PATHWAY	3/ 738	38/ 11592	0.0789474	0.439037	0.790266	Human Diseases	Cancer: specific types	MSTRG.13232|MSTRG.28924|MSTRG.28160
3	map00640	Propanoate metabolism	KEGG PATHWAY	3/ 738	38/ 11592	0.0789474	0.439037	0.790266	Metabolism	Carbohydrate metabolism	gene-ANN_20109|gene-ANN_08606|MSTRG.11589
8	map05202	Transcriptional misregulation in cancer	KEGG PATHWAY	8/ 738	115/ 11592	0.0695652	0.450799	0.797763	Human Diseases	Cancer: overview	MSTRG.4157|MSTRG.27702|MSTRG.897|MSTRG.27696|MSTRG.28924|MSTRG.302|MSTRG.8510|gene-ANN_24054
5	map05120	Epithelial cell signaling in Helicobacter pylori infection	KEGG PATHWAY	5/ 738	69/ 11592	0.0724638	0.450096	0.801018	Human Diseases	Infectious disease: bacterial	gene-ANN_06071|MSTRG.568|MSTRG.26883|MSTRG.28160|MSTRG.6240
10	map05130	Pathogenic Escherichia coli infection	KEGG PATHWAY	10/ 738	147/ 11592	0.0680272	0.461519	0.807658	Human Diseases	Infectious disease: bacterial	gene-ANN_15762|MSTRG.27903|gene-ANN_06071|MSTRG.7273|MSTRG.26883|MSTRG.21473|MSTRG.7279|MSTRG.11009|MSTRG.25613|MSTRG.28160
8	map05135	Yersinia infection	KEGG PATHWAY	8/ 738	116/ 11592	0.0689655	0.460563	0.810488	Human Diseases	Infectious disease: bacterial	gene-ANN_15762|gene-ANN_07584|gene-ANN_06071|MSTRG.26883|MSTRG.21473|MSTRG.7279|MSTRG.11009|MSTRG.28160
4	map05412	Arrhythmogenic right ventricular cardiomyopathy	KEGG PATHWAY	4/ 738	55/ 11592	0.0727273	0.46748	0.813569	Human Diseases	Cardiovascular disease	MSTRG.7855|MSTRG.11009|gene-ANN_12966|gene-ANN_12534
7	map05206	MicroRNAs in cancer	KEGG PATHWAY	7/ 738	102/ 11592	0.0686275	0.475354	0.822728	Human Diseases	Cancer: overview	gene-ANN_19676|gene-ANN_11968|MSTRG.13232|gene-ANN_19494|gene-ANN_18333|MSTRG.302|gene-ANN_20628
1	map05033	Nicotine addiction	KEGG PATHWAY	1/ 738	10/ 11592	0.1	0.482155	0.825428	Human Diseases	Substance dependence	MSTRG.17240
1	map00730	Thiamine metabolism	KEGG PATHWAY	1/ 738	10/ 11592	0.1	0.482155	0.825428	Metabolism	Metabolism of cofactors and vitamins	MSTRG.23040
6	map04611	Platelet activation	KEGG PATHWAY	6/ 738	87/ 11592	0.0689655	0.481056	0.828048	Organismal Systems	Immune system	gene-ANN_06643|MSTRG.11097|gene-ANN_24588|gene-ANN_06071|gene-ANN_04999|MSTRG.11009
1	map04744	Phototransduction	KEGG PATHWAY	1/ 738	11/ 11592	0.0909091	0.515152	0.872435	Organismal Systems	Sensory system	MSTRG.17544
11	map05131	Shigellosis	KEGG PATHWAY	11/ 738	172/ 11592	0.0639535	0.538752	0.89792	Human Diseases	Infectious disease: bacterial	gene-ANN_15762|gene-ANN_15236|gene-ANN_07584|gene-ANN_06071|MSTRG.26883|MSTRG.21473|MSTRG.7279|MSTRG.11009|MSTRG.28160|gene-ANN_10513|gene-ANN_25893
21	map05200	Pathways in cancer	KEGG PATHWAY	21/ 738	330/ 11592	0.0636364	0.533952	0.899438	Human Diseases	Cancer: overview	MSTRG.9563|gene-ANN_07700|MSTRG.11097|MSTRG.26883|MSTRG.21681|MSTRG.13232|MSTRG.21672|gene-ANN_20433|MSTRG.14668|gene-ANN_23368|gene-ANN_15962|MSTRG.24947|MSTRG.15922|MSTRG.28924|MSTRG.6623|MSTRG.302|MSTRG.8510|MSTRG.11009|gene-ANN_15965|MSTRG.28160|MSTRG.14994
8	map04141	Protein processing in endoplasmic reticulum	KEGG PATHWAY	8/ 738	124/ 11592	0.0645161	0.537031	0.899813	Genetic Information Processing	Folding, sorting and degradation	gene-ANN_05724|gene-ANN_15856|gene-ANN_05722|gene-ANN_02435|MSTRG.21548|gene-ANN_04635|MSTRG.9099|gene-ANN_05721
4	map04540	Gap junction	KEGG PATHWAY	4/ 738	61/ 11592	0.0655738	0.549754	0.911435	Cellular Processes	Cellular community - eukaryotes	MSTRG.27903|MSTRG.11097|MSTRG.25613|gene-ANN_06643
4	map00520	Amino sugar and nucleotide sugar metabolism	KEGG PATHWAY	4/ 738	63/ 11592	0.0634921	0.575667	0.920482	Metabolism	Carbohydrate metabolism	gene-ANN_05105|gene-ANN_19564|MSTRG.26240|MSTRG.24924
5	map04270	Vascular smooth muscle contraction	KEGG PATHWAY	5/ 738	78/ 11592	0.0641026	0.559679	0.92303	Organismal Systems	Circulatory system	gene-ANN_06643|MSTRG.11097|gene-ANN_14783|MSTRG.16685|gene-ANN_12966
4	map04660	T cell receptor signaling pathway	KEGG PATHWAY	4/ 738	62/ 11592	0.0645161	0.562815	0.923369	Organismal Systems	Immune system	gene-ANN_06071|gene-ANN_15762|MSTRG.26883|MSTRG.21473
3	map04971	Gastric acid secretion	KEGG PATHWAY	3/ 738	46/ 11592	0.0652174	0.568042	0.927116	Organismal Systems	Digestive system	gene-ANN_05321|MSTRG.11097|gene-ANN_05323
1	map04122	Sulfur relay system	KEGG PATHWAY	1/ 738	13/ 11592	0.0769231	0.574979	0.928813	Genetic Information Processing	Folding, sorting and degradation	MSTRG.15756
1	map04060	Cytokine-cytokine receptor interaction	KEGG PATHWAY	1/ 738	13/ 11592	0.0769231	0.574979	0.928813	Environmental Information Processing	Signaling molecules and interaction	gene-ANN_18082
8	map00230	Purine metabolism	KEGG PATHWAY	8/ 738	128/ 11592	0.0625	0.573696	0.931517	Metabolism	Nucleotide metabolism	MSTRG.6282|MSTRG.11097|gene-ANN_07212|gene-ANN_07460|gene-ANN_19983|gene-ANN_14995|gene-ANN_03664|MSTRG.6852
10	map05205	Proteoglycans in cancer	KEGG PATHWAY	10/ 738	164/ 11592	0.0609756	0.602754	0.939939	Human Diseases	Cancer: overview	MSTRG.13232|gene-ANN_07580|gene-ANN_07584|gene-ANN_06071|MSTRG.11579|gene-ANN_13995|MSTRG.7279|MSTRG.8510|MSTRG.11009|MSTRG.28160
8	map04110	Cell cycle	KEGG PATHWAY	8/ 738	131/ 11592	0.0610687	0.600304	0.940775	Cellular Processes	Cell growth and death	MSTRG.13950|gene-ANN_16829|gene-ANN_24338|gene-ANN_04272|MSTRG.28924|MSTRG.302|gene-ANN_20628|gene-ANN_09105
8	map04068	FoxO signaling pathway	KEGG PATHWAY	8/ 738	130/ 11592	0.0615385	0.591526	0.941064	Environmental Information Processing	Signal transduction	gene-ANN_13598|MSTRG.302|MSTRG.23637|gene-ANN_06071|MSTRG.28924|MSTRG.25491|MSTRG.8510|gene-ANN_19303
6	map04970	Salivary secretion	KEGG PATHWAY	6/ 738	98/ 11592	0.0612245	0.599012	0.943443	Organismal Systems	Digestive system	gene-ANN_06643|MSTRG.11097|MSTRG.1064|gene-ANN_05321|gene-ANN_03096|gene-ANN_05323
3	map05133	Pertussis	KEGG PATHWAY	3/ 738	48/ 11592	0.0625	0.597332	0.945526	Human Diseases	Infectious disease: bacterial	gene-ANN_06071|MSTRG.7279|MSTRG.11009
2	map04623	Cytosolic DNA-sensing pathway	KEGG PATHWAY	2/ 738	32/ 11592	0.0625	0.613417	0.947187	Organismal Systems	Immune system	MSTRG.26883|gene-ANN_10513
2	map04961	Endocrine and other factor-regulated calcium reabsorption	KEGG PATHWAY	2/ 738	32/ 11592	0.0625	0.613417	0.947187	Organismal Systems	Excretory system	gene-ANN_05321|gene-ANN_05323
3	map00513	Various types of N-glycan biosynthesis	KEGG PATHWAY	3/ 738	49/ 11592	0.0612245	0.611481	0.948851	Metabolism	Glycan biosynthesis and metabolism	gene-ANN_23249|gene-ANN_26779|MSTRG.26240
4	map05231	Choline metabolism in cancer	KEGG PATHWAY	4/ 738	67/ 11592	0.0597015	0.624849	0.950858	Human Diseases	Cancer: overview	gene-ANN_12326|gene-ANN_11089|MSTRG.28160|MSTRG.23075
7	map04020	Calcium signaling pathway	KEGG PATHWAY	7/ 738	117/ 11592	0.0598291	0.622416	0.951753	Environmental Information Processing	Signal transduction	MSTRG.13232|MSTRG.11097|MSTRG.897|gene-ANN_14783|gene-ANN_02909|MSTRG.7560|gene-ANN_12966
7	map05163	Human cytomegalovirus infection	KEGG PATHWAY	7/ 738	119/ 11592	0.0588235	0.640259	0.964983	Human Diseases	Infectious disease: viral	MSTRG.13232|MSTRG.11097|MSTRG.26883|gene-ANN_07584|gene-ANN_06071|MSTRG.28160|gene-ANN_10513
6	map04211	Longevity regulating pathway	KEGG PATHWAY	6/ 738	102/ 11592	0.0588235	0.638184	0.96648	Organismal Systems	Aging	MSTRG.11097|MSTRG.23637|gene-ANN_13598|MSTRG.25491|MSTRG.8510|gene-ANN_19303
2	map05220	Chronic myeloid leukemia	KEGG PATHWAY	2/ 738	34/ 11592	0.0588235	0.646637	0.969955	Human Diseases	Cancer: specific types	MSTRG.26883|MSTRG.28924
2	map00250	Alanine, aspartate and glutamate metabolism	KEGG PATHWAY	2/ 738	36/ 11592	0.0555556	0.677554	0.974564	Metabolism	Amino acid metabolism	gene-ANN_02123|gene-ANN_18333
3	map03420	Nucleotide excision repair	KEGG PATHWAY	3/ 738	54/ 11592	0.0555556	0.677116	0.978401	Genetic Information Processing	Replication and repair	MSTRG.28018|gene-ANN_14772|MSTRG.28017
2	map04340	Hedgehog signaling pathway	KEGG PATHWAY	2/ 738	35/ 11592	0.0571429	0.66238	0.979576	Environmental Information Processing	Signal transduction	MSTRG.26964|MSTRG.302
4	map04668	TNF signaling pathway	KEGG PATHWAY	4/ 738	70/ 11592	0.0571429	0.659271	0.979578	Environmental Information Processing	Signal transduction	gene-ANN_06071|gene-ANN_15762|MSTRG.26883|MSTRG.21473
5	map04066	HIF-1 signaling pathway	KEGG PATHWAY	5/ 738	87/ 11592	0.0574713	0.657204	0.981133	Environmental Information Processing	Signal transduction	MSTRG.7279|MSTRG.13232|MSTRG.897|MSTRG.7134|MSTRG.8510
5	map05161	Hepatitis B	KEGG PATHWAY	5/ 738	89/ 11592	0.0561798	0.676884	0.982574	Human Diseases	Infectious disease: viral	MSTRG.7279|gene-ANN_06071|MSTRG.26883|MSTRG.21473|gene-ANN_15762
5	map03008	Ribosome biogenesis in eukaryotes	KEGG PATHWAY	5/ 738	91/ 11592	0.0549451	0.695798	0.982854	Genetic Information Processing	Translation	MSTRG.793|MSTRG.805|MSTRG.741|gene-ANN_14976|gene-ANN_02802
6	map04022	cGMP-PKG signaling pathway	KEGG PATHWAY	6/ 738	109/ 11592	0.0550459	0.700973	0.985743	Environmental Information Processing	Signal transduction	gene-ANN_06643|MSTRG.11097|gene-ANN_05321|gene-ANN_05323|gene-ANN_12966|MSTRG.17544
1	map03450	Non-homologous end-joining	KEGG PATHWAY	1/ 738	18/ 11592	0.0555556	0.694243	0.989532	Genetic Information Processing	Replication and repair	gene-ANN_04272
1	map04392	Hippo signaling pathway - multiple species	KEGG PATHWAY	1/ 738	18/ 11592	0.0555556	0.694243	0.989532	Environmental Information Processing	Signal transduction	gene-ANN_12780
2	map05218	Melanoma	KEGG PATHWAY	2/ 738	37/ 11592	0.0540541	0.692167	0.991058	Human Diseases	Cancer: specific types	MSTRG.8510|MSTRG.28924
1	map00565	Ether lipid metabolism	KEGG PATHWAY	1/ 738	17/ 11592	0.0588235	0.673421	0.991251	Metabolism	Lipid metabolism	MSTRG.16685
1	map05216	Thyroid cancer	KEGG PATHWAY	1/ 738	17/ 11592	0.0588235	0.673421	0.991251	Human Diseases	Cancer: specific types	MSTRG.28924
1	map04966	Collecting duct acid secretion	KEGG PATHWAY	1/ 738	17/ 11592	0.0588235	0.673421	0.991251	Organismal Systems	Excretory system	MSTRG.568
5	map05168	Herpes simplex virus 1 infection	KEGG PATHWAY	5/ 738	307/ 11592	0.0162866	0.999987	0.999987	Human Diseases	Infectious disease: viral	MSTRG.26883|MSTRG.6209|gene-ANN_15762|gene-ANN_10513|MSTRG.21473
3	map04391	Hippo signaling pathway - fly	KEGG PATHWAY	3/ 738	58/ 11592	0.0517241	0.723442	1	Environmental Information Processing	Signal transduction	gene-ANN_07239|gene-ANN_12780|gene-ANN_04999
4	map04911	Insulin secretion	KEGG PATHWAY	4/ 738	77/ 11592	0.0519481	0.730999	1	Organismal Systems	Endocrine system	gene-ANN_05321|MSTRG.11097|gene-ANN_05323|gene-ANN_12966
4	map04390	Hippo signaling pathway	KEGG PATHWAY	4/ 738	77/ 11592	0.0519481	0.730999	1	Environmental Information Processing	Signal transduction	gene-ANN_07239|gene-ANN_04999|MSTRG.12217|MSTRG.302
2	map03440	Homologous recombination	KEGG PATHWAY	2/ 738	40/ 11592	0.05	0.732748	1	Genetic Information Processing	Replication and repair	MSTRG.28018|MSTRG.28017
3	map05235	PD-L1 expression and PD-1 checkpoint pathway in cancer	KEGG PATHWAY	3/ 738	59/ 11592	0.0508475	0.734179	1	Human Diseases	Cancer: overview	gene-ANN_06071|MSTRG.7279|MSTRG.26883
3	map05100	Bacterial invasion of epithelial cells	KEGG PATHWAY	3/ 738	59/ 11592	0.0508475	0.734179	1	Human Diseases	Infectious disease: bacterial	MSTRG.11009|MSTRG.28160|gene-ANN_07584
8	map04936	Alcoholic liver disease	KEGG PATHWAY	8/ 738	149/ 11592	0.0536913	0.740068	1	Human Diseases	Endocrine and metabolic disease	gene-ANN_15762|MSTRG.21473|gene-ANN_06071|MSTRG.21515|MSTRG.26883|MSTRG.25491|MSTRG.7279|gene-ANN_08606
2	map04923	Regulation of lipolysis in adipocytes	KEGG PATHWAY	2/ 738	41/ 11592	0.0487805	0.745226	1	Organismal Systems	Endocrine system	gene-ANN_06643|MSTRG.11097
1	map04650	Natural killer cell mediated cytotoxicity	KEGG PATHWAY	1/ 738	21/ 11592	0.047619	0.749086	1	Organismal Systems	Immune system	MSTRG.28160
3	map04214	Apoptosis - fly	KEGG PATHWAY	3/ 738	61/ 11592	0.0491803	0.754661	1	Cellular Processes	Cell growth and death	gene-ANN_07700|gene-ANN_15762|MSTRG.21473
5	map04914	Progesterone-mediated oocyte maturation	KEGG PATHWAY	5/ 738	98/ 11592	0.0510204	0.755892	1	Organismal Systems	Endocrine system	gene-ANN_06071|MSTRG.8510|MSTRG.11097|gene-ANN_20628|gene-ANN_16829
2	map03050	Proteasome	KEGG PATHWAY	2/ 738	42/ 11592	0.047619	0.757202	1	Genetic Information Processing	Folding, sorting and degradation	gene-ANN_08596|MSTRG.8283
2	map00020	Citrate cycle (TCA cycle)	KEGG PATHWAY	2/ 738	43/ 11592	0.0465116	0.768688	1	Metabolism	Carbohydrate metabolism	gene-ANN_20109|gene-ANN_08776
2	map03250	Viral life cycle - HIV-1	KEGG PATHWAY	2/ 738	43/ 11592	0.0465116	0.768688	1	Genetic Information Processing	Information processing in viruses	MSTRG.5211|MSTRG.8741
2	map05210	Colorectal cancer	KEGG PATHWAY	2/ 738	43/ 11592	0.0465116	0.768688	1	Human Diseases	Cancer: specific types	MSTRG.28924|MSTRG.28160
2	map04664	Fc epsilon RI signaling pathway	KEGG PATHWAY	2/ 738	43/ 11592	0.0465116	0.768688	1	Organismal Systems	Immune system	gene-ANN_06071|MSTRG.28160
5	map04360	Axon guidance	KEGG PATHWAY	5/ 738	100/ 11592	0.05	0.771327	1	Organismal Systems	Development and regeneration	gene-ANN_08208|gene-ANN_07239|MSTRG.11009|MSTRG.28160|MSTRG.3031
1	map00563	Glycosylphosphatidylinositol (GPI)-anchor biosynthesis	KEGG PATHWAY	1/ 738	24/ 11592	0.0416667	0.794103	1	Metabolism	Glycan biosynthesis and metabolism	MSTRG.5522
3	map05034	Alcoholism	KEGG PATHWAY	3/ 738	66/ 11592	0.0454545	0.800317	1	Human Diseases	Substance dependence	MSTRG.27055|gene-ANN_14783|gene-ANN_22997
2	map04658	Th1 and Th2 cell differentiation	KEGG PATHWAY	2/ 738	46/ 11592	0.0434783	0.800346	1	Organismal Systems	Immune system	gene-ANN_06071|MSTRG.26883
2	map05214	Glioma	KEGG PATHWAY	2/ 738	46/ 11592	0.0434783	0.800346	1	Human Diseases	Cancer: specific types	MSTRG.8510|MSTRG.28924
2	map04666	Fc gamma R-mediated phagocytosis	KEGG PATHWAY	2/ 738	46/ 11592	0.0434783	0.800346	1	Organismal Systems	Immune system	MSTRG.8979|MSTRG.28160
1	map00760	Nicotinate and nicotinamide metabolism	KEGG PATHWAY	1/ 738	25/ 11592	0.04	0.807238	1	Metabolism	Metabolism of cofactors and vitamins	gene-ANN_02432
2	map04730	Long-term depression	KEGG PATHWAY	2/ 738	47/ 11592	0.0425532	0.810012	1	Organismal Systems	Nervous system	MSTRG.8510|gene-ANN_06643
3	map04713	Circadian entrainment	KEGG PATHWAY	3/ 738	68/ 11592	0.0441176	0.816479	1	Organismal Systems	Environmental adaptation	gene-ANN_06643|MSTRG.11097|gene-ANN_12966
2	map05230	Central carbon metabolism in cancer	KEGG PATHWAY	2/ 738	48/ 11592	0.0416667	0.819259	1	Human Diseases	Cancer: overview	gene-ANN_00485|gene-ANN_18333
2	map04217	Necroptosis	KEGG PATHWAY	2/ 738	48/ 11592	0.0416667	0.819259	1	Cellular Processes	Cell growth and death	MSTRG.7279|MSTRG.27055
1	map04630	JAK-STAT signaling pathway	KEGG PATHWAY	1/ 738	26/ 11592	0.0384615	0.819537	1	Environmental Information Processing	Signal transduction	MSTRG.302
1	map05030	Cocaine addiction	KEGG PATHWAY	1/ 738	26/ 11592	0.0384615	0.819537	1	Human Diseases	Substance dependence	gene-ANN_22997
1	map05217	Basal cell carcinoma	KEGG PATHWAY	1/ 738	27/ 11592	0.037037	0.831052	1	Human Diseases	Cancer: specific types	MSTRG.28924
2	map04659	Th17 cell differentiation	KEGG PATHWAY	2/ 738	50/ 11592	0.04	0.836551	1	Organismal Systems	Immune system	gene-ANN_06071|MSTRG.26883
2	map05032	Morphine addiction	KEGG PATHWAY	2/ 738	50/ 11592	0.04	0.836551	1	Human Diseases	Substance dependence	MSTRG.11097|MSTRG.17240
1	map05223	Non-small cell lung cancer	KEGG PATHWAY	1/ 738	28/ 11592	0.0357143	0.841833	1	Human Diseases	Cancer: specific types	MSTRG.28924
2	map04917	Prolactin signaling pathway	KEGG PATHWAY	2/ 738	51/ 11592	0.0392157	0.844624	1	Organismal Systems	Endocrine system	gene-ANN_06071|MSTRG.302
4	map05167	Kaposi sarcoma-associated herpesvirus infection	KEGG PATHWAY	4/ 738	93/ 11592	0.0430108	0.851464	1	Human Diseases	Infectious disease: viral	gene-ANN_06071|MSTRG.13232|MSTRG.26883|MSTRG.28160
3	map04973	Carbohydrate digestion and absorption	KEGG PATHWAY	3/ 738	73/ 11592	0.0410959	0.852085	1	Organismal Systems	Digestive system	gene-ANN_05321|gene-ANN_05323|gene-ANN_12966
2	map00061	Fatty acid biosynthesis	KEGG PATHWAY	2/ 738	52/ 11592	0.0384615	0.852333	1	Metabolism	Lipid metabolism	gene-ANN_09759|gene-ANN_14585
2	map01521	EGFR tyrosine kinase inhibitor resistance	KEGG PATHWAY	2/ 738	52/ 11592	0.0384615	0.852333	1	Human Diseases	Drug resistance: antineoplastic	MSTRG.8510|MSTRG.13232
3	map04724	Glutamatergic synapse	KEGG PATHWAY	3/ 738	75/ 11592	0.04	0.86455	1	Organismal Systems	Nervous system	MSTRG.11097|gene-ANN_12966|gene-ANN_18333
2	map05031	Amphetamine addiction	KEGG PATHWAY	2/ 738	54/ 11592	0.037037	0.866715	1	Human Diseases	Substance dependence	gene-ANN_12966|gene-ANN_22997
1	map05213	Endometrial cancer	KEGG PATHWAY	1/ 738	31/ 11592	0.0322581	0.870226	1	Human Diseases	Cancer: specific types	MSTRG.28924
2	map00510	N-Glycan biosynthesis	KEGG PATHWAY	2/ 738	55/ 11592	0.0363636	0.873413	1	Metabolism	Glycan biosynthesis and metabolism	gene-ANN_23249|gene-ANN_26779
3	map04931	Insulin resistance	KEGG PATHWAY	3/ 738	77/ 11592	0.038961	0.876081	1	Human Diseases	Endocrine and metabolic disease	MSTRG.26883|gene-ANN_18320|MSTRG.25491
1	map04742	Taste transduction	KEGG PATHWAY	1/ 738	32/ 11592	0.03125	0.87851	1	Organismal Systems	Sensory system	MSTRG.11097
5	map04261	Adrenergic signaling in cardiomyocytes	KEGG PATHWAY	5/ 738	119/ 11592	0.0420168	0.882795	1	Organismal Systems	Circulatory system	gene-ANN_06071|gene-ANN_05321|MSTRG.11097|gene-ANN_05323|gene-ANN_12966
5	map04935	Growth hormone synthesis, secretion and action	KEGG PATHWAY	5/ 738	119/ 11592	0.0420168	0.882795	1	Organismal Systems	Endocrine system	gene-ANN_06071|MSTRG.8510|MSTRG.11097|gene-ANN_12966|MSTRG.28492
2	map04625	C-type lectin receptor signaling pathway	KEGG PATHWAY	2/ 738	57/ 11592	0.0350877	0.885888	1	Organismal Systems	Immune system	gene-ANN_06071|MSTRG.26883
9	map05132	Salmonella infection	KEGG PATHWAY	9/ 738	197/ 11592	0.0456853	0.887418	1	Human Diseases	Infectious disease: bacterial	MSTRG.26883|MSTRG.27903|gene-ANN_06071|gene-ANN_15762|MSTRG.21473|MSTRG.7279|MSTRG.25613|gene-ANN_02181|MSTRG.28160
2	map05211	Renal cell carcinoma	KEGG PATHWAY	2/ 738	58/ 11592	0.0344828	0.89169	1	Human Diseases	Cancer: specific types	MSTRG.13232|MSTRG.28160
2	map04916	Melanogenesis	KEGG PATHWAY	2/ 738	58/ 11592	0.0344828	0.89169	1	Organismal Systems	Endocrine system	gene-ANN_14356|MSTRG.11097
5	map05166	Human T-cell leukemia virus 1 infection	KEGG PATHWAY	5/ 738	122/ 11592	0.0409836	0.895285	1	Human Diseases	Infectious disease: viral	MSTRG.11097|MSTRG.26883|MSTRG.16412|gene-ANN_16829|MSTRG.302
5	map04114	Oocyte meiosis	KEGG PATHWAY	5/ 738	122/ 11592	0.0409836	0.895285	1	Cellular Processes	Cell growth and death	gene-ANN_06071|MSTRG.8510|MSTRG.11097|gene-ANN_18518|gene-ANN_16829
2	map00564	Glycerophospholipid metabolism	KEGG PATHWAY	2/ 738	59/ 11592	0.0338983	0.897217	1	Metabolism	Lipid metabolism	MSTRG.16685|gene-ANN_11089
1	map04962	Vasopressin-regulated water reabsorption	KEGG PATHWAY	1/ 738	35/ 11592	0.0285714	0.900326	1	Organismal Systems	Excretory system	gene-ANN_02181
2	map04928	Parathyroid hormone synthesis, secretion and action	KEGG PATHWAY	2/ 738	61/ 11592	0.0327869	0.907491	1	Organismal Systems	Endocrine system	MSTRG.11097|MSTRG.7273
2	map05226	Gastric cancer	KEGG PATHWAY	2/ 738	63/ 11592	0.031746	0.916798	1	Human Diseases	Cancer: specific types	gene-ANN_19494|MSTRG.28924
2	map05215	Prostate cancer	KEGG PATHWAY	2/ 738	63/ 11592	0.031746	0.916798	1	Human Diseases	Cancer: specific types	MSTRG.8510|MSTRG.26883
3	map04722	Neurotrophin signaling pathway	KEGG PATHWAY	3/ 738	86/ 11592	0.0348837	0.917857	1	Organismal Systems	Nervous system	gene-ANN_06071|MSTRG.26883|MSTRG.28160
3	map01522	Endocrine resistance	KEGG PATHWAY	3/ 738	86/ 11592	0.0348837	0.917857	1	Human Diseases	Drug resistance: antineoplastic	gene-ANN_06071|MSTRG.8510|MSTRG.11097
1	map04720	Long-term potentiation	KEGG PATHWAY	1/ 738	39/ 11592	0.025641	0.923452	1	Organismal Systems	Nervous system	MSTRG.11097
1	map04930	Type II diabetes mellitus	KEGG PATHWAY	1/ 738	39/ 11592	0.025641	0.923452	1	Human Diseases	Endocrine and metabolic disease	gene-ANN_12966
2	map04726	Serotonergic synapse	KEGG PATHWAY	2/ 738	66/ 11592	0.030303	0.929123	1	Organismal Systems	Nervous system	gene-ANN_12966|gene-ANN_22997
3	map04921	Oxytocin signaling pathway	KEGG PATHWAY	3/ 738	90/ 11592	0.0333333	0.931927	1	Organismal Systems	Endocrine system	MSTRG.11097|gene-ANN_12966|MSTRG.25491
1	map00240	Pyrimidine metabolism	KEGG PATHWAY	1/ 738	41/ 11592	0.0243902	0.93292	1	Metabolism	Nucleotide metabolism	MSTRG.358
2	map04725	Cholinergic synapse	KEGG PATHWAY	2/ 738	69/ 11592	0.0289855	0.939709	1	Organismal Systems	Nervous system	MSTRG.11097|gene-ANN_12966
5	map04152	AMPK signaling pathway	KEGG PATHWAY	5/ 738	139/ 11592	0.0359712	0.946415	1	Environmental Information Processing	Signal transduction	MSTRG.8510|MSTRG.21515|gene-ANN_15762|MSTRG.21473|MSTRG.25491
2	map04371	Apelin signaling pathway	KEGG PATHWAY	2/ 738	72/ 11592	0.0277778	0.948783	1	Environmental Information Processing	Signal transduction	MSTRG.11097|MSTRG.25491
3	map04912	GnRH signaling pathway	KEGG PATHWAY	3/ 738	96/ 11592	0.03125	0.948918	1	Organismal Systems	Endocrine system	gene-ANN_06071|MSTRG.11097|gene-ANN_12966
5	map04361	Axon regeneration	KEGG PATHWAY	5/ 738	141/ 11592	0.035461	0.950635	1	Organismal Systems	Development and regeneration	gene-ANN_06071|gene-ANN_19676|gene-ANN_12966|MSTRG.28160|MSTRG.3031
3	map04728	Dopaminergic synapse	KEGG PATHWAY	3/ 738	97/ 11592	0.0309278	0.951333	1	Organismal Systems	Nervous system	gene-ANN_06071|gene-ANN_12966|gene-ANN_22997
2	map05224	Breast cancer	KEGG PATHWAY	2/ 738	73/ 11592	0.0273973	0.951507	1	Human Diseases	Cancer: specific types	MSTRG.8510|MSTRG.28924
6	map04814	Motor proteins	KEGG PATHWAY	6/ 738	164/ 11592	0.0365854	0.954184	1	Cellular Processes	Cell motility	gene-ANN_05195|MSTRG.27903|MSTRG.12605|MSTRG.20808|MSTRG.25613|gene-ANN_02181
5	map03040	Spliceosome	KEGG PATHWAY	5/ 738	144/ 11592	0.0347222	0.956403	1	Genetic Information Processing	Transcription	gene-ANN_05724|MSTRG.21548|gene-ANN_05721|gene-ANN_05722|MSTRG.9099
3	map04750	Inflammatory mediator regulation of TRP channels	KEGG PATHWAY	3/ 738	100/ 11592	0.03	0.957955	1	Organismal Systems	Sensory system	gene-ANN_06071|MSTRG.8510|MSTRG.11097
2	map04922	Glucagon signaling pathway	KEGG PATHWAY	2/ 738	76/ 11592	0.0263158	0.958873	1	Organismal Systems	Endocrine system	gene-ANN_00485|MSTRG.25491
4	map04218	Cellular senescence	KEGG PATHWAY	4/ 738	125/ 11592	0.032	0.961749	1	Cellular Processes	Cell growth and death	gene-ANN_06071|gene-ANN_12966|MSTRG.28924|MSTRG.302
1	map00970	Aminoacyl-tRNA biosynthesis	KEGG PATHWAY	1/ 738	51/ 11592	0.0196078	0.965347	1	Genetic Information Processing	Translation	gene-ANN_23948
1	map04929	GnRH secretion	KEGG PATHWAY	1/ 738	55/ 11592	0.0181818	0.973397	1	Organismal Systems	Endocrine system	gene-ANN_12966
1	map03022	Basal transcription factors	KEGG PATHWAY	1/ 738	57/ 11592	0.0175439	0.976692	1	Genetic Information Processing	Transcription	gene-ANN_03439
2	map03013	Nucleocytoplasmic transport	KEGG PATHWAY	2/ 738	95/ 11592	0.0210526	0.985858	1	Genetic Information Processing	Translation	MSTRG.6361|MSTRG.21185
2	map04919	Thyroid hormone signaling pathway	KEGG PATHWAY	2/ 738	96/ 11592	0.0208333	0.986644	1	Organismal Systems	Endocrine system	gene-ANN_05321|gene-ANN_05323
2	map05017	Spinocerebellar ataxia	KEGG PATHWAY	2/ 738	99/ 11592	0.020202	0.988755	1	Human Diseases	Neurodegenerative disease	gene-ANN_08596|MSTRG.8283
3	map04910	Insulin signaling pathway	KEGG PATHWAY	3/ 738	127/ 11592	0.023622	0.989325	1	Organismal Systems	Endocrine system	gene-ANN_04999|MSTRG.9477|MSTRG.25491
1	map03015	mRNA surveillance pathway	KEGG PATHWAY	1/ 738	70/ 11592	0.0142857	0.990137	1	Genetic Information Processing	Translation	MSTRG.15446
2	map04550	Signaling pathways regulating pluripotency of stem cells	KEGG PATHWAY	2/ 738	102/ 11592	0.0196078	0.990539	1	Cellular Processes	Cellular community - eukaryotes	gene-ANN_06071|MSTRG.8510
1	map04072	Phospholipase D signaling pathway	KEGG PATHWAY	1/ 738	80/ 11592	0.0125	0.994913	1	Environmental Information Processing	Signal transduction	MSTRG.11097
1	map03082	ATP-dependent chromatin remodeling	KEGG PATHWAY	1/ 738	84/ 11592	0.0119048	0.996098	1	Genetic Information Processing	Chromosome	MSTRG.27055
11	map04150	mTOR signaling pathway	KEGG PATHWAY	11/ 738	348/ 11592	0.0316092	0.997715	1	Environmental Information Processing	Signal transduction	MSTRG.10471|gene-ANN_26776|gene-ANN_25654|gene-ANN_02427|gene-ANN_14812|MSTRG.7121|gene-ANN_07284|gene-ANN_12739|gene-ANN_21313|MSTRG.8510|gene-ANN_25893
1	map03010	Ribosome	KEGG PATHWAY	1/ 738	114/ 11592	0.00877193	0.999467	1	Genetic Information Processing	Translation	MSTRG.28773
48	map00310	Lysine degradation	KEGG PATHWAY	48/ 738	1128/ 11592	0.0425532	0.999477	1	Metabolism	Amino acid metabolism	MSTRG.11498|MSTRG.2875|MSTRG.19162|MSTRG.468|MSTRG.4073|MSTRG.16188|gene-ANN_00176|MSTRG.25755|gene-ANN_03475|gene-ANN_19413|MSTRG.24134|gene-ANN_19515|gene-ANN_03463|MSTRG.1369|MSTRG.25083|gene-ANN_00487|gene-ANN_06676|gene-ANN_24230|gene-ANN_18142|gene-ANN_02965|gene-ANN_02908|MSTRG.12226|gene-ANN_01571|MSTRG.12866|MSTRG.10761|gene-ANN_00119|gene-ANN_01721|MSTRG.9137|gene-ANN_00142|MSTRG.24679|…

## Sheet: 14 dpa vs 7 dpa
Number	Pathway ID	Description	Database	Ratio_in_study	Ratio_in_pop	Rich factor	Pvalue	Padjust	First Category	Second Category	Gene_ids
35	map03050	Proteasome	KEGG PATHWAY	35/ 1197	42/ 11592	0.833333	2.57265e-28	8.66983e-26	Genetic Information Processing	Folding, sorting and degradation	gene-ANN_02655|gene-ANN_27425|MSTRG.19002|gene-ANN_07207|MSTRG.23444|MSTRG.19004|MSTRG.6956|gene-ANN_22974|gene-ANN_19784|gene-ANN_26469|gene-ANN_06943|gene-ANN_15180|gene-ANN_17902|gene-ANN_11910|gene-ANN_13021|gene-ANN_19850|gene-ANN_09576|gene-ANN_22590|gene-ANN_18693|gene-ANN_06680|gene-ANN_26371|gene-ANN_05659|MSTRG.6961|gene-ANN_06703|MSTRG.19847|gene-ANN_24774|gene-ANN_27422|MSTRG.8283|MST…
34	map05017	Spinocerebellar ataxia	KEGG PATHWAY	34/ 1197	99/ 11592	0.343434	9.35243e-11	1.05059e-08	Human Diseases	Neurodegenerative disease	gene-ANN_02655|gene-ANN_07207|MSTRG.23444|MSTRG.5548|MSTRG.6956|gene-ANN_22974|MSTRG.6961|gene-ANN_12057|gene-ANN_24774|gene-ANN_26469|gene-ANN_06943|gene-ANN_15180|gene-ANN_11910|gene-ANN_19850|gene-ANN_09576|gene-ANN_17472|gene-ANN_22590|gene-ANN_18693|gene-ANN_06680|gene-ANN_26371|gene-ANN_05659|MSTRG.8527|gene-ANN_06703|MSTRG.19847|gene-ANN_27425|gene-ANN_27422|MSTRG.8283|MSTRG.8282|gene-ANN_…
63	map05012	Parkinson disease	KEGG PATHWAY	63/ 1197	262/ 11592	0.240458	8.06273e-11	1.35857e-08	Human Diseases	Neurodegenerative disease	gene-ANN_02655|gene-ANN_15058|MSTRG.11451|gene-ANN_22974|gene-ANN_07207|MSTRG.23444|MSTRG.19060|gene-ANN_26371|MSTRG.25971|MSTRG.17808|MSTRG.6956|MSTRG.25894|MSTRG.13776|gene-ANN_19404|gene-ANN_07495|MSTRG.10969|MSTRG.1893|gene-ANN_20676|MSTRG.24627|MSTRG.2034|gene-ANN_24774|MSTRG.12672|MSTRG.15126|MSTRG.29769|MSTRG.6641|gene-ANN_26469|gene-ANN_06943|MSTRG.21811|MSTRG.23249|gene-ANN_15180|gene-AN…
68	map05020	Prion disease	KEGG PATHWAY	68/ 1197	337/ 11592	0.20178	3.70386e-08	3.1205e-06	Human Diseases	Neurodegenerative disease	gene-ANN_02655|gene-ANN_15058|MSTRG.11451|gene-ANN_22974|gene-ANN_05722|gene-ANN_07207|MSTRG.23444|MSTRG.19060|MSTRG.21548|gene-ANN_26371|MSTRG.29769|MSTRG.17808|MSTRG.6956|MSTRG.13776|MSTRG.25971|gene-ANN_19404|MSTRG.29502|gene-ANN_07495|MSTRG.10969|gene-ANN_20676|MSTRG.24627|MSTRG.6137|MSTRG.2034|gene-ANN_24774|MSTRG.15126|MSTRG.27253|MSTRG.6641|MSTRG.15922|gene-ANN_26469|gene-ANN_06943|MSTRG.2…
65	map05010	Alzheimer disease	KEGG PATHWAY	65/ 1197	340/ 11592	0.191176	5.83893e-07	3.93544e-05	Human Diseases	Neurodegenerative disease	gene-ANN_02655|gene-ANN_09549|gene-ANN_15058|MSTRG.25971|gene-ANN_22974|MSTRG.10715|gene-ANN_07207|MSTRG.23444|MSTRG.19060|gene-ANN_26371|MSTRG.17808|MSTRG.6956|MSTRG.13776|MSTRG.11451|MSTRG.8282|gene-ANN_19404|gene-ANN_07495|MSTRG.10969|MSTRG.1893|gene-ANN_20676|gene-ANN_12057|MSTRG.2034|gene-ANN_24774|MSTRG.12185|MSTRG.15126|MSTRG.29769|MSTRG.6641|gene-ANN_13795|gene-ANN_26469|gene-ANN_06943|MS…
62	map05016	Huntington disease	KEGG PATHWAY	62/ 1197	323/ 11592	0.19195	9.22273e-07	5.1801e-05	Human Diseases	Neurodegenerative disease	gene-ANN_02655|gene-ANN_15058|MSTRG.11451|gene-ANN_07207|MSTRG.23444|MSTRG.19060|gene-ANN_26371|MSTRG.25971|MSTRG.17808|MSTRG.6956|gene-ANN_22974|gene-ANN_10532|MSTRG.13776|gene-ANN_19404|gene-ANN_07495|gene-ANN_17157|gene-ANN_20676|gene-ANN_03820|MSTRG.2034|gene-ANN_24774|MSTRG.15126|MSTRG.29769|MSTRG.6641|gene-ANN_03677|gene-ANN_26469|gene-ANN_06943|MSTRG.21811|MSTRG.23249|gene-ANN_15180|gene-A…
69	map05014	Amyotrophic lateral sclerosis	KEGG PATHWAY	69/ 1197	387/ 11592	0.178295	3.63077e-06	0.000174796	Human Diseases	Neurodegenerative disease	gene-ANN_02655|gene-ANN_15058|MSTRG.11451|gene-ANN_22974|gene-ANN_07207|MSTRG.23444|MSTRG.19060|MSTRG.5548|MSTRG.25971|MSTRG.17808|MSTRG.6956|gene-ANN_18693|MSTRG.13776|gene-ANN_03677|gene-ANN_19303|gene-ANN_06169|gene-ANN_10538|MSTRG.25690|gene-ANN_07495|MSTRG.10969|gene-ANN_20676|MSTRG.24627|gene-ANN_27422|MSTRG.2034|MSTRG.15126|MSTRG.29769|MSTRG.6641|gene-ANN_13795|gene-ANN_26469|gene-ANN_0694…
26	map05169	Epstein-Barr virus infection	KEGG PATHWAY	26/ 1197	102/ 11592	0.254902	9.66203e-06	0.000407013	Human Diseases	Infectious disease: viral	MSTRG.21473|gene-ANN_07207|MSTRG.23444|MSTRG.13149|MSTRG.6956|MSTRG.302|gene-ANN_23965|gene-ANN_15762|gene-ANN_06943|gene-ANN_26371|gene-ANN_11910|MSTRG.1444|gene-ANN_09576|gene-ANN_18693|gene-ANN_06680|gene-ANN_15180|MSTRG.6961|gene-ANN_06703|gene-ANN_24774|MSTRG.8283|MSTRG.8282|gene-ANN_27078|gene-ANN_03820|MSTRG.28924|gene-ANN_08596|gene-ANN_13021
71	map05022	Pathways of neurodegeneration - multiple diseases	KEGG PATHWAY	71/ 1197	453/ 11592	0.156733	0.000205694	0.00770211	Human Diseases	Neurodegenerative disease	MSTRG.10715|gene-ANN_02655|gene-ANN_15058|MSTRG.11451|gene-ANN_22974|gene-ANN_07207|MSTRG.23444|MSTRG.19060|MSTRG.5548|gene-ANN_26371|MSTRG.25971|MSTRG.17808|MSTRG.6956|gene-ANN_18693|MSTRG.13776|gene-ANN_03677|gene-ANN_19303|MSTRG.25690|gene-ANN_07495|MSTRG.10969|gene-ANN_20676|MSTRG.24627|gene-ANN_27422|MSTRG.2034|MSTRG.12672|MSTRG.15126|MSTRG.29769|MSTRG.6641|gene-ANN_13795|gene-ANN_26469|gene…
37	map05165	Human papillomavirus infection	KEGG PATHWAY	37/ 1197	206/ 11592	0.179612	0.000553577	0.0155463	Human Diseases	Infectious disease: viral	MSTRG.9647|gene-ANN_07247|gene-ANN_08963|MSTRG.302|MSTRG.1444|MSTRG.29502|MSTRG.7102|MSTRG.6137|gene-ANN_04039|MSTRG.24947|MSTRG.27253|MSTRG.15922|MSTRG.22590|gene-ANN_26233|MSTRG.29943|gene-ANN_07366|gene-ANN_07239|gene-ANN_07362|gene-ANN_05633|MSTRG.17665|gene-ANN_22840|gene-ANN_12975|gene-ANN_12974|MSTRG.568|MSTRG.11009|MSTRG.20573|MSTRG.416|gene-ANN_04999|gene-ANN_20762|MSTRG.8283|MSTRG.8282|…
8	map00073	Cutin, suberine and wax biosynthesis	KEGG PATHWAY	8/ 1197	20/ 11592	0.4	0.00051006	0.0156264	Metabolism	Lipid metabolism	MSTRG.11974|MSTRG.11972|gene-ANN_07372|gene-ANN_05646|gene-ANN_07381|MSTRG.10780|MSTRG.10781|MSTRG.10779
16	map00520	Amino sugar and nucleotide sugar metabolism	KEGG PATHWAY	16/ 1197	63/ 11592	0.253968	0.000507009	0.0170862	Metabolism	Carbohydrate metabolism	gene-ANN_05853|gene-ANN_13301|gene-ANN_07474|gene-ANN_19564|MSTRG.1997|MSTRG.26240|gene-ANN_11237|gene-ANN_20087|gene-ANN_03973|gene-ANN_20489|gene-ANN_15027|gene-ANN_22903|gene-ANN_05105|gene-ANN_05106|MSTRG.19210|gene-ANN_07963
17	map04512	ECM-receptor interaction	KEGG PATHWAY	17/ 1197	73/ 11592	0.232877	0.00100168	0.0259666	Environmental Information Processing	Signaling molecules and interaction	gene-ANN_07366|gene-ANN_07362|gene-ANN_07247|gene-ANN_10952|MSTRG.7102|MSTRG.6137|gene-ANN_20762|gene-ANN_04039|MSTRG.24947|MSTRG.17665|MSTRG.15922|MSTRG.29502|MSTRG.3376|MSTRG.11009|MSTRG.20573|MSTRG.22590|MSTRG.14668
25	map04110	Cell cycle	KEGG PATHWAY	25/ 1197	131/ 11592	0.19084	0.00175668	0.0422859	Cellular Processes	Cell growth and death	gene-ANN_26415|MSTRG.8519|MSTRG.21772|gene-ANN_18715|MSTRG.302|MSTRG.25512|MSTRG.13950|gene-ANN_04270|gene-ANN_24338|gene-ANN_04272|MSTRG.17705|MSTRG.10647|gene-ANN_09105|MSTRG.6321|MSTRG.1444|gene-ANN_25931|gene-ANN_16829|gene-ANN_18312|MSTRG.5803|MSTRG.10827|gene-ANN_27094|MSTRG.17704|gene-ANN_06938|MSTRG.28924|gene-ANN_20628
20	map05410	Hypertrophic cardiomyopathy	KEGG PATHWAY	20/ 1197	97/ 11592	0.206186	0.00188958	0.0424525	Human Diseases	Cardiovascular disease	MSTRG.3814|gene-ANN_07247|gene-ANN_21787|gene-ANN_21788|gene-ANN_21789|MSTRG.4290|MSTRG.4291|gene-ANN_21103|gene-ANN_04039|MSTRG.7855|gene-ANN_13795|gene-ANN_12966|MSTRG.12625|gene-ANN_18862|gene-ANN_21797|MSTRG.8510|MSTRG.3376|MSTRG.11009|gene-ANN_12534|gene-ANN_06169
32	map04151	PI3K-Akt signaling pathway	KEGG PATHWAY	32/ 1197	188/ 11592	0.170213	0.00308803	0.0650417	Environmental Information Processing	Signal transduction	MSTRG.5838|gene-ANN_07247|gene-ANN_08963|MSTRG.302|MSTRG.8510|MSTRG.29502|MSTRG.13680|gene-ANN_26334|MSTRG.7102|MSTRG.6137|gene-ANN_09676|gene-ANN_04039|MSTRG.24947|MSTRG.15922|MSTRG.22590|MSTRG.10647|gene-ANN_07366|gene-ANN_07362|gene-ANN_22192|MSTRG.17665|MSTRG.11009|MSTRG.20573|gene-ANN_25431|MSTRG.8937|gene-ANN_20762|gene-ANN_02867|MSTRG.14668|MSTRG.7134|MSTRG.7279|MSTRG.3376|gene-ANN_20840|g…
38	map05415	Diabetic cardiomyopathy	KEGG PATHWAY	38/ 1197	235/ 11592	0.161702	0.0033972	0.0673444	Human Diseases	Cardiovascular disease	gene-ANN_09549|gene-ANN_15058|MSTRG.11451|MSTRG.4290|MSTRG.4291|MSTRG.19060|MSTRG.8455|MSTRG.17808|MSTRG.13776|MSTRG.3814|gene-ANN_20676|MSTRG.29769|gene-ANN_24588|MSTRG.2034|MSTRG.4423|MSTRG.1935|MSTRG.6641|MSTRG.8820|MSTRG.21811|MSTRG.23249|gene-ANN_05923|gene-ANN_07104|gene-ANN_07495|gene-ANN_21103|MSTRG.25221|MSTRG.17385|gene-ANN_05675|gene-ANN_19404|gene-ANN_05699|MSTRG.22313|MSTRG.10969|MST…
3	map00604	Glycosphingolipid biosynthesis - ganglio series	KEGG PATHWAY	3/ 1197	4/ 11592	0.75	0.00405475	0.075914	Metabolism	Glycan biosynthesis and metabolism	MSTRG.19748|MSTRG.19210|MSTRG.26240
27	map04510	Focal adhesion	KEGG PATHWAY	27/ 1197	157/ 11592	0.171975	0.00541607	0.0829643	Cellular Processes	Cellular community - eukaryotes	gene-ANN_07247|gene-ANN_12257|MSTRG.302|MSTRG.8510|MSTRG.29502|gene-ANN_26334|MSTRG.7102|MSTRG.6137|gene-ANN_04039|MSTRG.24947|MSTRG.15922|gene-ANN_06169|MSTRG.22590|gene-ANN_07366|gene-ANN_09676|gene-ANN_15236|MSTRG.17665|MSTRG.11009|MSTRG.20573|gene-ANN_07362|gene-ANN_20762|gene-ANN_02867|MSTRG.6874|MSTRG.14668|MSTRG.3376|gene-ANN_20840|gene-ANN_10952
9	map04614	Renin-angiotensin system	KEGG PATHWAY	9/ 1197	33/ 11592	0.272727	0.00505274	0.0851386	Organismal Systems	Endocrine system	MSTRG.3814|gene-ANN_09867|gene-ANN_09866|MSTRG.4290|MSTRG.4291|gene-ANN_21103|MSTRG.5316|gene-ANN_02222|gene-ANN_13930
25	map04140	Autophagy - animal	KEGG PATHWAY	25/ 1197	143/ 11592	0.174825	0.00587097	0.0860225	Cellular Processes	Transport and catabolism	gene-ANN_03069|MSTRG.17046|MSTRG.4423|MSTRG.23715|gene-ANN_15762|gene-ANN_20433|gene-ANN_08963|MSTRG.1935|MSTRG.27118|gene-ANN_03117|MSTRG.8820|MSTRG.3885|MSTRG.3517|MSTRG.21473|MSTRG.8818|MSTRG.8819|gene-ANN_26117|gene-ANN_24670|MSTRG.8937|gene-ANN_18973|gene-ANN_07285|gene-ANN_12057|MSTRG.11579|MSTRG.27124|gene-ANN_17691
13	map04391	Hippo signaling pathway - fly	KEGG PATHWAY	13/ 1197	58/ 11592	0.224138	0.0053802	0.0863394	Environmental Information Processing	Signal transduction	gene-ANN_07239|gene-ANN_08505|MSTRG.9647|gene-ANN_05633|gene-ANN_05173|gene-ANN_04999|gene-ANN_27407|gene-ANN_12780|MSTRG.10647|MSTRG.8415|gene-ANN_12779|gene-ANN_06169|MSTRG.29943
17	map04260	Cardiac muscle contraction	KEGG PATHWAY	17/ 1197	84/ 11592	0.202381	0.00488733	0.0866859	Organismal Systems	Circulatory system	gene-ANN_07104|MSTRG.25971|MSTRG.12721|gene-ANN_05321|MSTRG.2034|MSTRG.19060|gene-ANN_05327|MSTRG.25221|MSTRG.17385|gene-ANN_12966|MSTRG.13776|MSTRG.21811|MSTRG.23249|gene-ANN_18862|MSTRG.17808|MSTRG.10969|MSTRG.11451
22	map04146	Peroxisome	KEGG PATHWAY	22/ 1197	122/ 11592	0.180328	0.00650044	0.0912771	Cellular Processes	Transport and catabolism	gene-ANN_07372|gene-ANN_05646|MSTRG.9027|MSTRG.23917|gene-ANN_19303|MSTRG.11974|MSTRG.11972|gene-ANN_08606|gene-ANN_24792|MSTRG.23637|gene-ANN_07381|MSTRG.10780|MSTRG.10781|gene-ANN_17982|gene-ANN_28115|MSTRG.14357|gene-ANN_24136|MSTRG.24627|MSTRG.10779|gene-ANN_03840|gene-ANN_07332|MSTRG.6756
23	map00040	Pentose and glucuronate interconversions	KEGG PATHWAY	23/ 1197	131/ 11592	0.175573	0.00761037	0.102588	Metabolism	Carbohydrate metabolism	MSTRG.23778|MSTRG.23791|gene-ANN_23395|MSTRG.17865|gene-ANN_20798|MSTRG.20899|gene-ANN_21884|gene-ANN_19504|MSTRG.23780|MSTRG.10195|gene-ANN_20521|gene-ANN_19501|gene-ANN_10274|MSTRG.1997|MSTRG.2748|gene-ANN_10277|gene-ANN_23400|MSTRG.17873|MSTRG.5757|gene-ANN_00313|MSTRG.5408|gene-ANN_20489|MSTRG.5738
8	map04612	Antigen processing and presentation	KEGG PATHWAY	8/ 1197	31/ 11592	0.258065	0.0114398	0.148277	Organismal Systems	Immune system	gene-ANN_05722|gene-ANN_19784|MSTRG.21548|MSTRG.7347|MSTRG.11579|MSTRG.6768|MSTRG.6766|MSTRG.8527
8	map00531	Glycosaminoglycan degradation	KEGG PATHWAY	8/ 1197	31/ 11592	0.258065	0.0114398	0.148277	Metabolism	Glycan biosynthesis and metabolism	gene-ANN_20798|gene-ANN_05773|MSTRG.26240|MSTRG.14321|MSTRG.24013|gene-ANN_11488|MSTRG.19748|MSTRG.19210
4	map00730	Thiamine metabolism	KEGG PATHWAY	4/ 1197	10/ 11592	0.4	0.0142639	0.171676	Metabolism	Metabolism of cofactors and vitamins	MSTRG.3266|MSTRG.3255|MSTRG.27725|gene-ANN_19474
16	map04974	Protein digestion and absorption	KEGG PATHWAY	16/ 1197	88/ 11592	0.181818	0.017221	0.193449	Organismal Systems	Digestive system	gene-ANN_07366|gene-ANN_19830|gene-ANN_03067|gene-ANN_05826|gene-ANN_07362|MSTRG.12721|gene-ANN_12066|gene-ANN_20762|gene-ANN_11119|MSTRG.24947|MSTRG.25840|gene-ANN_24588|gene-ANN_05327|gene-ANN_16517|MSTRG.8818|gene-ANN_05321
7	map00511	Other glycan degradation	KEGG PATHWAY	7/ 1197	27/ 11592	0.259259	0.0171657	0.199477	Metabolism	Glycan biosynthesis and metabolism	gene-ANN_02029|gene-ANN_15454|gene-ANN_26336|MSTRG.26240|MSTRG.11618|MSTRG.19748|MSTRG.19210
17	map05414	Dilated cardiomyopathy	KEGG PATHWAY	17/ 1197	96/ 11592	0.177083	0.0183988	0.200013	Human Diseases	Cardiovascular disease	MSTRG.11097|gene-ANN_07247|gene-ANN_21787|gene-ANN_21788|gene-ANN_21789|gene-ANN_04039|MSTRG.7855|gene-ANN_13795|gene-ANN_12966|MSTRG.12625|gene-ANN_18862|gene-ANN_21797|MSTRG.8510|MSTRG.3376|MSTRG.11009|gene-ANN_12534|gene-ANN_06169
8	map04514	Cell adhesion molecules	KEGG PATHWAY	8/ 1197	34/ 11592	0.235294	0.0199669	0.203905	Environmental Information Processing	Signaling molecules and interaction	gene-ANN_16856|gene-ANN_07247|gene-ANN_24212|gene-ANN_25213|gene-ANN_25612|gene-ANN_11874|MSTRG.3376|MSTRG.11009
8	map05323	Rheumatoid arthritis	KEGG PATHWAY	8/ 1197	34/ 11592	0.235294	0.0199669	0.203905	Human Diseases	Immune disease	gene-ANN_09676|gene-ANN_26334|gene-ANN_02867|MSTRG.11579|MSTRG.7134|MSTRG.7279|MSTRG.568|MSTRG.416
18	map05146	Amoebiasis	KEGG PATHWAY	18/ 1197	104/ 11592	0.173077	0.0194091	0.204402	Human Diseases	Infectious disease: parasitic	gene-ANN_07366|gene-ANN_07362|gene-ANN_15236|gene-ANN_10952|gene-ANN_24588|MSTRG.6137|MSTRG.7279|gene-ANN_04039|MSTRG.24947|MSTRG.17665|MSTRG.8209|MSTRG.15922|MSTRG.29502|MSTRG.7102|gene-ANN_07843|gene-ANN_04157|MSTRG.22590|MSTRG.14668
11	map05412	Arrhythmogenic right ventricular cardiomyopathy	KEGG PATHWAY	11/ 1197	55/ 11592	0.2	0.0231231	0.222642	Human Diseases	Cardiovascular disease	gene-ANN_07247|gene-ANN_04039|MSTRG.7855|gene-ANN_13795|gene-ANN_12966|gene-ANN_06169|MSTRG.12625|MSTRG.3376|MSTRG.11009|gene-ANN_12534|gene-ANN_00480
14	map04390	Hippo signaling pathway	KEGG PATHWAY	14/ 1197	77/ 11592	0.181818	0.0248438	0.232565	Environmental Information Processing	Signal transduction	gene-ANN_07239|MSTRG.9647|gene-ANN_15760|gene-ANN_05633|MSTRG.14164|MSTRG.12217|gene-ANN_04999|gene-ANN_06169|MSTRG.302|MSTRG.10647|MSTRG.8415|gene-ANN_23879|gene-ANN_00480|MSTRG.29943
15	map04066	HIF-1 signaling pathway	KEGG PATHWAY	15/ 1197	87/ 11592	0.172414	0.0319938	0.291403	Environmental Information Processing	Signal transduction	gene-ANN_09549|gene-ANN_09676|MSTRG.13990|gene-ANN_02867|MSTRG.27847|MSTRG.4366|gene-ANN_03069|MSTRG.8937|gene-ANN_08963|MSTRG.15405|gene-ANN_26334|MSTRG.7134|MSTRG.7279|MSTRG.8510|gene-ANN_20840
7	map00051	Fructose and mannose metabolism	KEGG PATHWAY	7/ 1197	31/ 11592	0.225806	0.0354108	0.305986	Metabolism	Carbohydrate metabolism	MSTRG.23780|MSTRG.23778|MSTRG.23791|MSTRG.13990|gene-ANN_19501|gene-ANN_19504|gene-ANN_15027
15	map05222	Small cell lung cancer	KEGG PATHWAY	15/ 1197	88/ 11592	0.170455	0.0350293	0.310655	Human Diseases	Cancer: specific types	gene-ANN_07366|gene-ANN_07362|gene-ANN_07247|gene-ANN_10952|MSTRG.7102|MSTRG.6137|MSTRG.14668|gene-ANN_04039|MSTRG.24947|MSTRG.17665|MSTRG.15922|MSTRG.29502|MSTRG.11009|MSTRG.22590|MSTRG.28924
8	map04320	Dorso-ventral axis formation	KEGG PATHWAY	8/ 1197	40/ 11592	0.2	0.0488805	0.329455	Organismal Systems	Development and regeneration	gene-ANN_10313|gene-ANN_11856|MSTRG.21601|MSTRG.27253|gene-ANN_26228|gene-ANN_20840|MSTRG.25989|gene-ANN_26233
5	map04640	Hematopoietic cell lineage	KEGG PATHWAY	5/ 1197	20/ 11592	0.25	0.048427	0.333059	Organismal Systems	Immune system	gene-ANN_09867|gene-ANN_09866|MSTRG.3376|gene-ANN_13930|MSTRG.5316
14	map04520	Adherens junction	KEGG PATHWAY	14/ 1197	84/ 11592	0.166667	0.0480266	0.337187	Cellular Processes	Cellular community - eukaryotes	gene-ANN_07239|MSTRG.9477|gene-ANN_15762|gene-ANN_15236|gene-ANN_25213|MSTRG.6209|MSTRG.18069|MSTRG.12217|gene-ANN_06169|gene-ANN_20840|MSTRG.21473|MSTRG.27725|gene-ANN_16926|gene-ANN_00480
18	map05202	Transcriptional misregulation in cancer	KEGG PATHWAY	18/ 1197	115/ 11592	0.156522	0.0475631	0.341038	Human Diseases	Cancer: overview	gene-ANN_09676|MSTRG.4157|MSTRG.27116|MSTRG.1444|MSTRG.27702|gene-ANN_02867|gene-ANN_18338|gene-ANN_26334|gene-ANN_18398|MSTRG.29493|MSTRG.26214|MSTRG.28924|MSTRG.302|MSTRG.8510|gene-ANN_21724|gene-ANN_24054|gene-ANN_23879|MSTRG.6998
23	map04015	Rap1 signaling pathway	KEGG PATHWAY	23/ 1197	153/ 11592	0.150327	0.0418068	0.343631	Environmental Information Processing	Signal transduction	MSTRG.11097|gene-ANN_07247|gene-ANN_09624|gene-ANN_12257|gene-ANN_07199|MSTRG.8510|gene-ANN_24257|gene-ANN_26334|gene-ANN_06169|gene-ANN_07239|gene-ANN_09676|gene-ANN_04999|gene-ANN_13995|MSTRG.11009|gene-ANN_16477|gene-ANN_16926|MSTRG.6209|MSTRG.8937|gene-ANN_20840|MSTRG.18069|gene-ANN_02867|MSTRG.7134|MSTRG.7565
10	map03420	Nucleotide excision repair	KEGG PATHWAY	10/ 1197	54/ 11592	0.185185	0.0474575	0.347678	Genetic Information Processing	Replication and repair	MSTRG.28018|gene-ANN_19585|gene-ANN_26420|gene-ANN_14772|gene-ANN_06938|gene-ANN_10305|MSTRG.28017|gene-ANN_18305|gene-ANN_17157|gene-ANN_10532
11	map04975	Fat digestion and absorption	KEGG PATHWAY	11/ 1197	60/ 11592	0.183333	0.0413634	0.348486	Organismal Systems	Digestive system	MSTRG.5877|gene-ANN_14388|MSTRG.20528|MSTRG.3980|gene-ANN_00870|MSTRG.4739|gene-ANN_07849|MSTRG.8663|MSTRG.16685|gene-ANN_06416|gene-ANN_01731
23	map04976	Bile secretion	KEGG PATHWAY	23/ 1197	155/ 11592	0.148387	0.0474079	0.355033	Organismal Systems	Digestive system	MSTRG.11097|gene-ANN_23395|MSTRG.30040|gene-ANN_06416|gene-ANN_18329|gene-ANN_05321|MSTRG.9820|gene-ANN_05327|gene-ANN_21884|MSTRG.8663|gene-ANN_13119|gene-ANN_20521|gene-ANN_06986|gene-ANN_10274|MSTRG.2748|gene-ANN_10277|MSTRG.30016|gene-ANN_23400|MSTRG.12721|gene-ANN_00313|MSTRG.5757|MSTRG.19440|MSTRG.5738
20	map04014	Ras signaling pathway	KEGG PATHWAY	20/ 1197	130/ 11592	0.153846	0.0447621	0.359163	Environmental Information Processing	Signal transduction	MSTRG.5838|MSTRG.4157|gene-ANN_10596|gene-ANN_09676|gene-ANN_26334|MSTRG.3980|MSTRG.8937|gene-ANN_16926|gene-ANN_27147|MSTRG.18069|gene-ANN_02867|gene-ANN_20840|MSTRG.16685|MSTRG.7134|gene-ANN_13995|MSTRG.8510|MSTRG.8423|MSTRG.7565|gene-ANN_10313|gene-ANN_16477
2	map00591	Linoleic acid metabolism	KEGG PATHWAY	2/ 1197	4/ 11592	0.5	0.0554798	0.359552	Metabolism	Lipid metabolism	MSTRG.8423|MSTRG.16685
24	map04013	MAPK signaling pathway - fly	KEGG PATHWAY	24/ 1197	163/ 11592	0.147239	0.0470426	0.360303	Environmental Information Processing	Signal transduction	MSTRG.11097|gene-ANN_07221|gene-ANN_12235|gene-ANN_03441|gene-ANN_25705|MSTRG.28219|gene-ANN_15762|MSTRG.25255|gene-ANN_06737|MSTRG.871|MSTRG.14890|gene-ANN_10313|gene-ANN_26890|MSTRG.5663|MSTRG.21473|MSTRG.29538|MSTRG.13905|MSTRG.25989|gene-ANN_02440|gene-ANN_27407|MSTRG.23251|MSTRG.18472|gene-ANN_20840|MSTRG.16002
18	map04530	Tight junction	KEGG PATHWAY	18/ 1197	117/ 11592	0.153846	0.0548176	0.362226	Cellular Processes	Cellular community - eukaryotes	gene-ANN_15760|MSTRG.9647|gene-ANN_07247|gene-ANN_07239|gene-ANN_05633|gene-ANN_06938|MSTRG.9820|MSTRG.15126|gene-ANN_04999|gene-ANN_09922|MSTRG.18069|gene-ANN_13995|MSTRG.29943|gene-ANN_12966|MSTRG.11009|gene-ANN_16926|gene-ANN_06169|gene-ANN_15236
25	map04142	Lysosome	KEGG PATHWAY	25/ 1197	171/ 11592	0.146199	0.0466045	0.365249	Cellular Processes	Transport and catabolism	gene-ANN_26097|MSTRG.4423|MSTRG.24013|MSTRG.19210|MSTRG.1673|gene-ANN_20961|MSTRG.14321|gene-ANN_26336|MSTRG.26240|MSTRG.1935|MSTRG.8820|gene-ANN_11488|MSTRG.19748|gene-ANN_20349|gene-ANN_20798|gene-ANN_05773|gene-ANN_12184|MSTRG.11618|MSTRG.8724|MSTRG.22982|MSTRG.568|MSTRG.8818|MSTRG.8819|gene-ANN_15454|MSTRG.11579
43	map05200	Pathways in cancer	KEGG PATHWAY	43/ 1197	330/ 11592	0.130303	0.064461	0.387917	Human Diseases	Cancer: overview	MSTRG.5838|MSTRG.11097|gene-ANN_07247|MSTRG.27847|MSTRG.302|gene-ANN_03069|gene-ANN_14997|gene-ANN_08963|gene-ANN_02696|MSTRG.8510|MSTRG.6137|MSTRG.29502|MSTRG.7102|gene-ANN_20433|gene-ANN_04039|gene-ANN_23345|MSTRG.24947|MSTRG.27253|MSTRG.15922|gene-ANN_00480|gene-ANN_21724|MSTRG.27116|gene-ANN_10313|gene-ANN_26233|MSTRG.14668|gene-ANN_07366|MSTRG.3652|gene-ANN_07362|MSTRG.17665|gene-ANN_22840|M…
4	map00592	alpha-Linolenic acid metabolism	KEGG PATHWAY	4/ 1197	15/ 11592	0.266667	0.0611831	0.389032	Metabolism	Lipid metabolism	gene-ANN_08606|gene-ANN_07332|MSTRG.16685|MSTRG.8423
23	map00190	Oxidative phosphorylation	KEGG PATHWAY	23/ 1197	160/ 11592	0.14375	0.0637503	0.390615	Metabolism	Energy metabolism	gene-ANN_15058|MSTRG.11451|MSTRG.19060|MSTRG.17808|MSTRG.13776|MSTRG.25971|gene-ANN_07495|gene-ANN_20676|MSTRG.2034|MSTRG.29769|MSTRG.6641|MSTRG.21811|MSTRG.23249|gene-ANN_07104|MSTRG.25221|MSTRG.17385|gene-ANN_19404|gene-ANN_05699|MSTRG.22313|MSTRG.568|MSTRG.10969|MSTRG.416|MSTRG.26464
7	map00514	Other types of O-glycan biosynthesis	KEGG PATHWAY	7/ 1197	35/ 11592	0.2	0.0633069	0.395082	Metabolism	Glycan biosynthesis and metabolism	gene-ANN_07036|MSTRG.12029|MSTRG.14237|gene-ANN_08866|gene-ANN_12050|gene-ANN_15108|gene-ANN_23652
15	map04145	Phagosome	KEGG PATHWAY	15/ 1197	97/ 11592	0.154639	0.0721764	0.412262	Cellular Processes	Transport and catabolism	MSTRG.8663|gene-ANN_07247|gene-ANN_20226|gene-ANN_06416|MSTRG.11579|gene-ANN_13795|gene-ANN_09922|MSTRG.7021|MSTRG.7279|MSTRG.568|MSTRG.11009|MSTRG.15126|MSTRG.20573|gene-ANN_06169|MSTRG.416
6	map05416	Viral myocarditis	KEGG PATHWAY	6/ 1197	29/ 11592	0.206897	0.0720352	0.41855	Human Diseases	Cardiovascular disease	gene-ANN_04039|MSTRG.7855|gene-ANN_13795|MSTRG.12625|gene-ANN_12534|gene-ANN_06169
4	map00670	One carbon pool by folate	KEGG PATHWAY	4/ 1197	16/ 11592	0.25	0.0751567	0.42213	Metabolism	Metabolism of cofactors and vitamins	gene-ANN_07212|MSTRG.358|MSTRG.8281|gene-ANN_13041
17	map05145	Toxoplasmosis	KEGG PATHWAY	17/ 1197	113/ 11592	0.150442	0.072003	0.425702	Human Diseases	Infectious disease: parasitic	gene-ANN_15762|gene-ANN_05722|gene-ANN_07247|gene-ANN_10952|MSTRG.7102|MSTRG.6137|gene-ANN_04039|MSTRG.21548|MSTRG.17665|MSTRG.15922|MSTRG.29502|gene-ANN_24257|MSTRG.21473|MSTRG.7279|MSTRG.11009|MSTRG.22590|MSTRG.14668
14	map04210	Apoptosis	KEGG PATHWAY	14/ 1197	90/ 11592	0.155556	0.0773424	0.427285	Cellular Processes	Cell growth and death	MSTRG.1673|MSTRG.8818|gene-ANN_15795|MSTRG.8819|gene-ANN_09803|MSTRG.13149|MSTRG.4423|MSTRG.15126|MSTRG.1935|MSTRG.11579|gene-ANN_09922|MSTRG.28924|gene-ANN_06169|MSTRG.8820
7	map03030	DNA replication	KEGG PATHWAY	7/ 1197	37/ 11592	0.189189	0.0811538	0.44111	Genetic Information Processing	Replication and repair	MSTRG.28018|gene-ANN_26420|gene-ANN_14772|gene-ANN_06938|gene-ANN_10305|MSTRG.28017|gene-ANN_24162
6	map04064	NF-kappa B signaling pathway	KEGG PATHWAY	6/ 1197	30/ 11592	0.2	0.0825446	0.441548	Environmental Information Processing	Signal transduction	gene-ANN_15762|MSTRG.13149|MSTRG.28924|MSTRG.21473|MSTRG.7279|gene-ANN_23965
2	map04610	Complement and coagulation cascades	KEGG PATHWAY	2/ 1197	5/ 11592	0.4	0.0862278	0.447058	Organismal Systems	Immune system	gene-ANN_07466|MSTRG.23237
18	map04141	Protein processing in endoplasmic reticulum	KEGG PATHWAY	18/ 1197	124/ 11592	0.145161	0.0861896	0.453842	Genetic Information Processing	Folding, sorting and degradation	gene-ANN_26408|gene-ANN_15856|gene-ANN_05722|gene-ANN_18620|gene-ANN_02435|gene-ANN_09961|MSTRG.12672|MSTRG.21548|MSTRG.14156|MSTRG.4387|gene-ANN_18305|gene-ANN_10514|gene-ANN_04635|gene-ANN_07091|gene-ANN_22538|gene-ANN_25675|MSTRG.23281|MSTRG.4231
3	map00512	Mucin type O-glycan biosynthesis	KEGG PATHWAY	3/ 1197	11/ 11592	0.272727	0.0965428	0.485596	Metabolism	Glycan biosynthesis and metabolism	gene-ANN_07036|gene-ANN_15108|gene-ANN_08866
8	map04971	Gastric acid secretion	KEGG PATHWAY	8/ 1197	46/ 11592	0.173913	0.0965409	0.492944	Organismal Systems	Digestive system	MSTRG.11097|gene-ANN_06986|gene-ANN_05321|MSTRG.12721|MSTRG.9820|gene-ANN_05327|MSTRG.7565|gene-ANN_06169
15	map05206	MicroRNAs in cancer	KEGG PATHWAY	15/ 1197	102/ 11592	0.147059	0.101195	0.501513	Human Diseases	Cancer: overview	gene-ANN_19676|gene-ANN_11968|gene-ANN_12145|gene-ANN_22192|gene-ANN_18862|gene-ANN_05173|MSTRG.27253|gene-ANN_26491|gene-ANN_26228|MSTRG.302|gene-ANN_20628|gene-ANN_20840|gene-ANN_01897|gene-ANN_26233|MSTRG.6998
14	map00561	Glycerolipid metabolism	KEGG PATHWAY	14/ 1197	95/ 11592	0.147368	0.109117	0.532935	Metabolism	Lipid metabolism	MSTRG.23780|MSTRG.23778|MSTRG.5877|MSTRG.20528|MSTRG.17873|MSTRG.3980|MSTRG.5408|MSTRG.23791|gene-ANN_19504|MSTRG.4739|gene-ANN_19501|gene-ANN_07849|gene-ANN_01731|MSTRG.17865
3	map00910	Nitrogen metabolism	KEGG PATHWAY	3/ 1197	12/ 11592	0.25	0.119244	0.543043	Metabolism	Energy metabolism	MSTRG.2789|MSTRG.9579|gene-ANN_24180
7	map00790	Folate biosynthesis	KEGG PATHWAY	7/ 1197	41/ 11592	0.170732	0.124599	0.559864	Metabolism	Metabolism of cofactors and vitamins	MSTRG.23780|MSTRG.23778|MSTRG.23791|gene-ANN_19501|gene-ANN_19474|gene-ANN_19504|MSTRG.25704
8	map04217	Necroptosis	KEGG PATHWAY	8/ 1197	48/ 11592	0.166667	0.116771	0.562168	Cellular Processes	Cell growth and death	MSTRG.8069|MSTRG.13149|gene-ANN_20997|MSTRG.27055|gene-ANN_02696|MSTRG.7279|MSTRG.8423|MSTRG.2789
6	map04330	Notch signaling pathway	KEGG PATHWAY	6/ 1197	33/ 11592	0.181818	0.118816	0.563957	Environmental Information Processing	Signal transduction	gene-ANN_09631|MSTRG.27253|gene-ANN_22840|gene-ANN_26228|MSTRG.12185|gene-ANN_26233
6	map00590	Arachidonic acid metabolism	KEGG PATHWAY	6/ 1197	33/ 11592	0.181818	0.118816	0.563957	Metabolism	Lipid metabolism	MSTRG.27702|MSTRG.16685|gene-ANN_10532|gene-ANN_03741|MSTRG.8423|gene-ANN_24054
6	map00030	Pentose phosphate pathway	KEGG PATHWAY	6/ 1197	33/ 11592	0.181818	0.118816	0.563957	Metabolism	Carbohydrate metabolism	gene-ANN_19509|MSTRG.3760|MSTRG.7232|MSTRG.6771|gene-ANN_07237|MSTRG.16325
7	map01523	Antifolate resistance	KEGG PATHWAY	7/ 1197	42/ 11592	0.166667	0.137001	0.607492	Human Diseases	Drug resistance: antineoplastic	gene-ANN_07212|MSTRG.358|MSTRG.9820|MSTRG.19440|gene-ANN_04708|gene-ANN_12212|gene-ANN_18329
8	map05162	Measles	KEGG PATHWAY	8/ 1197	50/ 11592	0.16	0.13908	0.608703	Human Diseases	Infectious disease: viral	gene-ANN_15762|gene-ANN_05722|MSTRG.5428|MSTRG.302|MSTRG.21548|gene-ANN_02696|MSTRG.7279|MSTRG.21473
3	map04060	Cytokine-cytokine receptor interaction	KEGG PATHWAY	3/ 1197	13/ 11592	0.230769	0.143676	0.620755	Environmental Information Processing	Signaling molecules and interaction	gene-ANN_18082|MSTRG.14164|gene-ANN_22981
6	map00350	Tyrosine metabolism	KEGG PATHWAY	6/ 1197	35/ 11592	0.171429	0.146709	0.625836	Metabolism	Amino acid metabolism	MSTRG.24703|MSTRG.158|gene-ANN_18972|gene-ANN_14356|gene-ANN_07971|MSTRG.21580
7	map00052	Galactose metabolism	KEGG PATHWAY	7/ 1197	43/ 11592	0.162791	0.14998	0.63179	Metabolism	Carbohydrate metabolism	MSTRG.23780|MSTRG.23778|MSTRG.23791|gene-ANN_19501|gene-ANN_19504|MSTRG.1997|MSTRG.19748
15	map04137	Mitophagy - animal	KEGG PATHWAY	15/ 1197	109/ 11592	0.137615	0.152289	0.633598	Cellular Processes	Transport and catabolism	MSTRG.11097|MSTRG.13680|MSTRG.13823|gene-ANN_03441|MSTRG.23251|gene-ANN_03069|gene-ANN_10085|gene-ANN_26821|gene-ANN_01805|MSTRG.4231|MSTRG.14890|MSTRG.8330|gene-ANN_22018|gene-ANN_03117|MSTRG.425
2	map05144	Malaria	KEGG PATHWAY	2/ 1197	7/ 11592	0.285714	0.157798	0.64851	Human Diseases	Infectious disease: parasitic	MSTRG.7279|MSTRG.20573
16	map00053	Ascorbate and aldarate metabolism	KEGG PATHWAY	16/ 1197	119/ 11592	0.134454	0.164356	0.651623	Metabolism	Carbohydrate metabolism	gene-ANN_20798|MSTRG.17873|MSTRG.3760|gene-ANN_23395|gene-ANN_00313|MSTRG.5757|gene-ANN_10274|MSTRG.2748|gene-ANN_10277|MSTRG.5408|gene-ANN_21884|gene-ANN_20489|gene-ANN_20521|gene-ANN_23400|MSTRG.5738|MSTRG.17865
15	map00830	Retinol metabolism	KEGG PATHWAY	15/ 1197	110/ 11592	0.136364	0.160555	0.651892	Metabolism	Metabolism of cofactors and vitamins	gene-ANN_19856|MSTRG.5757|gene-ANN_23395|gene-ANN_27686|gene-ANN_08109|gene-ANN_14372|gene-ANN_10274|MSTRG.2748|gene-ANN_10277|gene-ANN_21884|gene-ANN_20521|gene-ANN_00313|gene-ANN_23400|MSTRG.5738|gene-ANN_11271
7	map04977	Vitamin digestion and absorption	KEGG PATHWAY	7/ 1197	44/ 11592	0.159091	0.163509	0.655982	Organismal Systems	Digestive system	MSTRG.20528|MSTRG.3980|gene-ANN_20876|MSTRG.8663|gene-ANN_04708|gene-ANN_06416|gene-ANN_01731
3	map00450	Selenocompound metabolism	KEGG PATHWAY	3/ 1197	14/ 11592	0.214286	0.169573	0.664491	Metabolism	Metabolism of other amino acids	gene-ANN_09023|gene-ANN_16521|gene-ANN_23345
5	map04341	Hedgehog signaling pathway - fly	KEGG PATHWAY	5/ 1197	29/ 11592	0.172414	0.173981	0.666268	Environmental Information Processing	Signal transduction	MSTRG.12355|MSTRG.4273|MSTRG.4274|gene-ANN_22905|MSTRG.24252
9	map04214	Apoptosis - fly	KEGG PATHWAY	9/ 1197	61/ 11592	0.147541	0.173773	0.673121	Cellular Processes	Cell growth and death	gene-ANN_15762|gene-ANN_09803|gene-ANN_20454|gene-ANN_05173|gene-ANN_27407|MSTRG.5663|MSTRG.21473|gene-ANN_20840|gene-ANN_17691
9	map04670	Leukocyte transendothelial migration	KEGG PATHWAY	9/ 1197	62/ 11592	0.145161	0.185963	0.704151	Organismal Systems	Immune system	gene-ANN_15236|gene-ANN_07247|MSTRG.18069|gene-ANN_07199|gene-ANN_00480|MSTRG.3376|MSTRG.11009|gene-ANN_16926|gene-ANN_06169
33	map05208	Chemical carcinogenesis - reactive oxygen species	KEGG PATHWAY	33/ 1197	274/ 11592	0.120438	0.196886	0.713447	Human Diseases	Cancer: overview	gene-ANN_15058|MSTRG.11451|gene-ANN_03069|MSTRG.25971|MSTRG.17808|MSTRG.13776|MSTRG.27725|gene-ANN_19303|MSTRG.17865|gene-ANN_07495|gene-ANN_20676|MSTRG.13680|MSTRG.5408|MSTRG.2034|MSTRG.29769|MSTRG.6641|MSTRG.21811|MSTRG.23249|MSTRG.3652|gene-ANN_07104|MSTRG.19060|MSTRG.23637|MSTRG.25221|MSTRG.17385|gene-ANN_19404|gene-ANN_05699|MSTRG.22313|MSTRG.10969|MSTRG.26464|MSTRG.17873|gene-ANN_15965|MSTR…
2	map00603	Glycosphingolipid biosynthesis - globo and isoglobo series	KEGG PATHWAY	2/ 1197	8/ 11592	0.25	0.196615	0.720209	Metabolism	Glycan biosynthesis and metabolism	MSTRG.19210|MSTRG.26240
1	map04672	Intestinal immune network for IgA production	KEGG PATHWAY	1/ 1197	2/ 11592	0.5	0.195867	0.733413	Organismal Systems	Immune system	MSTRG.3376
1	map03265	Virion - Lyssavirus	KEGG PATHWAY	1/ 1197	2/ 11592	0.5	0.195867	0.733413	Genetic Information Processing	Information processing in viruses	gene-ANN_16856
14	map00860	Porphyrin metabolism	KEGG PATHWAY	14/ 1197	107/ 11592	0.130841	0.212112	0.744601	Metabolism	Metabolism of cofactors and vitamins	MSTRG.19161|gene-ANN_20798|MSTRG.5757|gene-ANN_23395|gene-ANN_00313|gene-ANN_10274|MSTRG.2748|gene-ANN_10277|gene-ANN_21884|MSTRG.15177|gene-ANN_20521|gene-ANN_23400|MSTRG.5738|MSTRG.6693
4	map03430	Mismatch repair	KEGG PATHWAY	4/ 1197	23/ 11592	0.173913	0.208398	0.747129	Genetic Information Processing	Replication and repair	MSTRG.28018|gene-ANN_14772|gene-ANN_06938|MSTRG.28017
9	map03320	PPAR signaling pathway	KEGG PATHWAY	9/ 1197	64/ 11592	0.140625	0.211414	0.749964	Organismal Systems	Endocrine system	MSTRG.9477|gene-ANN_00870|MSTRG.7132|gene-ANN_07351|gene-ANN_21614|gene-ANN_08606|gene-ANN_07332|gene-ANN_21724|gene-ANN_03117
10	map05224	Breast cancer	KEGG PATHWAY	10/ 1197	73/ 11592	0.136986	0.217858	0.756888	Human Diseases	Cancer: specific types	gene-ANN_22192|gene-ANN_08963|MSTRG.27253|gene-ANN_22840|MSTRG.24252|gene-ANN_26228|MSTRG.8510|gene-ANN_20840|gene-ANN_26233|MSTRG.28924
11	map00480	Glutathione metabolism	KEGG PATHWAY	11/ 1197	82/ 11592	0.134146	0.222902	0.758768	Metabolism	Metabolism of other amino acids	MSTRG.7088|gene-ANN_24792|gene-ANN_09867|gene-ANN_09866|gene-ANN_13930|MSTRG.5316|MSTRG.7232|gene-ANN_10532|MSTRG.25704|gene-ANN_03741|gene-ANN_15965
7	map03410	Base excision repair	KEGG PATHWAY	7/ 1197	48/ 11592	0.145833	0.222524	0.765209	Genetic Information Processing	Replication and repair	MSTRG.28018|gene-ANN_26420|gene-ANN_14772|gene-ANN_06938|gene-ANN_10305|MSTRG.28017|gene-ANN_02868
8	map05160	Hepatitis C	KEGG PATHWAY	8/ 1197	57/ 11592	0.140351	0.231502	0.772437	Human Diseases	Infectious disease: viral	MSTRG.6209|gene-ANN_19784|MSTRG.13149|MSTRG.10813|MSTRG.8663|MSTRG.10647|gene-ANN_20840|gene-ANN_06416
5	map04623	Cytosolic DNA-sensing pathway	KEGG PATHWAY	5/ 1197	32/ 11592	0.15625	0.230682	0.777398	Organismal Systems	Immune system	MSTRG.12454|gene-ANN_17157|MSTRG.13149|gene-ANN_10532|gene-ANN_02308
4	map00130	Ubiquinone and other terpenoid-quinone biosynthesis	KEGG PATHWAY	4/ 1197	25/ 11592	0.16	0.254523	0.816896	Metabolism	Metabolism of cofactors and vitamins	gene-ANN_07886|MSTRG.17449|MSTRG.24703|gene-ANN_18972
3	map00565	Ether lipid metabolism	KEGG PATHWAY	3/ 1197	17/ 11592	0.176471	0.253455	0.837395	Metabolism	Lipid metabolism	MSTRG.5877|MSTRG.16685|MSTRG.8423
3	map05216	Thyroid cancer	KEGG PATHWAY	3/ 1197	17/ 11592	0.176471	0.253455	0.837395	Human Diseases	Cancer: specific types	gene-ANN_14997|gene-ANN_21724|MSTRG.28924
3	map05322	Systemic lupus erythematosus	KEGG PATHWAY	3/ 1197	17/ 11592	0.176471	0.253455	0.837395	Human Diseases	Immune disease	MSTRG.8069|MSTRG.27055|gene-ANN_15236
18	map04120	Ubiquitin mediated proteolysis	KEGG PATHWAY	18/ 1197	148/ 11592	0.121622	0.265955	0.845536	Genetic Information Processing	Folding, sorting and degradation	MSTRG.20402|MSTRG.3652|MSTRG.11097|MSTRG.12672|MSTRG.5428|MSTRG.4231|MSTRG.27847|gene-ANN_03441|gene-ANN_16829|MSTRG.15405|gene-ANN_17691|gene-ANN_20551|gene-ANN_03117|MSTRG.14890|MSTRG.23251|gene-ANN_22192|MSTRG.28901|MSTRG.6321
11	map04915	Estrogen signaling pathway	KEGG PATHWAY	11/ 1197	86/ 11592	0.127907	0.271936	0.848542	Organismal Systems	Endocrine system	MSTRG.8818|MSTRG.8819|MSTRG.11097|gene-ANN_05722|gene-ANN_20840|MSTRG.4423|MSTRG.21548|MSTRG.1935|MSTRG.8820|MSTRG.7565|gene-ANN_24257
12	map04213	Longevity regulating pathway - multiple species	KEGG PATHWAY	12/ 1197	96/ 11592	0.125	0.285826	0.85242	Organismal Systems	Aging	MSTRG.11097|gene-ANN_15856|MSTRG.13680|MSTRG.8937|MSTRG.23637|gene-ANN_08963|MSTRG.21548|MSTRG.24627|gene-ANN_05722|gene-ANN_04635|MSTRG.8510|gene-ANN_19303
5	map00600	Sphingolipid metabolism	KEGG PATHWAY	5/ 1197	34/ 11592	0.147059	0.271045	0.853666	Metabolism	Lipid metabolism	MSTRG.19748|MSTRG.5877|MSTRG.19210|MSTRG.26240|MSTRG.11618
11	map04624	Toll and Imd signaling pathway	KEGG PATHWAY	11/ 1197	87/ 11592	0.126437	0.284705	0.856658	Organismal Systems	Immune system	MSTRG.4157|gene-ANN_15762|MSTRG.5663|gene-ANN_07221|MSTRG.4937|MSTRG.14918|MSTRG.14019|gene-ANN_02241|MSTRG.21473|MSTRG.13905|MSTRG.12040
4	map04630	JAK-STAT signaling pathway	KEGG PATHWAY	4/ 1197	26/ 11592	0.153846	0.278317	0.860485	Environmental Information Processing	Signal transduction	gene-ANN_05931|MSTRG.302|gene-ANN_20840|gene-ANN_02696
3	map03450	Non-homologous end-joining	KEGG PATHWAY	3/ 1197	18/ 11592	0.166667	0.282669	0.865995	Genetic Information Processing	Replication and repair	gene-ANN_04272|gene-ANN_04270|MSTRG.17946
3	map00515	Mannose type O-glycan biosynthesis	KEGG PATHWAY	3/ 1197	18/ 11592	0.166667	0.282669	0.865995	Metabolism	Glycan biosynthesis and metabolism	gene-ANN_23652|MSTRG.14237|gene-ANN_12050
4	map04740	Olfactory transduction	KEGG PATHWAY	4/ 1197	27/ 11592	0.148148	0.30244	0.894057	Organismal Systems	Sensory system	MSTRG.17544|MSTRG.21964|MSTRG.7565|gene-ANN_06643
12	map04914	Progesterone-mediated oocyte maturation	KEGG PATHWAY	12/ 1197	98/ 11592	0.122449	0.310609	0.89466	Organismal Systems	Endocrine system	gene-ANN_13667|MSTRG.11097|MSTRG.1444|MSTRG.8937|gene-ANN_18312|gene-ANN_16829|MSTRG.6321|gene-ANN_18715|gene-ANN_20628|MSTRG.8510|MSTRG.10827|gene-ANN_27094
30	map04714	Thermogenesis	KEGG PATHWAY	30/ 1197	263/ 11592	0.114068	0.308573	0.896457	Organismal Systems	Environmental adaptation	MSTRG.11097|gene-ANN_15058|MSTRG.11451|MSTRG.20129|MSTRG.19060|MSTRG.17808|MSTRG.13776|MSTRG.25971|gene-ANN_06169|gene-ANN_07495|gene-ANN_20676|MSTRG.2034|gene-ANN_08963|MSTRG.29769|MSTRG.6641|MSTRG.21811|MSTRG.23249|gene-ANN_21724|gene-ANN_13667|gene-ANN_07104|MSTRG.25221|MSTRG.17385|gene-ANN_19404|gene-ANN_05699|MSTRG.22313|MSTRG.10969|gene-ANN_06643|gene-ANN_00293|MSTRG.26464|gene-ANN_21614
15	map05203	Viral carcinogenesis	KEGG PATHWAY	15/ 1197	125/ 11592	0.12	0.308485	0.903995	Human Diseases	Cancer: overview	MSTRG.4157|MSTRG.1444|gene-ANN_13410|gene-ANN_03580|gene-ANN_05633|MSTRG.302|MSTRG.8283|MSTRG.8282|gene-ANN_12975|gene-ANN_12974|gene-ANN_02696|MSTRG.10647|MSTRG.8979|MSTRG.10827|gene-ANN_15236
2	map04744	Phototransduction	KEGG PATHWAY	2/ 1197	11/ 11592	0.181818	0.316543	0.904025	Organismal Systems	Sensory system	MSTRG.17544|MSTRG.7565
2	map04950	Maturity onset diabetes of the young	KEGG PATHWAY	2/ 1197	11/ 11592	0.181818	0.316543	0.904025	Human Diseases	Endocrine and metabolic disease	MSTRG.8937|gene-ANN_04504
2	map04711	Circadian rhythm - fly	KEGG PATHWAY	2/ 1197	11/ 11592	0.181818	0.316543	0.904025	Organismal Systems	Environmental adaptation	MSTRG.6585|gene-ANN_21778
5	map03020	RNA polymerase	KEGG PATHWAY	5/ 1197	37/ 11592	0.135135	0.333923	0.907516	Genetic Information Processing	Transcription	MSTRG.12894|gene-ANN_17157|MSTRG.12454|gene-ANN_10532|gene-ANN_02308
6	map05110	Vibrio cholerae infection	KEGG PATHWAY	6/ 1197	46/ 11592	0.130435	0.337513	0.909936	Human Diseases	Infectious disease: bacterial	MSTRG.1064|MSTRG.9820|gene-ANN_06169|MSTRG.568|MSTRG.12500|MSTRG.416
4	map00650	Butanoate metabolism	KEGG PATHWAY	4/ 1197	28/ 11592	0.142857	0.32678	0.910123	Metabolism	Carbohydrate metabolism	MSTRG.7132|MSTRG.8886|gene-ANN_22217|gene-ANN_17982
4	map05223	Non-small cell lung cancer	KEGG PATHWAY	4/ 1197	28/ 11592	0.142857	0.32678	0.910123	Human Diseases	Cancer: specific types	gene-ANN_20840|MSTRG.28924|MSTRG.13680|gene-ANN_02696
19	map04814	Motor proteins	KEGG PATHWAY	19/ 1197	164/ 11592	0.115854	0.332836	0.911918	Cellular Processes	Cell motility	gene-ANN_13591|gene-ANN_15081|gene-ANN_06316|gene-ANN_05195|MSTRG.24294|gene-ANN_17006|gene-ANN_20226|gene-ANN_21756|MSTRG.15126|MSTRG.12605|gene-ANN_21760|gene-ANN_03677|gene-ANN_09922|MSTRG.20808|gene-ANN_18862|gene-ANN_26491|gene-ANN_02181|gene-ANN_06169|gene-ANN_20106
15	map00230	Purine metabolism	KEGG PATHWAY	15/ 1197	128/ 11592	0.117188	0.34205	0.914847	Metabolism	Nucleotide metabolism	MSTRG.1527|MSTRG.19292|MSTRG.11097|gene-ANN_16026|MSTRG.3255|gene-ANN_07212|gene-ANN_11298|gene-ANN_07460|gene-ANN_06263|gene-ANN_03665|gene-ANN_03664|MSTRG.11069|MSTRG.6756|gene-ANN_01321|gene-ANN_15674
13	map05170	Human immunodeficiency virus 1 infection	KEGG PATHWAY	13/ 1197	111/ 11592	0.117117	0.358864	0.91619	Human Diseases	Infectious disease: viral	MSTRG.5838|gene-ANN_15762|MSTRG.27847|MSTRG.7565|MSTRG.13149|gene-ANN_18312|gene-ANN_08963|gene-ANN_20349|gene-ANN_24257|MSTRG.21473|MSTRG.7279|MSTRG.10827|MSTRG.8908
17	map04144	Endocytosis	KEGG PATHWAY	17/ 1197	148/ 11592	0.114865	0.358684	0.922722	Cellular Processes	Transport and catabolism	gene-ANN_07239|gene-ANN_08997|gene-ANN_05722|gene-ANN_24670|MSTRG.3864|MSTRG.27124|MSTRG.19157|MSTRG.3860|gene-ANN_20997|MSTRG.21548|gene-ANN_04999|gene-ANN_26117|MSTRG.7021|gene-ANN_05931|gene-ANN_20840|gene-ANN_27928|MSTRG.27118
6	map05140	Leishmaniasis	KEGG PATHWAY	6/ 1197	47/ 11592	0.12766	0.356598	0.924412	Human Diseases	Infectious disease: parasitic	gene-ANN_15762|gene-ANN_07247|MSTRG.21473|MSTRG.7279|MSTRG.3376|MSTRG.11009
2	map00430	Taurine and hypotaurine metabolism	KEGG PATHWAY	2/ 1197	12/ 11592	0.166667	0.356003	0.930023	Metabolism	Metabolism of other amino acids	MSTRG.7088|MSTRG.26260
23	map04010	MAPK signaling pathway	KEGG PATHWAY	23/ 1197	203/ 11592	0.1133	0.350634	0.930421	Environmental Information Processing	Signal transduction	gene-ANN_05722|MSTRG.21548|gene-ANN_12966|MSTRG.28219|MSTRG.8510|gene-ANN_15762|gene-ANN_26334|gene-ANN_13667|gene-ANN_09676|MSTRG.4366|MSTRG.21473|MSTRG.8423|MSTRG.13905|gene-ANN_11968|MSTRG.8937|gene-ANN_02867|MSTRG.6874|MSTRG.28924|MSTRG.7134|gene-ANN_20628|MSTRG.18472|gene-ANN_20840|gene-ANN_01897
5	map00260	Glycine, serine and threonine metabolism	KEGG PATHWAY	5/ 1197	38/ 11592	0.131579	0.355212	0.935206	Metabolism	Amino acid metabolism	gene-ANN_09023|MSTRG.10691|gene-ANN_26125|gene-ANN_01167|gene-ANN_11543
8	map05034	Alcoholism	KEGG PATHWAY	8/ 1197	66/ 11592	0.121212	0.371957	0.935443	Human Diseases	Substance dependence	MSTRG.5838|gene-ANN_03818|gene-ANN_13410|MSTRG.8069|gene-ANN_07285|MSTRG.27055|MSTRG.7565|gene-ANN_24257
3	map05219	Bladder cancer	KEGG PATHWAY	3/ 1197	21/ 11592	0.142857	0.371129	0.94038	Human Diseases	Cancer: specific types	gene-ANN_20433|gene-ANN_20840|gene-ANN_01897
3	map04964	Proximal tubule bicarbonate reclamation	KEGG PATHWAY	3/ 1197	22/ 11592	0.136364	0.40031	0.963604	Organismal Systems	Excretory system	gene-ANN_05321|MSTRG.12721|gene-ANN_05327
8	map04713	Circadian entrainment	KEGG PATHWAY	8/ 1197	68/ 11592	0.117647	0.404522	0.966835	Organismal Systems	Environmental adaptation	MSTRG.5838|MSTRG.11097|gene-ANN_06643|gene-ANN_13795|gene-ANN_12966|MSTRG.7565|gene-ANN_01897|gene-ANN_24257
4	map05213	Endometrial cancer	KEGG PATHWAY	4/ 1197	31/ 11592	0.129032	0.400052	0.96991	Human Diseases	Cancer: specific types	gene-ANN_20840|MSTRG.13680|gene-ANN_00480|MSTRG.28924
9	map04621	NOD-like receptor signaling pathway	KEGG PATHWAY	9/ 1197	77/ 11592	0.116883	0.400029	0.976882	Organismal Systems	Immune system	gene-ANN_07430|gene-ANN_15762|MSTRG.13149|MSTRG.6209|MSTRG.21143|MSTRG.7279|MSTRG.25894|MSTRG.21473|MSTRG.10647
5	map03440	Homologous recombination	KEGG PATHWAY	5/ 1197	40/ 11592	0.125	0.397875	0.978713	Genetic Information Processing	Replication and repair	MSTRG.28018|gene-ANN_22192|gene-ANN_20111|MSTRG.28017|MSTRG.17946
2	map04122	Sulfur relay system	KEGG PATHWAY	2/ 1197	13/ 11592	0.153846	0.394608	0.985058	Genetic Information Processing	Folding, sorting and degradation	MSTRG.3266|MSTRG.15756
2	map00534	Glycosaminoglycan biosynthesis - heparan sulfate / heparin	KEGG PATHWAY	2/ 1197	13/ 11592	0.153846	0.394608	0.985058	Metabolism	Glycan biosynthesis and metabolism	MSTRG.26220|MSTRG.11057
1	map05321	Inflammatory bowel disease	KEGG PATHWAY	1/ 1197	5/ 11592	0.2	0.420188	0.997206	Human Diseases	Immune disease	MSTRG.7279
1	map00290	Valine, leucine and isoleucine biosynthesis	KEGG PATHWAY	1/ 1197	5/ 11592	0.2	0.420188	0.997206	Metabolism	Amino acid metabolism	MSTRG.10691
6	map04721	Synaptic vesicle cycle	KEGG PATHWAY	6/ 1197	51/ 11592	0.117647	0.43316	0.999827	Organismal Systems	Nervous system	gene-ANN_22058|gene-ANN_04254|MSTRG.6206|MSTRG.568|MSTRG.6963|MSTRG.416
9	map04926	Relaxin signaling pathway	KEGG PATHWAY	9/ 1197	79/ 11592	0.113924	0.430563	1	Organismal Systems	Endocrine system	gene-ANN_07366|MSTRG.5838|MSTRG.11097|gene-ANN_07362|gene-ANN_24588|MSTRG.24947|gene-ANN_13795|gene-ANN_20840|gene-ANN_24257
11	map04970	Salivary secretion	KEGG PATHWAY	11/ 1197	98/ 11592	0.112245	0.432639	1	Organismal Systems	Digestive system	gene-ANN_06643|MSTRG.11097|MSTRG.1064|MSTRG.12721|gene-ANN_05321|gene-ANN_06986|MSTRG.6206|gene-ANN_05327|gene-ANN_13795|MSTRG.3061|MSTRG.7565
7	map04924	Renin secretion	KEGG PATHWAY	7/ 1197	61/ 11592	0.114754	0.444198	1	Organismal Systems	Endocrine system	MSTRG.3814|MSTRG.4290|MSTRG.4291|gene-ANN_21103|gene-ANN_05770|gene-ANN_12966|MSTRG.7565
7	map04928	Parathyroid hormone synthesis, secretion and action	KEGG PATHWAY	7/ 1197	61/ 11592	0.114754	0.444198	1	Organismal Systems	Endocrine system	MSTRG.11097|MSTRG.18803|MSTRG.23025|gene-ANN_20840|gene-ANN_01321|gene-ANN_12058|gene-ANN_11212
6	map00280	Valine, leucine and isoleucine degradation	KEGG PATHWAY	6/ 1197	52/ 11592	0.115385	0.452133	1	Metabolism	Amino acid metabolism	gene-ANN_11472|MSTRG.26525|MSTRG.7132|gene-ANN_14982|gene-ANN_17982|MSTRG.23054
3	map05221	Acute myeloid leukemia	KEGG PATHWAY	3/ 1197	24/ 11592	0.125	0.457372	1	Human Diseases	Cancer: specific types	MSTRG.1444|gene-ANN_08963|gene-ANN_02696
10	map00981	Insect hormone biosynthesis	KEGG PATHWAY	10/ 1197	91/ 11592	0.10989	0.467652	1	Metabolism	Metabolism of terpenoids and polyketides	gene-ANN_04424|gene-ANN_05744|gene-ANN_00418|MSTRG.20945|MSTRG.3568|MSTRG.11145|MSTRG.11150|gene-ANN_06012|MSTRG.4304|MSTRG.19474
8	map04613	Neutrophil extracellular trap formation	KEGG PATHWAY	8/ 1197	72/ 11592	0.111111	0.469389	1	Organismal Systems	Immune system	gene-ANN_15762|gene-ANN_03818|gene-ANN_13410|MSTRG.8069|MSTRG.27055|MSTRG.21473|MSTRG.7279|gene-ANN_06169
13	map05204	Chemical carcinogenesis - DNA adducts	KEGG PATHWAY	13/ 1197	120/ 11592	0.108333	0.471254	1	Human Diseases	Cancer: overview	MSTRG.5757|gene-ANN_23395|gene-ANN_00313|gene-ANN_15965|gene-ANN_10274|MSTRG.2748|gene-ANN_10277|MSTRG.8241|gene-ANN_21884|gene-ANN_20521|gene-ANN_23400|gene-ANN_03741|MSTRG.5738
16	map04212	Longevity regulating pathway - worm	KEGG PATHWAY	16/ 1197	149/ 11592	0.107383	0.473673	1	Organismal Systems	Aging	MSTRG.6209|gene-ANN_08997|MSTRG.11972|MSTRG.13680|gene-ANN_07372|gene-ANN_05646|gene-ANN_15965|MSTRG.23637|gene-ANN_03069|gene-ANN_07381|gene-ANN_08963|MSTRG.10780|MSTRG.10781|MSTRG.10779|gene-ANN_19303|MSTRG.11974
1	map00232	Caffeine metabolism	KEGG PATHWAY	1/ 1197	6/ 11592	0.166667	0.480085	1	Metabolism	Biosynthesis of other secondary metabolites	MSTRG.6756
1	map00740	Riboflavin metabolism	KEGG PATHWAY	1/ 1197	6/ 11592	0.166667	0.480085	1	Metabolism	Metabolism of cofactors and vitamins	MSTRG.27725
18	map04932	Non-alcoholic fatty liver disease	KEGG PATHWAY	18/ 1197	169/ 11592	0.106509	0.481907	1	Human Diseases	Endocrine and metabolic disease	gene-ANN_07495|gene-ANN_07104|MSTRG.13776|gene-ANN_20676|MSTRG.8937|MSTRG.2034|MSTRG.19060|MSTRG.25221|MSTRG.17385|MSTRG.17808|gene-ANN_05699|MSTRG.21811|MSTRG.23249|MSTRG.25971|gene-ANN_21724|MSTRG.10969|gene-ANN_19404|MSTRG.11451
6	map00562	Inositol phosphate metabolism	KEGG PATHWAY	6/ 1197	54/ 11592	0.111111	0.489599	1	Metabolism	Carbohydrate metabolism	gene-ANN_11472|MSTRG.11948|MSTRG.21154|gene-ANN_02909|gene-ANN_02922|MSTRG.7560
6	map00900	Terpenoid backbone biosynthesis	KEGG PATHWAY	6/ 1197	54/ 11592	0.111111	0.489599	1	Metabolism	Metabolism of terpenoids and polyketides	MSTRG.5708|MSTRG.3114|MSTRG.7132|MSTRG.11145|MSTRG.11150|gene-ANN_06012
21	map05207	Chemical carcinogenesis - receptor activation	KEGG PATHWAY	21/ 1197	199/ 11592	0.105528	0.492533	1	Human Diseases	Cancer: overview	gene-ANN_13667|MSTRG.13950|MSTRG.15417|MSTRG.5757|gene-ANN_23395|gene-ANN_00313|gene-ANN_15965|gene-ANN_10274|MSTRG.11097|MSTRG.2748|gene-ANN_10277|gene-ANN_22840|gene-ANN_21884|gene-ANN_12966|gene-ANN_08963|gene-ANN_20521|gene-ANN_02696|gene-ANN_23400|gene-ANN_22904|gene-ANN_20840|MSTRG.5738
4	map04962	Vasopressin-regulated water reabsorption	KEGG PATHWAY	4/ 1197	35/ 11592	0.114286	0.495042	1	Organismal Systems	Excretory system	gene-ANN_20226|gene-ANN_02181|gene-ANN_13119|MSTRG.6206
4	map04340	Hedgehog signaling pathway	KEGG PATHWAY	4/ 1197	35/ 11592	0.114286	0.495042	1	Environmental Information Processing	Signal transduction	MSTRG.12355|gene-ANN_22905|MSTRG.24252|MSTRG.302
13	map04114	Oocyte meiosis	KEGG PATHWAY	13/ 1197	122/ 11592	0.106557	0.496053	1	Cellular Processes	Cell growth and death	gene-ANN_13667|MSTRG.11097|MSTRG.8937|MSTRG.7565|gene-ANN_18518|gene-ANN_16829|gene-ANN_27094|gene-ANN_18715|MSTRG.10647|MSTRG.8510|MSTRG.10827|MSTRG.17705|MSTRG.17704
10	map04115	p53 signaling pathway	KEGG PATHWAY	10/ 1197	93/ 11592	0.107527	0.496074	1	Cellular Processes	Cell growth and death	MSTRG.11097|MSTRG.5428|gene-ANN_03441|MSTRG.23251|MSTRG.25766|MSTRG.28924|MSTRG.14890|MSTRG.302|MSTRG.8510|MSTRG.10827
9	map03082	ATP-dependent chromatin remodeling	KEGG PATHWAY	9/ 1197	84/ 11592	0.107143	0.505967	1	Genetic Information Processing	Chromosome	MSTRG.1321|MSTRG.8069|MSTRG.20538|gene-ANN_23381|MSTRG.27055|MSTRG.14322|gene-ANN_19279|gene-ANN_06169|MSTRG.5061
12	map00140	Steroid hormone biosynthesis	KEGG PATHWAY	12/ 1197	114/ 11592	0.105263	0.517382	1	Metabolism	Lipid metabolism	MSTRG.5757|gene-ANN_23395|gene-ANN_00313|gene-ANN_10274|MSTRG.2748|gene-ANN_10277|gene-ANN_21884|MSTRG.11150|gene-ANN_06012|gene-ANN_20521|gene-ANN_23400|MSTRG.5738
13	map00980	Metabolism of xenobiotics by cytochrome P450	KEGG PATHWAY	13/ 1197	124/ 11592	0.104839	0.520585	1	Metabolism	Xenobiotics biodegradation and metabolism	MSTRG.5757|gene-ANN_23395|gene-ANN_00313|gene-ANN_15965|gene-ANN_10274|MSTRG.2748|gene-ANN_10277|MSTRG.20899|gene-ANN_21884|gene-ANN_20521|gene-ANN_23400|gene-ANN_03741|MSTRG.5738
5	map04658	Th1 and Th2 cell differentiation	KEGG PATHWAY	5/ 1197	46/ 11592	0.108696	0.522372	1	Organismal Systems	Immune system	MSTRG.27253|gene-ANN_22840|gene-ANN_26228|gene-ANN_26233|gene-ANN_02696
5	map05214	Glioma	KEGG PATHWAY	5/ 1197	46/ 11592	0.108696	0.522372	1	Human Diseases	Cancer: specific types	MSTRG.8510|MSTRG.6973|MSTRG.7565|MSTRG.28924|gene-ANN_20840
1	map05340	Primary immunodeficiency	KEGG PATHWAY	1/ 1197	7/ 11592	0.142857	0.5338	1	Human Diseases	Immune disease	gene-ANN_23965
2	map04966	Collecting duct acid secretion	KEGG PATHWAY	2/ 1197	17/ 11592	0.117647	0.53643	1	Organismal Systems	Excretory system	MSTRG.568|MSTRG.416
2	map00220	Arginine biosynthesis	KEGG PATHWAY	2/ 1197	17/ 11592	0.117647	0.53643	1	Metabolism	Amino acid metabolism	MSTRG.2789|gene-ANN_13795
10	map04919	Thyroid hormone signaling pathway	KEGG PATHWAY	10/ 1197	96/ 11592	0.104167	0.537912	1	Organismal Systems	Endocrine system	gene-ANN_03067|MSTRG.12721|gene-ANN_05321|gene-ANN_03069|gene-ANN_05327|MSTRG.27253|gene-ANN_06169|gene-ANN_26228|gene-ANN_05923|gene-ANN_26233
4	map04978	Mineral absorption	KEGG PATHWAY	4/ 1197	37/ 11592	0.108108	0.540119	1	Organismal Systems	Digestive system	gene-ANN_04708|gene-ANN_05327|MSTRG.12721|gene-ANN_05321
5	map04730	Long-term depression	KEGG PATHWAY	5/ 1197	47/ 11592	0.106383	0.542107	1	Organismal Systems	Nervous system	MSTRG.8510|MSTRG.8423|gene-ANN_13795|gene-ANN_24257|gene-ANN_06643
7	map05231	Choline metabolism in cancer	KEGG PATHWAY	7/ 1197	67/ 11592	0.104478	0.546036	1	Human Diseases	Cancer: overview	MSTRG.5877|gene-ANN_03069|gene-ANN_08963|MSTRG.11428|MSTRG.8423|gene-ANN_20840|MSTRG.26316
8	map04931	Insulin resistance	KEGG PATHWAY	8/ 1197	77/ 11592	0.103896	0.547937	1	Human Diseases	Endocrine and metabolic disease	gene-ANN_13667|MSTRG.8937|gene-ANN_25213|gene-ANN_08963|gene-ANN_00870|gene-ANN_22903|gene-ANN_21614|gene-ANN_05923
9	map04611	Platelet activation	KEGG PATHWAY	9/ 1197	87/ 11592	0.103448	0.549787	1	Organismal Systems	Immune system	gene-ANN_06643|MSTRG.11097|gene-ANN_07247|gene-ANN_24588|gene-ANN_12257|gene-ANN_04999|MSTRG.8423|MSTRG.11009|gene-ANN_06169
12	map04020	Calcium signaling pathway	KEGG PATHWAY	12/ 1197	117/ 11592	0.102564	0.555042	1	Environmental Information Processing	Signal transduction	MSTRG.11097|gene-ANN_09676|gene-ANN_26334|MSTRG.7565|gene-ANN_02867|gene-ANN_13795|gene-ANN_02909|gene-ANN_02922|MSTRG.7560|gene-ANN_12966|MSTRG.6973|gene-ANN_20840
6	map05211	Renal cell carcinoma	KEGG PATHWAY	6/ 1197	58/ 11592	0.103448	0.561679	1	Human Diseases	Cancer: specific types	gene-ANN_10313|MSTRG.27847|gene-ANN_03069|MSTRG.15405|MSTRG.29493|MSTRG.27116
4	map05212	Pancreatic cancer	KEGG PATHWAY	4/ 1197	38/ 11592	0.105263	0.561873	1	Human Diseases	Cancer: specific types	gene-ANN_20840|MSTRG.28924|gene-ANN_08963|gene-ANN_16477
4	map00640	Propanoate metabolism	KEGG PATHWAY	4/ 1197	38/ 11592	0.105263	0.561873	1	Metabolism	Carbohydrate metabolism	gene-ANN_20109|gene-ANN_08606|gene-ANN_11472|gene-ANN_07332
17	map04080	Neuroactive ligand-receptor interaction	KEGG PATHWAY	17/ 1197	167/ 11592	0.101796	0.562954	1	Environmental Information Processing	Signaling molecules and interaction	gene-ANN_19830|MSTRG.14002|MSTRG.27461|MSTRG.24839|gene-ANN_07239|MSTRG.894|gene-ANN_13661|MSTRG.4577|MSTRG.11927|MSTRG.5300|MSTRG.22633|gene-ANN_24012|gene-ANN_24011|MSTRG.27664|MSTRG.5299|gene-ANN_23999|MSTRG.16967
17	map04024	cAMP signaling pathway	KEGG PATHWAY	17/ 1197	167/ 11592	0.101796	0.562954	1	Environmental Information Processing	Signal transduction	MSTRG.11097|MSTRG.12721|MSTRG.7565|MSTRG.19440|MSTRG.18069|gene-ANN_05327|gene-ANN_13995|gene-ANN_12966|MSTRG.9820|gene-ANN_05321|MSTRG.17544|gene-ANN_07199|gene-ANN_07332|gene-ANN_16926|gene-ANN_01321|gene-ANN_08606|gene-ANN_18329
2	map04392	Hippo signaling pathway - multiple species	KEGG PATHWAY	2/ 1197	18/ 11592	0.111111	0.56815	1	Environmental Information Processing	Signal transduction	gene-ANN_12779|gene-ANN_12780
2	map04710	Circadian rhythm	KEGG PATHWAY	2/ 1197	18/ 11592	0.111111	0.56815	1	Organismal Systems	Environmental adaptation	MSTRG.10242|gene-ANN_21778
10	map05152	Tuberculosis	KEGG PATHWAY	10/ 1197	99/ 11592	0.10101	0.57845	1	Human Diseases	Infectious disease: bacterial	MSTRG.8818|MSTRG.8819|MSTRG.4423|MSTRG.1935|MSTRG.8820|MSTRG.7279|MSTRG.568|MSTRG.8527|MSTRG.7565|MSTRG.7021
6	map00564	Glycerophospholipid metabolism	KEGG PATHWAY	6/ 1197	59/ 11592	0.101695	0.57894	1	Metabolism	Lipid metabolism	MSTRG.5877|MSTRG.11948|MSTRG.3980|MSTRG.16685|MSTRG.8423|MSTRG.1250
5	map00513	Various types of N-glycan biosynthesis	KEGG PATHWAY	5/ 1197	49/ 11592	0.102041	0.580374	1	Metabolism	Glycan biosynthesis and metabolism	gene-ANN_23249|MSTRG.19210|gene-ANN_26779|MSTRG.26240|gene-ANN_02029
9	map04921	Oxytocin signaling pathway	KEGG PATHWAY	9/ 1197	90/ 11592	0.1	0.591994	1	Organismal Systems	Endocrine system	MSTRG.11097|gene-ANN_20840|gene-ANN_07285|gene-ANN_12966|gene-ANN_24257|MSTRG.6973|MSTRG.7565|MSTRG.8423|gene-ANN_06169
15	map04972	Pancreatic secretion	KEGG PATHWAY	15/ 1197	150/ 11592	0.1	0.592542	1	Organismal Systems	Digestive system	gene-ANN_19830|MSTRG.11097|MSTRG.20528|MSTRG.1064|MSTRG.12721|gene-ANN_05321|MSTRG.3980|MSTRG.9820|gene-ANN_05770|MSTRG.4739|gene-ANN_07849|MSTRG.16685|gene-ANN_06986|gene-ANN_05327|gene-ANN_01731
6	map04913	Ovarian steroidogenesis	KEGG PATHWAY	6/ 1197	60/ 11592	0.1	0.595852	1	Organismal Systems	Endocrine system	MSTRG.11097|MSTRG.8937|MSTRG.8663|MSTRG.8510|MSTRG.8423|gene-ANN_06416
5	map05032	Morphine addiction	KEGG PATHWAY	5/ 1197	50/ 11592	0.1	0.598852	1	Human Diseases	Substance dependence	MSTRG.5838|MSTRG.11097|gene-ANN_01321|gene-ANN_24257|gene-ANN_15674
9	map03008	Ribosome biogenesis in eukaryotes	KEGG PATHWAY	9/ 1197	91/ 11592	0.0989011	0.605642	1	Genetic Information Processing	Translation	MSTRG.805|gene-ANN_20023|gene-ANN_02802|gene-ANN_16026|gene-ANN_06929|MSTRG.741|MSTRG.787|gene-ANN_07084|MSTRG.793
6	map04540	Gap junction	KEGG PATHWAY	6/ 1197	61/ 11592	0.0983607	0.612396	1	Cellular Processes	Cellular community - eukaryotes	gene-ANN_06643|MSTRG.11097|gene-ANN_20840|MSTRG.15126|gene-ANN_09922|MSTRG.10827
12	map00982	Drug metabolism - cytochrome P450	KEGG PATHWAY	12/ 1197	122/ 11592	0.0983607	0.615153	1	Metabolism	Xenobiotics biodegradation and metabolism	MSTRG.5757|gene-ANN_23395|gene-ANN_00313|gene-ANN_15965|gene-ANN_10274|MSTRG.2748|gene-ANN_10277|gene-ANN_21884|gene-ANN_20521|gene-ANN_23400|gene-ANN_03741|MSTRG.5738
10	map04211	Longevity regulating pathway	KEGG PATHWAY	10/ 1197	102/ 11592	0.0980392	0.617358	1	Organismal Systems	Aging	MSTRG.11097|MSTRG.13680|MSTRG.8937|MSTRG.23637|gene-ANN_08963|gene-ANN_07285|gene-ANN_12057|MSTRG.8510|gene-ANN_21724|gene-ANN_19303
7	map04371	Apelin signaling pathway	KEGG PATHWAY	7/ 1197	72/ 11592	0.0972222	0.624388	1	Environmental Information Processing	Signal transduction	MSTRG.5838|MSTRG.11097|MSTRG.12721|gene-ANN_08963|gene-ANN_22840|gene-ANN_13795|MSTRG.7565
1	map00920	Sulfur metabolism	KEGG PATHWAY	1/ 1197	9/ 11592	0.111111	0.625165	1	Metabolism	Energy metabolism	MSTRG.24567
11	map04810	Regulation of actin cytoskeleton	KEGG PATHWAY	11/ 1197	114/ 11592	0.0964912	0.639936	1	Cellular Processes	Cell motility	gene-ANN_15236|gene-ANN_07247|MSTRG.12721|MSTRG.8937|gene-ANN_14551|gene-ANN_13995|MSTRG.3376|MSTRG.11009|gene-ANN_20840|MSTRG.8979|gene-ANN_06169
6	map04727	GABAergic synapse	KEGG PATHWAY	6/ 1197	63/ 11592	0.0952381	0.644318	1	Organismal Systems	Nervous system	MSTRG.5838|MSTRG.11097|gene-ANN_12966|MSTRG.6963|MSTRG.2789|gene-ANN_24257
6	map05142	Chagas disease	KEGG PATHWAY	6/ 1197	63/ 11592	0.0952381	0.644318	1	Human Diseases	Infectious disease: parasitic	MSTRG.3814|MSTRG.4290|MSTRG.4291|gene-ANN_21103|MSTRG.7279|gene-ANN_24257
6	map04070	Phosphatidylinositol signaling system	KEGG PATHWAY	6/ 1197	63/ 11592	0.0952381	0.644318	1	Environmental Information Processing	Signal transduction	MSTRG.11948|gene-ANN_16488|gene-ANN_02909|gene-ANN_02922|MSTRG.7560|MSTRG.7565
9	map04925	Aldosterone synthesis and secretion	KEGG PATHWAY	9/ 1197	94/ 11592	0.0957447	0.645163	1	Organismal Systems	Endocrine system	MSTRG.11097|gene-ANN_05321|gene-ANN_05327|MSTRG.8663|gene-ANN_12966|MSTRG.6973|MSTRG.7565|gene-ANN_06416|gene-ANN_11212
2	map00360	Phenylalanine metabolism	KEGG PATHWAY	2/ 1197	21/ 11592	0.0952381	0.653687	1	Metabolism	Amino acid metabolism	gene-ANN_18972|MSTRG.24703
2	map00340	Histidine metabolism	KEGG PATHWAY	2/ 1197	21/ 11592	0.0952381	0.653687	1	Metabolism	Amino acid metabolism	gene-ANN_10080|MSTRG.6805
3	map04742	Taste transduction	KEGG PATHWAY	3/ 1197	32/ 11592	0.09375	0.656061	1	Organismal Systems	Sensory system	gene-ANN_10918|MSTRG.11097|gene-ANN_10920
4	map00020	Citrate cycle (TCA cycle)	KEGG PATHWAY	4/ 1197	43/ 11592	0.0930233	0.66151	1	Metabolism	Carbohydrate metabolism	gene-ANN_20109|MSTRG.24253|gene-ANN_08374|gene-ANN_24792
4	map03250	Viral life cycle - HIV-1	KEGG PATHWAY	4/ 1197	43/ 11592	0.0930233	0.66151	1	Genetic Information Processing	Information processing in viruses	MSTRG.7787|gene-ANN_13540|MSTRG.5211|MSTRG.8741
4	map05210	Colorectal cancer	KEGG PATHWAY	4/ 1197	43/ 11592	0.0930233	0.66151	1	Human Diseases	Cancer: specific types	gene-ANN_20840|MSTRG.28924|gene-ANN_08963|gene-ANN_16477
1	map04940	Type I diabetes mellitus	KEGG PATHWAY	1/ 1197	10/ 11592	0.1	0.663901	1	Human Diseases	Endocrine and metabolic disease	MSTRG.8937
1	map00532	Glycosaminoglycan biosynthesis - chondroitin sulfate / dermatan sulfate	KEGG PATHWAY	1/ 1197	10/ 11592	0.1	0.663901	1	Metabolism	Glycan biosynthesis and metabolism	MSTRG.26220
1	map00400	Phenylalanine, tyrosine and tryptophan biosynthesis	KEGG PATHWAY	1/ 1197	10/ 11592	0.1	0.663901	1	Metabolism	Amino acid metabolism	gene-ANN_18972
14	map05130	Pathogenic Escherichia coli infection	KEGG PATHWAY	14/ 1197	147/ 11592	0.0952381	0.666204	1	Human Diseases	Infectious disease: bacterial	gene-ANN_09549|gene-ANN_15762|gene-ANN_07247|gene-ANN_15222|gene-ANN_17006|MSTRG.13149|MSTRG.20425|MSTRG.15126|gene-ANN_21760|gene-ANN_09922|MSTRG.21473|MSTRG.7279|MSTRG.11009|gene-ANN_06169
5	map04350	TGF-beta signaling pathway	KEGG PATHWAY	5/ 1197	54/ 11592	0.0925926	0.667921	1	Environmental Information Processing	Signal transduction	MSTRG.24025|MSTRG.14164|gene-ANN_21419|gene-ANN_08963|gene-ANN_23879
8	map01522	Endocrine resistance	KEGG PATHWAY	8/ 1197	86/ 11592	0.0930233	0.675147	1	Human Diseases	Drug resistance: antineoplastic	MSTRG.11097|gene-ANN_08963|MSTRG.27253|gene-ANN_22840|gene-ANN_26228|MSTRG.8510|gene-ANN_20840|gene-ANN_26233
4	map04960	Aldosterone-regulated sodium reabsorption	KEGG PATHWAY	4/ 1197	44/ 11592	0.0909091	0.679474	1	Organismal Systems	Excretory system	MSTRG.8937|MSTRG.8510|gene-ANN_05327|gene-ANN_05321
13	map04152	AMPK signaling pathway	KEGG PATHWAY	13/ 1197	139/ 11592	0.0935252	0.688784	1	Environmental Information Processing	Signal transduction	gene-ANN_15762|MSTRG.1444|MSTRG.13680|MSTRG.13990|MSTRG.8937|gene-ANN_00686|gene-ANN_08963|gene-ANN_07285|MSTRG.9820|gene-ANN_21614|MSTRG.21473|MSTRG.8510|gene-ANN_21724
7	map04911	Insulin secretion	KEGG PATHWAY	7/ 1197	77/ 11592	0.0909091	0.694616	1	Organismal Systems	Endocrine system	MSTRG.11097|MSTRG.8937|gene-ANN_05321|MSTRG.6206|gene-ANN_05327|gene-ANN_07199|gene-ANN_12966
3	map04012	ErbB signaling pathway	KEGG PATHWAY	3/ 1197	34/ 11592	0.0882353	0.696691	1	Environmental Information Processing	Signal transduction	gene-ANN_20840|gene-ANN_08963|gene-ANN_02696
13	map04361	Axon regeneration	KEGG PATHWAY	13/ 1197	141/ 11592	0.0921986	0.708383	1	Organismal Systems	Development and regeneration	gene-ANN_19676|MSTRG.5663|gene-ANN_26228|MSTRG.13680|gene-ANN_12145|gene-ANN_03069|gene-ANN_08963|MSTRG.27253|gene-ANN_12966|gene-ANN_24257|MSTRG.28219|MSTRG.3031|gene-ANN_26233
4	map04666	Fc gamma R-mediated phagocytosis	KEGG PATHWAY	4/ 1197	46/ 11592	0.0869565	0.71337	1	Organismal Systems	Immune system	MSTRG.8979|MSTRG.5877|MSTRG.8423|gene-ANN_08963
6	map04062	Chemokine signaling pathway	KEGG PATHWAY	6/ 1197	68/ 11592	0.0882353	0.716816	1	Organismal Systems	Immune system	gene-ANN_07239|MSTRG.11097|MSTRG.13680|MSTRG.5838|gene-ANN_02696|gene-ANN_13995
9	map04360	Axon guidance	KEGG PATHWAY	9/ 1197	100/ 11592	0.09	0.717105	1	Organismal Systems	Development and regeneration	MSTRG.10715|gene-ANN_07239|MSTRG.3031|gene-ANN_07247|MSTRG.14164|gene-ANN_21419|MSTRG.8122|MSTRG.8123|MSTRG.11009
7	map05164	Influenza A	KEGG PATHWAY	7/ 1197	79/ 11592	0.0886076	0.720178	1	Human Diseases	Infectious disease: viral	gene-ANN_19830|MSTRG.6209|MSTRG.10813|gene-ANN_22904|MSTRG.7279|gene-ANN_25675|gene-ANN_06169
2	map04130	SNARE interactions in vesicular transport	KEGG PATHWAY	2/ 1197	24/ 11592	0.0833333	0.725142	1	Genetic Information Processing	Folding, sorting and degradation	MSTRG.6206|MSTRG.17046
2	map00563	Glycosylphosphatidylinositol (GPI)-anchor biosynthesis	KEGG PATHWAY	2/ 1197	24/ 11592	0.0833333	0.725142	1	Metabolism	Glycan biosynthesis and metabolism	MSTRG.5522|gene-ANN_16173
7	map04072	Phospholipase D signaling pathway	KEGG PATHWAY	7/ 1197	80/ 11592	0.0875	0.7324	1	Environmental Information Processing	Signal transduction	MSTRG.11097|MSTRG.8937|MSTRG.5877|gene-ANN_07199|MSTRG.8423|gene-ANN_20840|gene-ANN_16477
3	map00250	Alanine, aspartate and glutamate metabolism	KEGG PATHWAY	3/ 1197	36/ 11592	0.0833333	0.733574	1	Metabolism	Amino acid metabolism	MSTRG.2789|gene-ANN_22903|gene-ANN_19073
5	map04933	AGE-RAGE signaling pathway in diabetic complications	KEGG PATHWAY	5/ 1197	59/ 11592	0.0847458	0.74257	1	Human Diseases	Endocrine and metabolic disease	MSTRG.24947|gene-ANN_24588|gene-ANN_07366|gene-ANN_07362|gene-ANN_02696
6	map04668	TNF signaling pathway	KEGG PATHWAY	6/ 1197	70/ 11592	0.0857143	0.742771	1	Environmental Information Processing	Signal transduction	gene-ANN_15762|MSTRG.18803|MSTRG.13149|gene-ANN_22840|MSTRG.21473|gene-ANN_01897
4	map00270	Cysteine and methionine metabolism	KEGG PATHWAY	4/ 1197	48/ 11592	0.0833333	0.744561	1	Metabolism	Amino acid metabolism	gene-ANN_09023|MSTRG.10691|MSTRG.2340|gene-ANN_18972
4	map00410	beta-Alanine metabolism	KEGG PATHWAY	4/ 1197	48/ 11592	0.0833333	0.744561	1	Metabolism	Metabolism of other amino acids	gene-ANN_08606|gene-ANN_11472|MSTRG.26260|gene-ANN_07332
4	map05230	Central carbon metabolism in cancer	KEGG PATHWAY	4/ 1197	48/ 11592	0.0833333	0.744561	1	Human Diseases	Cancer: overview	gene-ANN_20840|gene-ANN_03069|gene-ANN_24792|MSTRG.7232
4	map05133	Pertussis	KEGG PATHWAY	4/ 1197	48/ 11592	0.0833333	0.744561	1	Human Diseases	Infectious disease: bacterial	MSTRG.7279|MSTRG.11009|MSTRG.7565|gene-ANN_07247
2	map00760	Nicotinate and nicotinamide metabolism	KEGG PATHWAY	2/ 1197	25/ 11592	0.08	0.746021	1	Metabolism	Metabolism of cofactors and vitamins	gene-ANN_04685|gene-ANN_02432
3	map05218	Melanoma	KEGG PATHWAY	3/ 1197	37/ 11592	0.0810811	0.750644	1	Human Diseases	Cancer: specific types	MSTRG.8510|gene-ANN_20840|MSTRG.28924
11	map04218	Cellular senescence	KEGG PATHWAY	11/ 1197	125/ 11592	0.088	0.755599	1	Cellular Processes	Cell growth and death	MSTRG.1444|MSTRG.13680|gene-ANN_25431|MSTRG.7565|MSTRG.302|gene-ANN_18312|gene-ANN_12966|MSTRG.28924|MSTRG.17946|gene-ANN_10313|MSTRG.10827
9	map05418	Fluid shear stress and atherosclerosis	KEGG PATHWAY	9/ 1197	106/ 11592	0.0849057	0.778797	1	Human Diseases	Cardiovascular disease	MSTRG.3652|gene-ANN_15762|gene-ANN_15965|MSTRG.21143|MSTRG.11579|MSTRG.25894|MSTRG.21473|MSTRG.7565|gene-ANN_06169
3	map04720	Long-term potentiation	KEGG PATHWAY	3/ 1197	39/ 11592	0.0769231	0.782138	1	Organismal Systems	Nervous system	gene-ANN_13667|MSTRG.11097|MSTRG.7565
4	map03083	Polycomb repressive complex	KEGG PATHWAY	4/ 1197	51/ 11592	0.0784314	0.786391	1	Genetic Information Processing	Chromosome	gene-ANN_12801|gene-ANN_20027|gene-ANN_15848|MSTRG.25512
4	map04917	Prolactin signaling pathway	KEGG PATHWAY	4/ 1197	51/ 11592	0.0784314	0.786391	1	Organismal Systems	Endocrine system	MSTRG.8937|MSTRG.302|MSTRG.13680|gene-ANN_02696
5	map05226	Gastric cancer	KEGG PATHWAY	5/ 1197	63/ 11592	0.0793651	0.792801	1	Human Diseases	Cancer: specific types	MSTRG.28924|gene-ANN_20840|gene-ANN_08963|gene-ANN_00480|MSTRG.24252
3	map05134	Legionellosis	KEGG PATHWAY	3/ 1197	40/ 11592	0.075	0.796612	1	Human Diseases	Infectious disease: bacterial	MSTRG.21548|MSTRG.7279|gene-ANN_05722
4	map01521	EGFR tyrosine kinase inhibitor resistance	KEGG PATHWAY	4/ 1197	52/ 11592	0.0769231	0.799058	1	Human Diseases	Drug resistance: antineoplastic	MSTRG.8510|gene-ANN_20840|gene-ANN_08963|MSTRG.13680
6	map04724	Glutamatergic synapse	KEGG PATHWAY	6/ 1197	75/ 11592	0.08	0.800036	1	Organismal Systems	Nervous system	MSTRG.5838|MSTRG.11097|gene-ANN_12966|MSTRG.8423|MSTRG.2789|gene-ANN_24257
2	map04745	Phototransduction - fly	KEGG PATHWAY	2/ 1197	28/ 11592	0.0714286	0.800644	1	Organismal Systems	Sensory system	MSTRG.7565|gene-ANN_06169
13	map00983	Drug metabolism - other enzymes	KEGG PATHWAY	13/ 1197	153/ 11592	0.0849673	0.8093	1	Metabolism	Xenobiotics biodegradation and metabolism	gene-ANN_20798|MSTRG.5757|gene-ANN_23395|gene-ANN_00313|gene-ANN_15965|gene-ANN_10274|MSTRG.2748|gene-ANN_10277|gene-ANN_21884|gene-ANN_20521|gene-ANN_23400|MSTRG.5738|MSTRG.6756
3	map04622	RIG-I-like receptor signaling pathway	KEGG PATHWAY	3/ 1197	41/ 11592	0.0731707	0.810273	1	Organismal Systems	Immune system	gene-ANN_15762|MSTRG.13149|MSTRG.21473
3	map00240	Pyrimidine metabolism	KEGG PATHWAY	3/ 1197	41/ 11592	0.0731707	0.810273	1	Metabolism	Nucleotide metabolism	MSTRG.19292|MSTRG.358|gene-ANN_19073
3	map04923	Regulation of lipolysis in adipocytes	KEGG PATHWAY	3/ 1197	41/ 11592	0.0731707	0.810273	1	Organismal Systems	Endocrine system	MSTRG.8937|gene-ANN_06643|MSTRG.11097
4	map04620	Toll-like receptor signaling pathway	KEGG PATHWAY	4/ 1197	53/ 11592	0.0754717	0.811111	1	Organismal Systems	Immune system	MSTRG.7279|gene-ANN_15762|MSTRG.13149|MSTRG.21473
4	map04918	Thyroid hormone synthesis	KEGG PATHWAY	4/ 1197	53/ 11592	0.0754717	0.811111	1	Organismal Systems	Endocrine system	gene-ANN_05321|MSTRG.11097|gene-ANN_07221|gene-ANN_05327
17	map05132	Salmonella infection	KEGG PATHWAY	17/ 1197	197/ 11592	0.0862944	0.816666	1	Human Diseases	Infectious disease: bacterial	gene-ANN_09549|gene-ANN_15762|gene-ANN_17006|gene-ANN_20226|MSTRG.13149|MSTRG.15126|gene-ANN_01698|gene-ANN_10596|MSTRG.6874|MSTRG.25894|MSTRG.21473|MSTRG.7279|gene-ANN_09922|MSTRG.21143|gene-ANN_02181|gene-ANN_06169|gene-ANN_16477
8	map04750	Inflammatory mediator regulation of TRP channels	KEGG PATHWAY	8/ 1197	100/ 11592	0.08	0.823492	1	Organismal Systems	Sensory system	MSTRG.11097|MSTRG.12450|MSTRG.20944|MSTRG.10670|gene-ANN_13657|MSTRG.8510|MSTRG.8423|MSTRG.7565
6	map04270	Vascular smooth muscle contraction	KEGG PATHWAY	6/ 1197	78/ 11592	0.0769231	0.829351	1	Organismal Systems	Circulatory system	gene-ANN_06643|MSTRG.11097|MSTRG.16685|gene-ANN_12966|MSTRG.8423|MSTRG.7565
2	map00062	Fatty acid elongation	KEGG PATHWAY	2/ 1197	30/ 11592	0.0666667	0.831015	1	Metabolism	Lipid metabolism	gene-ANN_23207|MSTRG.17500
6	map02010	ABC transporters	KEGG PATHWAY	6/ 1197	79/ 11592	0.0759494	0.838324	1	Environmental Information Processing	Membrane transport	gene-ANN_10600|gene-ANN_22159|MSTRG.9820|MSTRG.19440|gene-ANN_12212|gene-ANN_18329
1	map03060	Protein export	KEGG PATHWAY	1/ 1197	17/ 11592	0.0588235	0.84342	1	Genetic Information Processing	Folding, sorting and degradation	gene-ANN_20290
4	map00630	Glyoxylate and dicarboxylate metabolism	KEGG PATHWAY	4/ 1197	56/ 11592	0.0714286	0.843754	1	Metabolism	Carbohydrate metabolism	MSTRG.23637|MSTRG.2789|gene-ANN_19303|MSTRG.26111
11	map05171	Coronavirus disease - COVID-19	KEGG PATHWAY	11/ 1197	137/ 11592	0.080292	0.849546	1	Human Diseases	Infectious disease: viral	MSTRG.3814|gene-ANN_15762|MSTRG.28252|MSTRG.4290|MSTRG.4291|gene-ANN_21103|gene-ANN_02372|MSTRG.28773|MSTRG.21473|MSTRG.7279|gene-ANN_20840
5	map00010	Glycolysis / Gluconeogenesis	KEGG PATHWAY	5/ 1197	69/ 11592	0.0724638	0.853339	1	Metabolism	Carbohydrate metabolism	MSTRG.5408|gene-ANN_09549|gene-ANN_03022|MSTRG.17873|MSTRG.17865
4	map00071	Fatty acid degradation	KEGG PATHWAY	4/ 1197	57/ 11592	0.0701754	0.853524	1	Metabolism	Lipid metabolism	gene-ANN_08606|gene-ANN_07332|gene-ANN_21614|gene-ANN_20630
10	map04910	Insulin signaling pathway	KEGG PATHWAY	10/ 1197	127/ 11592	0.0787402	0.857084	1	Organismal Systems	Endocrine system	MSTRG.25974|MSTRG.9477|MSTRG.8937|gene-ANN_25213|gene-ANN_00686|MSTRG.4366|gene-ANN_08963|gene-ANN_04999|MSTRG.29139|MSTRG.7565
2	map04961	Endocrine and other factor-regulated calcium reabsorption	KEGG PATHWAY	2/ 1197	32/ 11592	0.0625	0.857147	1	Organismal Systems	Excretory system	gene-ANN_05321|gene-ANN_05327
9	map05135	Yersinia infection	KEGG PATHWAY	9/ 1197	116/ 11592	0.0775862	0.858909	1	Human Diseases	Infectious disease: bacterial	gene-ANN_13667|gene-ANN_15762|MSTRG.10089|gene-ANN_07247|MSTRG.21473|MSTRG.7279|MSTRG.3376|MSTRG.11009|gene-ANN_06169
14	map05131	Shigellosis	KEGG PATHWAY	14/ 1197	172/ 11592	0.0813953	0.86061	1	Human Diseases	Infectious disease: bacterial	gene-ANN_15762|gene-ANN_15236|gene-ANN_07247|MSTRG.13149|MSTRG.13680|gene-ANN_08963|gene-ANN_12257|gene-ANN_03117|MSTRG.21473|MSTRG.7279|MSTRG.11009|gene-ANN_20840|gene-ANN_01897|gene-ANN_06169
4	map04916	Melanogenesis	KEGG PATHWAY	4/ 1197	58/ 11592	0.0689655	0.86277	1	Organismal Systems	Endocrine system	gene-ANN_14356|MSTRG.11097|MSTRG.7565|gene-ANN_24257
4	map04380	Osteoclast differentiation	KEGG PATHWAY	4/ 1197	58/ 11592	0.0689655	0.86277	1	Organismal Systems	Development and regeneration	gene-ANN_15762|gene-ANN_21724|gene-ANN_23965|MSTRG.21473
4	map00620	Pyruvate metabolism	KEGG PATHWAY	4/ 1197	58/ 11592	0.0689655	0.86277	1	Metabolism	Carbohydrate metabolism	MSTRG.5408|MSTRG.17873|MSTRG.26886|MSTRG.17865
3	map01040	Biosynthesis of unsaturated fatty acids	KEGG PATHWAY	3/ 1197	46/ 11592	0.0652174	0.867428	1	Metabolism	Lipid metabolism	gene-ANN_23207|gene-ANN_08606|gene-ANN_07332
8	map05225	Hepatocellular carcinoma	KEGG PATHWAY	8/ 1197	106/ 11592	0.0754717	0.868316	1	Human Diseases	Cancer: specific types	MSTRG.3652|gene-ANN_15965|gene-ANN_08963|gene-ANN_23345|MSTRG.24252|gene-ANN_20840|gene-ANN_06169|MSTRG.28924
2	map04920	Adipocytokine signaling pathway	KEGG PATHWAY	2/ 1197	33/ 11592	0.0606061	0.86878	1	Organismal Systems	Endocrine system	gene-ANN_07285|gene-ANN_21614
4	map05235	PD-L1 expression and PD-1 checkpoint pathway in cancer	KEGG PATHWAY	4/ 1197	59/ 11592	0.0677966	0.871512	1	Human Diseases	Cancer: overview	MSTRG.7279|gene-ANN_20840|gene-ANN_03069|gene-ANN_08963
4	map05100	Bacterial invasion of epithelial cells	KEGG PATHWAY	4/ 1197	59/ 11592	0.0677966	0.871512	1	Human Diseases	Infectious disease: bacterial	gene-ANN_07247|MSTRG.11009|gene-ANN_06169|gene-ANN_00480
9	map04261	Adrenergic signaling in cardiomyocytes	KEGG PATHWAY	9/ 1197	119/ 11592	0.0756303	0.877817	1	Organismal Systems	Circulatory system	MSTRG.11097|MSTRG.12721|gene-ANN_05321|gene-ANN_05327|gene-ANN_12966|gene-ANN_18862|gene-ANN_07199|MSTRG.7565|gene-ANN_01897
7	map04912	GnRH signaling pathway	KEGG PATHWAY	7/ 1197	96/ 11592	0.0729167	0.878913	1	Organismal Systems	Endocrine system	MSTRG.11097|MSTRG.18803|MSTRG.7565|gene-ANN_20840|gene-ANN_12966|MSTRG.8423|MSTRG.13905
11	map04310	Wnt signaling pathway	KEGG PATHWAY	11/ 1197	142/ 11592	0.0774648	0.879234	1	Environmental Information Processing	Signal transduction	MSTRG.11097|gene-ANN_15762|MSTRG.21473|gene-ANN_03441|MSTRG.302|gene-ANN_03896|gene-ANN_26214|MSTRG.21805|MSTRG.24252|MSTRG.14890|MSTRG.23251
2	map05220	Chronic myeloid leukemia	KEGG PATHWAY	2/ 1197	34/ 11592	0.0588235	0.879535	1	Human Diseases	Cancer: specific types	MSTRG.28924|gene-ANN_02696
4	map04979	Cholesterol metabolism	KEGG PATHWAY	4/ 1197	60/ 11592	0.0666667	0.879769	1	Organismal Systems	Digestive system	MSTRG.25690|MSTRG.8663|gene-ANN_06416|gene-ANN_26097
8	map04022	cGMP-PKG signaling pathway	KEGG PATHWAY	8/ 1197	109/ 11592	0.0733945	0.886985	1	Environmental Information Processing	Signal transduction	gene-ANN_06643|MSTRG.11097|MSTRG.8937|gene-ANN_05321|gene-ANN_05327|gene-ANN_12966|MSTRG.17544|MSTRG.7565
1	map00770	Pantothenate and CoA biosynthesis	KEGG PATHWAY	1/ 1197	20/ 11592	0.05	0.88715	1	Metabolism	Metabolism of cofactors and vitamins	MSTRG.26260
1	map04215	Apoptosis - multiple species	KEGG PATHWAY	1/ 1197	20/ 11592	0.05	0.88715	1	Cellular Processes	Cell growth and death	gene-ANN_17691
9	map05166	Human T-cell leukemia virus 1 infection	KEGG PATHWAY	9/ 1197	122/ 11592	0.0737705	0.894602	1	Human Diseases	Infectious disease: viral	MSTRG.11097|gene-ANN_10313|MSTRG.302|gene-ANN_16829|gene-ANN_12257|gene-ANN_02696|MSTRG.1444|gene-ANN_19279|gene-ANN_27094
3	map00330	Arginine and proline metabolism	KEGG PATHWAY	3/ 1197	50/ 11592	0.06	0.901627	1	Metabolism	Amino acid metabolism	gene-ANN_13795|gene-ANN_00119|gene-ANN_07067
11	map04723	Retrograde endocannabinoid signaling	KEGG PATHWAY	11/ 1197	147/ 11592	0.0748299	0.903999	1	Organismal Systems	Nervous system	MSTRG.5838|MSTRG.11097|gene-ANN_20676|MSTRG.26464|gene-ANN_07495|MSTRG.29769|gene-ANN_12966|gene-ANN_05699|MSTRG.22313|gene-ANN_19404|gene-ANN_24257
6	map04071	Sphingolipid signaling pathway	KEGG PATHWAY	6/ 1197	89/ 11592	0.0674157	0.908556	1	Environmental Information Processing	Signal transduction	MSTRG.8818|MSTRG.8819|MSTRG.24155|MSTRG.4423|MSTRG.1935|MSTRG.8820
6	map05161	Hepatitis B	KEGG PATHWAY	6/ 1197	89/ 11592	0.0674157	0.908556	1	Human Diseases	Infectious disease: viral	gene-ANN_15762|MSTRG.1444|gene-ANN_02696|gene-ANN_06938|MSTRG.21473|MSTRG.7279
1	map04216	Ferroptosis	KEGG PATHWAY	1/ 1197	22/ 11592	0.0454545	0.90929	1	Cellular Processes	Cell growth and death	gene-ANN_10532
3	map00061	Fatty acid biosynthesis	KEGG PATHWAY	3/ 1197	52/ 11592	0.0576923	0.91555	1	Metabolism	Lipid metabolism	MSTRG.17500|gene-ANN_00686|MSTRG.26525
8	map04934	Cushing syndrome	KEGG PATHWAY	8/ 1197	115/ 11592	0.0695652	0.91775	1	Human Diseases	Endocrine and metabolic disease	MSTRG.11097|MSTRG.15417|MSTRG.8663|MSTRG.7555|gene-ANN_12966|gene-ANN_20840|gene-ANN_06416|gene-ANN_15674
1	map04136	Autophagy - other	KEGG PATHWAY	1/ 1197	23/ 11592	0.0434783	0.918674	1	Cellular Processes	Transport and catabolism	gene-ANN_18973
1	map04662	B cell receptor signaling pathway	KEGG PATHWAY	1/ 1197	23/ 11592	0.0434783	0.918674	1	Organismal Systems	Immune system	gene-ANN_23965
4	map04726	Serotonergic synapse	KEGG PATHWAY	4/ 1197	66/ 11592	0.0606061	0.920239	1	Organismal Systems	Nervous system	MSTRG.5838|MSTRG.8423|gene-ANN_12966|gene-ANN_24257
2	map04930	Type II diabetes mellitus	KEGG PATHWAY	2/ 1197	39/ 11592	0.0512821	0.922067	1	Human Diseases	Endocrine and metabolic disease	MSTRG.8937|gene-ANN_12966
12	map05205	Proteoglycans in cancer	KEGG PATHWAY	12/ 1197	164/ 11592	0.0731707	0.925772	1	Human Diseases	Cancer: overview	gene-ANN_07247|MSTRG.12721|gene-ANN_03069|gene-ANN_08963|MSTRG.11579|MSTRG.6874|gene-ANN_13995|MSTRG.7279|MSTRG.8510|MSTRG.11009|gene-ANN_20840|gene-ANN_06169
9	map04068	FoxO signaling pathway	KEGG PATHWAY	9/ 1197	130/ 11592	0.0692308	0.930201	1	Environmental Information Processing	Signal transduction	MSTRG.13680|MSTRG.8937|gene-ANN_19303|MSTRG.23637|gene-ANN_18312|MSTRG.28924|MSTRG.302|MSTRG.8510|gene-ANN_20840
3	map00510	N-Glycan biosynthesis	KEGG PATHWAY	3/ 1197	55/ 11592	0.0545455	0.933089	1	Metabolism	Glycan biosynthesis and metabolism	gene-ANN_06167|gene-ANN_23249|gene-ANN_26779
4	map04725	Cholinergic synapse	KEGG PATHWAY	4/ 1197	69/ 11592	0.057971	0.93549	1	Organismal Systems	Nervous system	MSTRG.5838|MSTRG.11097|gene-ANN_12966|gene-ANN_24257
1	map05030	Cocaine addiction	KEGG PATHWAY	1/ 1197	26/ 11592	0.0384615	0.941398	1	Human Diseases	Substance dependence	MSTRG.10715
3	map03022	Basal transcription factors	KEGG PATHWAY	3/ 1197	57/ 11592	0.0526316	0.942847	1	Genetic Information Processing	Transcription	gene-ANN_19585|MSTRG.6984|gene-ANN_03580
4	map04927	Cortisol synthesis and secretion	KEGG PATHWAY	4/ 1197	71/ 11592	0.056338	0.944134	1	Organismal Systems	Endocrine system	MSTRG.8663|MSTRG.11097|gene-ANN_12966|gene-ANN_06416
1	map05217	Basal cell carcinoma	KEGG PATHWAY	1/ 1197	27/ 11592	0.037037	0.947463	1	Human Diseases	Cancer: specific types	MSTRG.28924
2	map04657	IL-17 signaling pathway	KEGG PATHWAY	2/ 1197	44/ 11592	0.0454545	0.950149	1	Organismal Systems	Immune system	gene-ANN_15762|MSTRG.21473
5	map04722	Neurotrophin signaling pathway	KEGG PATHWAY	5/ 1197	86/ 11592	0.0581395	0.950548	1	Organismal Systems	Nervous system	MSTRG.10647|gene-ANN_13667|MSTRG.7565|gene-ANN_01897|MSTRG.13680
10	map04936	Alcoholic liver disease	KEGG PATHWAY	10/ 1197	149/ 11592	0.0671141	0.951912	1	Human Diseases	Endocrine and metabolic disease	gene-ANN_15762|MSTRG.13680|gene-ANN_00686|MSTRG.13149|gene-ANN_07285|gene-ANN_21614|MSTRG.21473|MSTRG.7279|gene-ANN_08606|gene-ANN_07332
1	map00100	Steroid biosynthesis	KEGG PATHWAY	1/ 1197	30/ 11592	0.0333333	0.962147	1	Metabolism	Lipid metabolism	gene-ANN_26097
3	map05215	Prostate cancer	KEGG PATHWAY	3/ 1197	63/ 11592	0.047619	0.964755	1	Human Diseases	Cancer: specific types	MSTRG.8937|MSTRG.8510|gene-ANN_20840
2	map03460	Fanconi anemia pathway	KEGG PATHWAY	2/ 1197	48/ 11592	0.0416667	0.965367	1	Genetic Information Processing	Replication and repair	gene-ANN_22192|MSTRG.3552
7	map05163	Human cytomegalovirus infection	KEGG PATHWAY	7/ 1197	119/ 11592	0.0588235	0.968694	1	Human Diseases	Infectious disease: viral	MSTRG.5838|MSTRG.11097|gene-ANN_20840|MSTRG.13149|gene-ANN_08963|MSTRG.7565|gene-ANN_24257
2	map04659	Th17 cell differentiation	KEGG PATHWAY	2/ 1197	50/ 11592	0.04	0.97119	1	Organismal Systems	Immune system	gene-ANN_03069|gene-ANN_02696
5	map03013	Nucleocytoplasmic transport	KEGG PATHWAY	5/ 1197	95/ 11592	0.0526316	0.973609	1	Genetic Information Processing	Translation	MSTRG.21149|gene-ANN_22904|MSTRG.21185|gene-ANN_06976|gene-ANN_10538
2	map00970	Aminoacyl-tRNA biosynthesis	KEGG PATHWAY	2/ 1197	51/ 11592	0.0392157	0.973735	1	Genetic Information Processing	Translation	gene-ANN_23948|gene-ANN_21462
5	map04728	Dopaminergic synapse	KEGG PATHWAY	5/ 1197	97/ 11592	0.0515464	0.977141	1	Organismal Systems	Nervous system	MSTRG.5838|MSTRG.7565|gene-ANN_12966|gene-ANN_24257|gene-ANN_21778
2	map00380	Tryptophan metabolism	KEGG PATHWAY	2/ 1197	53/ 11592	0.0377358	0.97819	1	Metabolism	Amino acid metabolism	MSTRG.23637|gene-ANN_19303
3	map05120	Epithelial cell signaling in Helicobacter pylori infection	KEGG PATHWAY	3/ 1197	69/ 11592	0.0434783	0.978565	1	Human Diseases	Infectious disease: bacterial	MSTRG.568|gene-ANN_20840|MSTRG.416
8	map05417	Lipid and atherosclerosis	KEGG PATHWAY	8/ 1197	138/ 11592	0.057971	0.978628	1	Human Diseases	Cardiovascular disease	gene-ANN_15762|gene-ANN_05722|gene-ANN_22159|MSTRG.21548|MSTRG.21473|MSTRG.7279|gene-ANN_21724|MSTRG.7565
2	map05031	Amphetamine addiction	KEGG PATHWAY	2/ 1197	54/ 11592	0.037037	0.980134	1	Human Diseases	Substance dependence	MSTRG.7565|gene-ANN_12966
3	map00500	Starch and sucrose metabolism	KEGG PATHWAY	3/ 1197	71/ 11592	0.0422535	0.98189	1	Metabolism	Carbohydrate metabolism	MSTRG.16037|gene-ANN_04002|MSTRG.1997
3	map04973	Carbohydrate digestion and absorption	KEGG PATHWAY	3/ 1197	73/ 11592	0.0410959	0.984718	1	Organismal Systems	Digestive system	gene-ANN_05321|gene-ANN_12966|gene-ANN_05327
3	map04922	Glucagon signaling pathway	KEGG PATHWAY	3/ 1197	76/ 11592	0.0394737	0.98818	1	Organismal Systems	Endocrine system	MSTRG.7565|gene-ANN_21614|MSTRG.13990
4	map05167	Kaposi sarcoma-associated herpesvirus infection	KEGG PATHWAY	4/ 1197	93/ 11592	0.0430108	0.989657	1	Human Diseases	Infectious disease: viral	MSTRG.7565|gene-ANN_03069|gene-ANN_03117|MSTRG.5838
2	map04660	T cell receptor signaling pathway	KEGG PATHWAY	2/ 1197	62/ 11592	0.0322581	0.990669	1	Organismal Systems	Immune system	gene-ANN_15762|MSTRG.21473
1	map04664	Fc epsilon RI signaling pathway	KEGG PATHWAY	1/ 1197	43/ 11592	0.0232558	0.990864	1	Organismal Systems	Immune system	MSTRG.8423
2	map01524	Platinum drug resistance	KEGG PATHWAY	2/ 1197	65/ 11592	0.0307692	0.992997	1	Human Diseases	Drug resistance: antineoplastic	gene-ANN_22192|gene-ANN_15965
5	map03010	Ribosome	KEGG PATHWAY	5/ 1197	114/ 11592	0.0438596	0.993602	1	Genetic Information Processing	Translation	gene-ANN_02372|MSTRG.28252|MSTRG.28773|MSTRG.7986|MSTRG.20711
5	map04935	Growth hormone synthesis, secretion and action	KEGG PATHWAY	5/ 1197	119/ 11592	0.0420168	0.995668	1	Organismal Systems	Endocrine system	MSTRG.8510|MSTRG.11097|MSTRG.28492|gene-ANN_12966|gene-ANN_02696
2	map03015	mRNA surveillance pathway	KEGG PATHWAY	2/ 1197	70/ 11592	0.0285714	0.995676	1	Genetic Information Processing	Translation	MSTRG.15446|gene-ANN_06976
1	map04370	VEGF signaling pathway	KEGG PATHWAY	1/ 1197	50/ 11592	0.02	0.995754	1	Environmental Information Processing	Signal transduction	MSTRG.8423
1	map04929	GnRH secretion	KEGG PATHWAY	1/ 1197	55/ 11592	0.0181818	0.997544	1	Organismal Systems	Endocrine system	gene-ANN_12966
6	map03040	Spliceosome	KEGG PATHWAY	6/ 1197	144/ 11592	0.0416667	0.99801	1	Genetic Information Processing	Transcription	MSTRG.21548|gene-ANN_05722|MSTRG.26277|MSTRG.24035|MSTRG.19785|gene-ANN_01844
1	map04625	C-type lectin receptor signaling pathway	KEGG PATHWAY	1/ 1197	57/ 11592	0.0175439	0.998027	1	Organismal Systems	Immune system	MSTRG.7565
3	map04550	Signaling pathways regulating pluripotency of stem cells	KEGG PATHWAY	3/ 1197	102/ 11592	0.0294118	0.998837	1	Cellular Processes	Cellular community - eukaryotes	MSTRG.8510|MSTRG.26091|gene-ANN_23879
2	map03018	RNA degradation	KEGG PATHWAY	2/ 1197	90/ 11592	0.0222222	0.999395	1	Genetic Information Processing	Folding, sorting and degradation	gene-ANN_03541|gene-ANN_01920
12	map05168	Herpes simplex virus 1 infection	KEGG PATHWAY	12/ 1197	307/ 11592	0.0390879	0.999992	1	Human Diseases	Infectious disease: viral	gene-ANN_00077|MSTRG.6209|gene-ANN_15762|MSTRG.4032|MSTRG.22757|MSTRG.6509|MSTRG.21613|gene-ANN_21560|gene-ANN_20137|MSTRG.21473|gene-ANN_03817|MSTRG.7315
13	map04150	mTOR signaling pathway	KEGG PATHWAY	13/ 1197	348/ 11592	0.0373563	0.999999	1	Environmental Information Processing	Signal transduction	MSTRG.10471|gene-ANN_26776|gene-ANN_25654|gene-ANN_13667|MSTRG.8937|gene-ANN_02427|gene-ANN_08963|MSTRG.7121|gene-ANN_12739|MSTRG.8510|gene-ANN_23196|gene-ANN_16476|MSTRG.416
51	map00310	Lysine degradation	KEGG PATHWAY	51/ 1197	1128/ 11592	0.0452128	1	1	Metabolism	Amino acid metabolism	MSTRG.19162|MSTRG.468|gene-ANN_00176|MSTRG.15488|MSTRG.22463|MSTRG.12566|MSTRG.25083|MSTRG.11015|gene-ANN_01571|gene-ANN_16250|gene-ANN_06676|MSTRG.12866|gene-ANN_25397|MSTRG.1901|gene-ANN_06436|gene-ANN_18791|gene-ANN_18142|gene-ANN_07041|gene-ANN_03286|MSTRG.19839|gene-ANN_26702|MSTRG.12226|gene-ANN_14178|MSTRG.21962|MSTRG.7875|gene-ANN_09515|MSTRG.2629|gene-ANN_01721|gene-ANN_27394|gene-ANN_00…
