# Supplementary material for: Comparative Transcriptome Analysis Reveals Epithelial Growth Factor Receptor (EGFR) Pathway and Secreted C-Type Lectins as Essential Drivers of Leg Regeneration in Periplaneta americana
Source: Insects. 2025 Sep 5;16(9):934. doi: 10.3390/insects16090934 (PMC12470663; doi:10.3390/insects16090934)
Supplement: Supplementary file 1 [file insects-16-00934-s001.zip › Supplementary Table S6.xlsx]

## Sheet: qPCR primers for gene expressio
Primer names	Primer sequence (5’ → 3’)
Actin-qRT-F	CATCCTGCGTTTGGATCTGG
Actin-qRT-R	TTTCTCGTTCGGCAGTGGTG
sClec-1-qRT-F	GAGTTTATCAAGCAGAGGATTGCC
sClec-1-qRT-R	ATGCCGTCATTGTAGAAGTTGTTC
sClec-5-qRT-F	GACGAAGACGGAAGGAGCAACAC
sClec-5-qRT-R	CGCCCAACGAGTGAATCCAGTAG
sClec-7-qRT-F	CTCACGGCAGATGACACGGATTC
sClec-7-qRT-R	TGATGCGGCTGATGTCCATTGTC
sClec-8-qRT-F	ACCACAGCGACAACAACAAGGAC
sClec-8-qRT-R	GGCAGGAGATGGCGTTGAAGAC
Regenectin-qRT-F	CAAGTGGAGCAGAGCACGAAGAG
Regenectin-qRT-R	CCTTTGGCGGCGGTGATATTAGAG
MMP-qRT-F	GTCTGCCCGACATCACATCC
MMP-qRT-R	GTCCGCGAGGGTTCATACTT
pointed-qRT-F	TCCATGCTTGCCGGATACTC
pointed-qRT-R	CATCTCCCGTCCACGAGATG
ITGB-qRT-F	AGGCGTGATTGGTGGCATTGTAC
ITGB-qRT-R	TTGGACATGGCACGCTCTTTCTC
TLR-qRT-F	GGCGGGATCAGTGTTGGCATC
TLR-qRT-R	GACGAGCGGTTCACGAGTTGG
EGFR-qRT-F	GTCTGCCATTGACGGACCTGAAG
EGFR-qRT-R	GCGACGATGAGGTGCTGGATG

## Sheet: Primers for dsRNA synthesis
Primers for dsRNA synthesis
Primers names	Primer sequence (5’→ 3’)
CK-dsRNA-R	ACTCACTATAGGGCGAATTG
CK-dsRNA-F	GCTATGCATCCAACGCGT
Regenectin-dsRNA-R	AGATTTGCCAGCAGGAAGG
Regenectin-dsRNA-F	GATCATTCAGACCTCCGTTGA
EGFR-dsRNA-R	CACTGCCCGAATGTATCCT
EGFR-dsRNA-F	GAGCTGCCCTCCTAAGAAA
Note: All the primers in this Table with T7 promoter sequences “GGATCCTAATACGAC TCACTATAGG” at their 5’ ends for dsRNA synthesis.
